# Supplementary material for: BatteryDataExtractor: battery-aware text-mining software embedded with BERT models
Source: Chem Sci. 2022 Sep 23;13(39):11487–95. doi: 10.1039/d2sc04322j (PMC9627715; doi:10.1039/d2sc04322j)
Supplement: SC-013-D2SC04322J-s001 [file SC-013-D2SC04322J-s001.zip]

Archive with 96 entries (96 files):
- SC-013-D2SC04322J-s001.gitignore
- SC-013-D2SC04322J-s002.md
- SC-013-D2SC04322J-s003.py
- SC-013-D2SC04322J-s004.py
- SC-013-D2SC04322J-s005.py
- SC-013-D2SC04322J-s006.py
- SC-013-D2SC04322J-s007.py
- SC-013-D2SC04322J-s008.py
- SC-013-D2SC04322J-s009.py
- SC-013-D2SC04322J-s010.py
- SC-013-D2SC04322J-s011.py
- SC-013-D2SC04322J-s012.py
- SC-013-D2SC04322J-s013.py
- SC-013-D2SC04322J-s014.py
- SC-013-D2SC04322J-s015.py
- SC-013-D2SC04322J-s016.py
- SC-013-D2SC04322J-s017.py
- SC-013-D2SC04322J-s018.py
- SC-013-D2SC04322J-s019.py
- SC-013-D2SC04322J-s020.py
- SC-013-D2SC04322J-s021.py
- SC-013-D2SC04322J-s022.py
- SC-013-D2SC04322J-s023.py
- SC-013-D2SC04322J-s024.py
- SC-013-D2SC04322J-s025.py
- SC-013-D2SC04322J-s026.py
- SC-013-D2SC04322J-s027.py
- SC-013-D2SC04322J-s028.py
- SC-013-D2SC04322J-s029.py
- SC-013-D2SC04322J-s030.py
- SC-013-D2SC04322J-s031.py
- SC-013-D2SC04322J-s032.py
- SC-013-D2SC04322J-s033.py
- SC-013-D2SC04322J-s034.py
- SC-013-D2SC04322J-s035.py
- SC-013-D2SC04322J-s036.py
- SC-013-D2SC04322J-s037.py
- SC-013-D2SC04322J-s038.py
- SC-013-D2SC04322J-s039.py
- SC-013-D2SC04322J-s040.py
- SC-013-D2SC04322J-s041.py
- SC-013-D2SC04322J-s042.bat
- SC-013-D2SC04322J-s043.rst
- SC-013-D2SC04322J-s044.py
- SC-013-D2SC04322J-s045.rst
- SC-013-D2SC04322J-s046.rst
- SC-013-D2SC04322J-s047.rst
- SC-013-D2SC04322J-s048.rst
- SC-013-D2SC04322J-s049.rst
- SC-013-D2SC04322J-s050.rst
- SC-013-D2SC04322J-s051.rst
- SC-013-D2SC04322J-s052.rst
- SC-013-D2SC04322J-s053.rst
- SC-013-D2SC04322J-s054.rst
- SC-013-D2SC04322J-s055.rst
- SC-013-D2SC04322J-s056.py
- SC-013-D2SC04322J-s057.py
- SC-013-D2SC04322J-s058.py
- SC-013-D2SC04322J-s059.txt
- SC-013-D2SC04322J-s060.txt
- SC-013-D2SC04322J-s061.py
- SC-013-D2SC04322J-s062.txt
- SC-013-D2SC04322J-s063.py
- SC-013-D2SC04322J-s064.csv
- SC-013-D2SC04322J-s065.numbers
- SC-013-D2SC04322J-s066.csv
- SC-013-D2SC04322J-s067.numbers
- SC-013-D2SC04322J-s068.csv
- SC-013-D2SC04322J-s069.numbers
- SC-013-D2SC04322J-s070.csv
- SC-013-D2SC04322J-s071.numbers
- SC-013-D2SC04322J-s072.csv
- SC-013-D2SC04322J-s073.numbers
- SC-013-D2SC04322J-s074.py
- SC-013-D2SC04322J-s075.py
- SC-013-D2SC04322J-s076.py
- SC-013-D2SC04322J-s077.py
- SC-013-D2SC04322J-s078.py
- SC-013-D2SC04322J-s079.py
- SC-013-D2SC04322J-s080.py
- SC-013-D2SC04322J-s081.py
- SC-013-D2SC04322J-s082.py
- SC-013-D2SC04322J-s083.py
- SC-013-D2SC04322J-s084.py
- SC-013-D2SC04322J-s085.py
- SC-013-D2SC04322J-s086.py
- SC-013-D2SC04322J-s087.py
- SC-013-D2SC04322J-s088.py
- SC-013-D2SC04322J-s089.py
- SC-013-D2SC04322J-s090.xml
- SC-013-D2SC04322J-s091.xml
- SC-013-D2SC04322J-s092.html
- SC-013-D2SC04322J-s093.html
- SC-013-D2SC04322J-s094.xml
- SC-013-D2SC04322J-s095.xml
- SC-013-D2SC04322J-s096.xml
