# Supplementary material for: BatteryDataExtractor: battery-aware text-mining software embedded with BERT models
Source: Chem Sci. 2022 Sep 23;13(39):11487–95. doi: 10.1039/d2sc04322j (PMC9627715; doi:10.1039/d2sc04322j)
Supplement: SC-013-D2SC04322J-s001 [file SC-013-D2SC04322J-s001.zip › SC-013-D2SC04322J-s002.md]

# BatteryDataExtractor
BatteryDataExtractor is a battery-aware text-mining software embedded with BERT models for automatically extracting chemical information from scientific literature.

### Installation 
Note: this command will be available after the paper has been accepted for publication:
```angular2html
pip install batterydataextractor
```
### Features
   * Open-source battery-specific literature-mining toolkit
   * BERT-based token-classification models: abbreviation detection, part-of-speech tagging, chemical-named-entity recognition
   * Double-turn question-answering model for the data extraction of materials and properties
   * State-of-the-art performance on downstream evaluation data sets
   * Updated NLP plugins: new web scrapers, document readers, and tokenizers
   * New options: database auto-saving, original text-saving, and device-selection

### Citing

BatteryDataExtractor: battery-aware text-mining software embedded with BERT models
