# Supplementary material for: BatteryDataExtractor: battery-aware text-mining software embedded with BERT models
Source: Chem Sci. 2022 Sep 23;13(39):11487–95. doi: 10.1039/d2sc04322j (PMC9627715; doi:10.1039/d2sc04322j)
Supplement: SC-013-D2SC04322J-s001 [file SC-013-D2SC04322J-s001.zip › SC-013-D2SC04322J-s007.py]

# -*- coding: utf-8 -*-
"""
batterydataextractor.doc.element

~~~~~~~~~~~~~~~~~~~~~~~~~~~~~~
Document elements.
author:
"""
from abc import ABCMeta, abstractmethod
import json
import operator
import six
import csv

from ..model.model import PropertyData, GeneralInfo

import logging
log = logging.getLogger(__name__)


class BaseElement(six.with_metaclass(ABCMeta)):
    """
    Abstract base class for a Document Element.
    :ivar id: (Optional) An identifier for this Element.
    :type id: Any or None
    :ivar list[batterydataextractor.models.BaseModel] models: A list of models that this element will parse
    """

    def __init__(self, document=None, references=None, id=None, models=None, device=None, **kwargs):
        """
        .. note::
            If intended as part of a :class:`~batterydataextractor.doc.document.Document`,
            an element should either be initialized with a reference to its containing document,
            or its :attr:`document` attribute should be set as soon as possible.
            If the element is being passed in to a :class:`~batterydataextractor.doc.document.Document`
            to initialise it, the :attr:`document` attribute is automatically set
            during the initialisation of the document, so the user does not need to worry about this.
        :param Document document: (Optional) The document containing this element.
        :param list[Citation] references: (Optional) Any references contained in the element.
        :param Any id: (Optional) An identifier for this element. Must be equatable.
        :param list[batterydataextractor.models.BaseModel] models: (Optional) A list of models for this element to parse.
            If the element is part of another element (e.g. a :class:`~batterydataextractor.doc.text.Sentence`
            inside a :class:`~batterydataextractor.doc.text.Paragraph`), or is part of a :class:`batterydataextractor.doc.document.Document`,
            this is set automatically to be the same as that of the containing element, unless manually set otherwise.
        """
        #: The containing Document
        self._document = document
        self.id = id
        self.references = references if references is not None else []
        if models:
            self.models = models
        else:
            self.models = []
        self._streamlined_models_list = None

        if device:
            self._device = device
        else:
            self._device = -1

    def __repr__(self):
        return '<%s>' % (self.__class__.__name__,)

    def __str__(self):
        return '<%s>' % (self.__class__.__name__,)

    @property
    def document(self):
        """ The :class:`batterydataextractor.doc.document.Document` that this element belongs to. """
        return self._document

    @document.setter
    def document(self, document):
        # Subclasses may need to override this and also assign the document to sub-elements
        self._document = document

    @property
    @abstractmethod
    def records(self):
        """All records found in this Document, as a list of :class:`batterydataextractor.model.base.BaseModel`."""
        return []

    # @abstractmethod  # TODO: Put this back?
    # def serialize(self):
    #     """Convert Element to python dictionary."""
    #     return []

    def add_models(self, models):
        """Set all models on this element
        """
        log.debug("Setting models on %s" % self)
        self._streamlined_models_list = None
        self.models.extend(models)
        self.models = self.models

    def add_models_by_names(self, names, confidence_threshold=0, original_text=False):
        """"""
        model = PropertyData
        model.defined_names = names
        model.confidence_threshold = confidence_threshold
        model.original_text = original_text
        model.device = self.device
        self.models.extend([model])

    def add_general_models(self, names, confidence_threshold=0, original_text=False, self_defined=False):
        """"""
        model = GeneralInfo
        model.defined_names = names
        model.confidence_threshold = confidence_threshold
        model.original_text = original_text
        model.self_defined = self_defined
        model.device = self.device
        self.models.extend([model])

    @property
    def models(self):
        return self._models

    @models.setter
    def models(self, value):
        self._models = value
        self._streamlined_models_list = None

    @property
    def device(self):
        return self._device

    @device.setter
    def device(self, value):
        self._device = value

    @property
    def _streamlined_models(self):
        if self._streamlined_models_list is None:
            models = set()
            log.debug(self.models)
            for model in self.models:
                models.update(self._flatten_model(model))
            self._streamlined_models_list = sorted(list(models),
                                                   key=operator.attrgetter('__name__'))
        for model in self._streamlined_models_list:
            for parser in model.parsers:
                parser.model = model
        return self._streamlined_models_list

    def _flatten_model(self, model):
        model_set = {model}
        for field_name, field in six.iteritems(model.fields):
            if hasattr(field, 'model_class'):
                model_set.update(self._flatten_model(field.model_class))
        log.debug(model_set)
        return model_set

    def to_json(self, *args, **kwargs):
        """Convert element to JSON string. The content of the JSON will be equivalent
        to that of :meth:`serialize`."""
        return json.dumps(self.serialize(), *args, **kwargs)

    def to_database(self, file_name, file_type='json'):
        """
        Save the document to a file in the database.

        :param file_name: The name of the file to save the document to.
        :param file_type: The type of file to save the document to.
        """
        if file_type == 'json':
            with open(file_name, 'a', encoding='utf-8') as f:
                json.dump(self.serialize(), f)
                f.write('\n')
        elif file_type == 'txt':
            with open(file_name, 'a', encoding='utf-8') as f:
                f.write(json.dumps(self.serialize()))
                f.write('\n')
        elif file_type == 'csv':
            data = self.serialize()
            dic = data[list(data.keys())[0]]
            dic['model_type'] = list(dic.keys())[0]
            csv_columns = dic.keys()
            with open(file_name, 'a', encoding='utf-8') as csvfile:
                writer = csv.DictWriter(csvfile, fieldnames=csv_columns)
                writer.writeheader()
                writer.writerow(dic)
        else:
            raise ValueError('Unknown file type. Please use json, txt, or csv.')


class CaptionedElement(BaseElement):
    """
    Document Element with a caption.
    :ivar BaseElement caption: The caption for this element.
    """

    def __init__(self, caption, label=None, **kwargs):
        """
        .. note::
            If intended as part of a :class:`~batterydataextractor.doc.document.Document`,
            an element should either be initialized with a reference to its containing document,
            or its :attr:`document` attribute should be set as soon as possible.
            If the element is being passed in to a :class:`~batterydataextractor.doc.document.Document`
            to initialise it, the :attr:`document` attribute is automatically set
            during the initialisation of the document, so the user does not need to worry about this.
        :param BaseElement caption: The caption for the element.
        :param Document document: (Optional) The document containing this element.
        :param str label: (Optional) The label for the captioned element, e.g. Table 1 would have a label of 1.
        :param Any id: (Optional) Some identifier for this element. Must be equatable.
        :param list[batterydataextractor.models.BaseModel] models: (Optional) A list of models for this element to parse.
            If the element is part of another element (e.g. a :class:`~batterydataextractor.doc.text.Sentence`
            inside a :class:`~batterydataextractor.doc.text.Paragraph`), or is part of a :class:`~batterydataextractor.doc.document.Document`,
            this is set automatically to be the same as that of the containing element, unless manually set otherwise.
        """
        # TODO: docs for label
        self.caption = caption
        self.label = label
        super(CaptionedElement, self).__init__(**kwargs)

    def __repr__(self):
        return '%s(id=%r, references=%r, caption=%r)' % (self.__class__.__name__, self.id, self.references, self.caption.text)

    def __str__(self):
        return self.caption.text

    @property
    def document(self):
        """ The :class:`~batterydataextractor.doc.document.Document` that this element belongs to. """
        return self._document

    @document.setter
    def document(self, document):
        self._document = document
        self.caption.document = document

    @property
    def records(self):
        """All records found in the object, as a list of :class:`~batterydataextractor.model.base.BaseModel`."""
        # This just passes the caption records. Subclasses may wish to extend this.
        return self.caption.records

    @property
    def abbreviation_definitions(self):
        """
        A list of all abbreviation definitions in this Document. Each abbreviation is in the form
        (:class:`str` abbreviation, :class:`str` long form of abbreviation, :class:`str` ner_tag)
        """
        return self.caption.abbreviation_definitions

    @property
    def ner_tags(self):
        """
        A list of all Named Entity Recognition tags in the caption for this element.
        If a word was found not to be a named entity, the named entity tag is None,
        and if it was found to be a named entity, it can have either a tag of 'B-CM' for a beginning of a
        mention of a chemical or 'I-CM' for the continuation of a mention.
        """
        # TODO: Delete this method?
        return self.caption.ner_tags

    @property
    def cems(self):
        """
        A list of all Chemical Entity Mentions in this document as :class:`~batterydataextractor.doc.text.Span`
        """
        return self.caption.cems

    @property
    def models(self):
        return self._models

    @models.setter
    def models(self, value):
        self._models = value
        self.caption.models = value

    @property
    def device(self):
        return self._device

    @device.setter
    def device(self, value):
        self._device = value
        self.caption.device = value

    def serialize(self):
        """
        Convert self to a dictionary. The key 'type' will contain
        the name of the class being serialized, and the key 'caption' will contain
        a serialized representation of :attr:`caption`, which is a :class:`~batterydataextractor.doc.element.BaseElement`
        """
        data = {'type': self.__class__.__name__, 'caption': self.caption.serialize()}
        return data
