# Supplementary material for: BatteryDataExtractor: battery-aware text-mining software embedded with BERT models
Source: Chem Sci. 2022 Sep 23;13(39):11487–95. doi: 10.1039/d2sc04322j (PMC9627715; doi:10.1039/d2sc04322j)
Supplement: SC-013-D2SC04322J-s001 [file SC-013-D2SC04322J-s001.zip › SC-013-D2SC04322J-s010.py]

# -*- coding: utf-8 -*-
"""
batterydataextractor.errors

~~~~~~~~~~~~~~~~~~~~~~~~~~~~~~
Error classes for BatteryDataExtractor.
author:
"""


class BatteryDataExtractorError(Exception):
    """Base ChemDataExtractor exception."""
    pass


class ReaderError(BatteryDataExtractorError):
    """Raised when a reader is unable to read a document."""


class ModelNotFoundError(BatteryDataExtractorError):
    """Raised when a model file could not be found."""
