# Supplementary material for: BatteryDataExtractor: battery-aware text-mining software embedded with BERT models
Source: Chem Sci. 2022 Sep 23;13(39):11487–95. doi: 10.1039/d2sc04322j (PMC9627715; doi:10.1039/d2sc04322j)
Supplement: SC-013-D2SC04322J-s001 [file SC-013-D2SC04322J-s001.zip › SC-013-D2SC04322J-s014.py]

from .tag import BertTagger, BaseTagger
from .cem import BertCemTagger, CemTagger
from .abbrev import AbbreviationDetector
from .lexicon import ChemLexicon
from .tokenize import SentenceTokenizer, ChemSentenceTokenizer, ChemWordTokenizer, FineWordTokenizer, WordTokenizer
