# Supplementary material for: BatteryDataExtractor: battery-aware text-mining software embedded with BERT models
Source: Chem Sci. 2022 Sep 23;13(39):11487–95. doi: 10.1039/d2sc04322j (PMC9627715; doi:10.1039/d2sc04322j)
Supplement: SC-013-D2SC04322J-s001 [file SC-013-D2SC04322J-s001.zip › SC-013-D2SC04322J-s017.py]

# -*- coding: utf-8 -*-
"""
batterydataextractor.nlp.lexicon

~~~~~~~~~~~~~~~~~~~~~~~~~~~~~~
Cache features of previously seen words. (No Brown word clusters)
When processing documents, BDE adds each unique word that it encounters to the Lexicon as a Lexeme.
Each Lexeme stores various word features, so they don’t have to be re-calculated for every occurrence of that word.
author:
"""
import logging

import six

from ..text import word_shape, is_ascii, is_punct, like_url, like_number
from ..text.normalize import Normalizer, ChemNormalizer
from ..utils import Singleton

log = logging.getLogger(__name__)


class Lexeme(object):
    """"""

    __slots__ = ('text', 'normalized', 'lower', 'first', 'suffix', 'shape', 'length', 'upper_count', 'lower_count',
                 'digit_count', 'is_alpha', 'is_ascii', 'is_digit', 'is_lower', 'is_upper', 'is_title', 'is_punct',
                 'is_hyphenated', 'like_url', 'like_number', 'cluster')

    def __init__(self, text, normalized, lower, first, suffix, shape, length, upper_count, lower_count, digit_count,
                 is_alpha, is_ascii, is_digit, is_lower, is_upper, is_title, is_punct, is_hyphenated, like_url,
                 like_number):
        #: Original Lexeme text.
        self.text = text
        #: Normalized text, using the Lexicon Normalizer.
        self.normalized = normalized
        #: Lowercase text.
        self.lower = lower
        #: First character.
        self.first = first
        #: Three-character suffix
        self.suffix = suffix
        #: Word shape. Derived by replacing every number with 'd', every greek letter with 'g', and every latin letter with 'X' or 'x' for uppercase and lowercase respectively.
        self.shape = shape
        #: Lexeme length.
        self.length = length
        #: Count of uppercase characters.
        self.upper_count = upper_count
        #: Count of lowercase characters.
        self.lower_count = lower_count
        #: Count of digits.
        self.digit_count = digit_count
        #: Whether the text is entirely alphabetical characters.
        self.is_alpha = is_alpha
        #: Whether the text is entirely ASCII characters.
        self.is_ascii = is_ascii
        #: Whether the text is entirely digits.
        self.is_digit = is_digit
        #: Whether the text is entirely lowercase.
        self.is_lower = is_lower
        #: Whether the text is entirely uppercase.
        self.is_upper = is_upper
        #: Whether the text is title cased.
        self.is_title = is_title
        #: Whether the text is entirely punctuation characters.
        self.is_punct = is_punct
        #: Whether the text is hyphenated.
        self.is_hyphenated = is_hyphenated
        #: Whether the text looks like a URL.
        self.like_url = like_url
        #: Whether the text looks like a number.
        self.like_number = like_number


class Lexicon(six.with_metaclass(Singleton)):
    """"""

    #: The Normalizer for this Lexicon.
    normalizer = Normalizer()

    def __init__(self):
        """"""
        self.lexemes = {}

    def __len__(self):
        """The current number of lexemes stored."""
        return len(self.lexemes)

    def add(self, text):
        """Add text to the lexicon.
        :param string text: The text to add.
        """
        # logging.debug('Adding to lexicon: %s' % text)
        if text not in self.lexemes:
            normalized = self.normalized(text)
            self.lexemes[text] = Lexeme(
                text=text,
                normalized=normalized,
                lower=self.lower(normalized),
                first=self.first(normalized),
                suffix=self.suffix(normalized),
                shape=self.shape(normalized),
                length=self.length(normalized),
                upper_count=self.upper_count(normalized),
                lower_count=self.lower_count(normalized),
                digit_count=self.digit_count(normalized),
                is_alpha=self.is_alpha(normalized),
                is_ascii=self.is_ascii(normalized),
                is_digit=self.is_digit(normalized),
                is_lower=self.is_lower(normalized),
                is_upper=self.is_upper(normalized),
                is_title=self.is_title(normalized),
                is_punct=self.is_punct(normalized),
                is_hyphenated=self.is_hyphenated(normalized),
                like_url=self.like_url(normalized),
                like_number=self.like_number(normalized),
            )

    def __getitem__(self, text):
        """Return the requested lexeme from the Lexicon.
        :param string text: Text of the lexeme to retrieve.
        :rtype: Lexeme
        :returns: The requested Lexeme.
        """
        self.add(text)
        return self.lexemes[text]

    def normalized(self, text):
        """"""
        return self.normalizer(text)

    @staticmethod
    def lower(text):
        """"""
        return text.lower()

    @staticmethod
    def first(text):
        """"""
        return text[:1]

    @staticmethod
    def suffix(text):
        """"""
        return text[-3:]

    @staticmethod
    def shape(text):
        """"""
        return word_shape(text)

    @staticmethod
    def length(text):
        """"""
        return len(text)

    @staticmethod
    def digit_count(text):
        """"""
        return sum(c.isdigit() for c in text)

    @staticmethod
    def upper_count(text):
        """"""
        return sum(c.isupper() for c in text)

    @staticmethod
    def lower_count(text):
        """"""
        return sum(c.islower() for c in text)

    @staticmethod
    def is_alpha(text):
        """"""
        return text.isalpha()

    @staticmethod
    def is_ascii(text):
        """"""
        return is_ascii(text)

    @staticmethod
    def is_digit(text):
        """"""
        return text.isdigit()

    @staticmethod
    def is_lower(text):
        """"""
        return text.islower()

    @staticmethod
    def is_upper(text):
        """"""
        return text.isupper()

    @staticmethod
    def is_title(text):
        """"""
        return text.istitle()

    @staticmethod
    def is_punct(text):
        """"""
        return is_punct(text)

    @staticmethod
    def is_hyphenated(text):
        """"""
        return '-' in text and not text == '-'

    @staticmethod
    def like_url(text):
        """"""
        return like_url(text)

    @staticmethod
    def like_number(text):
        """"""
        return like_number(text)


class ChemLexicon(Lexicon):
    """A Lexicon that is pre-configured with a Chemistry-aware Normalizer and Brown word clusters derived from a
    chemistry corpus."""

    normalizer = ChemNormalizer()
