# Supplementary material for: BatteryDataExtractor: battery-aware text-mining software embedded with BERT models
Source: Chem Sci. 2022 Sep 23;13(39):11487–95. doi: 10.1039/d2sc04322j (PMC9627715; doi:10.1039/d2sc04322j)
Supplement: SC-013-D2SC04322J-s001 [file SC-013-D2SC04322J-s001.zip › SC-013-D2SC04322J-s023.py]

# -*- coding: utf-8 -*-
"""
batterydataextractor.parse.cem

~~~~~~~~~~~~~~~~~~~~~~~~~~~~~~
Chemical entity mention parser elements.
author:
"""
import logging
from .base import BaseSentenceParser
from ..nlp import CemTagger

log = logging.getLogger(__name__)


class CompoundParser(BaseSentenceParser):
    """Chemical name possibly with an associated label."""

    ct = CemTagger()

    def interpret(self, tokens):
        cems = self.ct.tag(tokens)
        for cem in cems:
            if cem[-1] == 'MAT':
                c = self.model(names=[cem[0]])
                yield c
