# Supplementary material for: BatteryDataExtractor: battery-aware text-mining software embedded with BERT models
Source: Chem Sci. 2022 Sep 23;13(39):11487–95. doi: 10.1039/d2sc04322j (PMC9627715; doi:10.1039/d2sc04322j)
Supplement: SC-013-D2SC04322J-s001 [file SC-013-D2SC04322J-s001.zip › SC-013-D2SC04322J-s024.py]

# -*- coding: utf-8 -*-
"""
batterydataextractor.reader.__init__

~~~~~~~~~~~~~~~~~~~~~~~~~~~~~~
Paper reader
author:
"""
from .elsevier import ElsevierXmlReader
from .markup import HtmlReader, XmlReader
from .plaintext import PlainTextReader
from .rsc import RscHtmlReader
from .springer import SpringerXmlReader


DEFAULT_READERS = [
    RscHtmlReader(),
    ElsevierXmlReader(),
    SpringerXmlReader(),
    XmlReader(),
    HtmlReader(),
    PlainTextReader(),
]
