# Supplementary material for: BatteryDataExtractor: battery-aware text-mining software embedded with BERT models
Source: Chem Sci. 2022 Sep 23;13(39):11487–95. doi: 10.1039/d2sc04322j (PMC9627715; doi:10.1039/d2sc04322j)
Supplement: SC-013-D2SC04322J-s001 [file SC-013-D2SC04322J-s001.zip › SC-013-D2SC04322J-s028.py]

# -*- coding: utf-8 -*-
"""
batterydataextractor.reader.plaintext

~~~~~~~~~~~~~~~~~~~~~~~~~~~~~~
Plain text document reader.
author:
"""
import re
import six

from ..doc.document import Document
from .base import BaseReader
from ..text import get_encoding


class PlainTextReader(BaseReader):
    """Read plain text and split into Paragraphs based on newline patterns."""

    def detect(self, fstring, fname=None):
        """Have a stab at most files."""
        if fname is not None and '.' in fname:
            extension = fname.rsplit('.', 1)[1]
            if extension in {'pdf', 'html', 'xml'}:
                return False
        return True

    def parse(self, fstring):
        if isinstance(fstring, six.binary_type):
            fstring = fstring.decode(get_encoding(fstring))
        para_strings = [p.strip() for p in re.split(r'\r\n[ \t]*\r\n|\r[ \t]*\r|\n[ \t]*\n', fstring)]
        return Document(*para_strings)
