# Supplementary material for: BatteryDataExtractor: battery-aware text-mining software embedded with BERT models
Source: Chem Sci. 2022 Sep 23;13(39):11487–95. doi: 10.1039/d2sc04322j (PMC9627715; doi:10.1039/d2sc04322j)
Supplement: SC-013-D2SC04322J-s001 [file SC-013-D2SC04322J-s001.zip › SC-013-D2SC04322J-s031.py]

# -*- coding: utf-8 -*-
"""
batterydataextractor.scrape.__init__

~~~~~~~~~~~~~~~~~~~~~~~~~~~~~~
Web-scrapers from publishers including RSC, Elsevier, and Springer
author: Shu Huang (sh2009@cam.ac.uk)
"""
from .base import BaseWebScraper
from .rsc import RSCWebScraper
from .elsevier import ElsevierWebScraper
from .springer import SpringerMetaWebScraper, SpringerTDMWebScraper
