# Supplementary material for: BatteryDataExtractor: battery-aware text-mining software embedded with BERT models
Source: Chem Sci. 2022 Sep 23;13(39):11487–95. doi: 10.1039/d2sc04322j (PMC9627715; doi:10.1039/d2sc04322j)
Supplement: SC-013-D2SC04322J-s001 [file SC-013-D2SC04322J-s001.zip › SC-013-D2SC04322J-s043.rst]

.. _source_code_docs:

=====================
API Reference
=====================

.. note:: Private methods are not included in the documentation!


.. toctree::
   :maxdepth: 5
   :caption: Contents
   :hidden:

   source_code_docs/batterydataextractor
   source_code_docs/doc
   source_code_docs/model
   source_code_docs/nlp
   source_code_docs/parse
   source_code_docs/reader
   source_code_docs/scrape
   source_code_docs/text


.. currentmodule:: batterydataextractor

.. autosummary::

   config
   errors
   utils

---------------------------------------------------------

.. autosummary::

   doc
   doc.document
   doc.element
   doc.meta
   doc.text

---------------------------------------------------------

.. autosummary::

   model
   model.base
   model.model

---------------------------------------------------------

.. autosummary::

   nlp
   nlp.abbrev
   nlp.cem
   nlp.lexicon
   nlp.tag
   nlp.tokenize

---------------------------------------------------------

.. autosummary::

   parse
   parse.base
   parse.bert
   parse.cem

---------------------------------------------------------

.. autosummary::

   reader
   reader.base
   reader.elsevier
   reader.markup
   reader.plaintext
   reader.rsc
   reader.springer

---------------------------------------------------------

.. autosummary::

   scrape
   scrape.base
   scrape.clean
   scrape.csstranslator
   scrape.elsevier
   scrape.rsc
   scrape.springer

---------------------------------------------------------

.. autosummary::

   text
   text.normalize
   text.processors
