# Supplementary material for: BatteryDataExtractor: battery-aware text-mining software embedded with BERT models
Source: Chem Sci. 2022 Sep 23;13(39):11487–95. doi: 10.1039/d2sc04322j (PMC9627715; doi:10.1039/d2sc04322j)
Supplement: SC-013-D2SC04322J-s001 [file SC-013-D2SC04322J-s001.zip › SC-013-D2SC04322J-s044.py]

# Configuration file for the Sphinx documentation builder.
#
# This file only contains a selection of the most common options. For a full
# list see the documentation:
# https://www.sphinx-doc.org/en/master/usage/configuration.html

# -- Path setup --------------------------------------------------------------

# If extensions (or modules to document with autodoc) are in another directory,
# add these directories to sys.path here. If the directory is relative to the
# documentation root, use os.path.abspath to make it absolute, like shown here.
#
import os
import sys
sys.path.insert(0, os.path.abspath('../'))
sys.path.insert(0, os.path.abspath('../batterydataextractor'))
sys.path.insert(0, os.path.abspath(os.path.join('..', '..', 'batterydataextractor')))


# -- Project information -----------------------------------------------------

project = 'BatteryDataExtractor'
copyright = '2022, Shu Huang'
author = 'Shu Huang'

# The full version, including alpha/beta/rc tags
release = 'v1.0'


# -- General configuration ---------------------------------------------------

# If your documentation needs a minimal Sphinx version, state it here.
#
needs_sphinx = '1.8.2'

# Add any Sphinx extension module names here, as strings. They can be
# extensions coming with Sphinx (named 'sphinx.ext.*') or your custom
# ones.
extensions = [
    'sphinx.ext.autodoc',
    'sphinx.ext.autosectionlabel',
    'sphinx.ext.doctest',
    'sphinx.ext.intersphinx',
    'sphinx.ext.todo',
    'sphinx.ext.coverage',
    'sphinx.ext.mathjax',
    'sphinx.ext.ifconfig',
    'sphinx.ext.viewcode',
    'sphinx.ext.githubpages',
    'sphinx.ext.autosummary',
    'sphinx.ext.napoleon',
    'rst2pdf.pdfbuilder'
]

# Add any paths that contain templates here, relative to this directory.
templates_path = ['_templates']

# The suffix(es) of source filenames.
# You can specify multiple suffix as a list of string:
#
# source_suffix = ['.rst', '.md']
source_suffix = '.rst'

# The master toctree document.
master_doc = 'index'

# The language for content autogenerated by Sphinx. Refer to documentation
# for a list of supported languages.
#
# This is also used if you do content translation via gettext catalogs.
# Usually you set "language" from the command line for these cases.
language = None

# List of patterns, relative to source directory, that match files and
# directories to ignore when looking for source files.
# This pattern also affects html_static_path and html_extra_path.
exclude_patterns = ['_build', 'Thumbs.db', '.DS_Store', '**.ipynb_checkpoints']

# The name of the Pygments (syntax highlighting) style to use.
pygments_style = None


# -- Options for HTML output -------------------------------------------------

# The theme to use for HTML and HTML Help pages.  See the documentation for
# a list of builtin themes.
#
# html_theme = 'pydata_sphinx_theme'

# Add any paths that contain custom static files (such as style sheets) here,
# relative to this directory. They are copied after the builtin static files,
# so a file named "default.css" will overwrite the builtin "default.css".
html_static_path = ['_static']


# -- Options for LaTeX output ------------------------------------------------

latex_elements = {
    # The paper size ('letterpaper' or 'a4paper').
    #
    # 'papersize': 'letterpaper',

    # The font size ('10pt', '11pt' or '12pt').
    #
    # 'pointsize': '10pt',

    # Additional stuff for the LaTeX preamble.
    #
    # 'preamble': '',

    # Latex figure (float) alignment
    #
    # 'figure_align': 'htbp',
}

pdf_documents = [('index', u'rst2pdf', u'BatteryDataExtractor', 'BatteryDataExtractor')]


# -- Options for Epub output -------------------------------------------------

# Bibliographic Dublin Core info.
epub_title = project

# The unique identifier of the text. This can be a ISBN number
# or the project homepage.
#
# epub_identifier = ''

# A unique identification for the text.
#
# epub_uid = ''

# A list of files that should not be packed into the epub file.
epub_exclude_files = ['search.html']

# -- Extension configuration -------------------------------------------------

# -- Options for intersphinx extension ---------------------------------------

# Example configuration for intersphinx: refer to the Python standard library.
intersphinx_mapping = {'https://docs.python.org/': None}

"""
Solution from
https://stackoverflow.com/questions/25145817/ellipsis-truncation-on-module-attribute-value-in-sphinx-generated-documentatio/25163963#25163963
to ensure that any values that are too long are truncated in the documentation.
"""

from sphinx.ext.autodoc import DataDocumenter, ModuleLevelDocumenter, SUPPRESS
from sphinx.util.inspect import object_description


def add_directive_header(self, sig):
    ModuleLevelDocumenter.add_directive_header(self, sig)
    if not self.options.annotation:
        try:
            objrepr = object_description(self.object)

            # PATCH: truncate the value if longer than 50 characters
            if len(objrepr) > 50:
                objrepr = objrepr[:50] + "..."

        except ValueError:
            pass
        else:
            self.add_line(u'   :annotation: = ' + objrepr, '<autodoc>')
    elif self.options.annotation is SUPPRESS:
        pass
    else:
        self.add_line(u'   :annotation: %s' % self.options.annotation,
                      '<autodoc>')


DataDocumenter.add_directive_header = add_directive_header
