# Supplementary material for: BatteryDataExtractor: battery-aware text-mining software embedded with BERT models
Source: Chem Sci. 2022 Sep 23;13(39):11487–95. doi: 10.1039/d2sc04322j (PMC9627715; doi:10.1039/d2sc04322j)
Supplement: SC-013-D2SC04322J-s001 [file SC-013-D2SC04322J-s001.zip › SC-013-D2SC04322J-s048.rst]

Welcome to BatteryDataExtractor!
=================================

BatteryDataExtractor is a battery-aware text-mining software embedded with BERT models for automatically extracting chemical information from scientific literature.

Features:
   * Open-source battery-specific literature-mining toolkit
   * BERT-based token-classification models: abbreviation detection, part-of-speech tagging, chemical-named-entity recognition
   * Double-turn question-answering model for the data extraction of materials and properties
   * State-of-the-art performance on downstream evaluation data sets
   * Updated NLP plugins: new web scrapers, document readers, and tokenizers
   * New options: database auto-saving, original text-saving, and device-selection

Citing:

BatteryDataExtractor: battery-aware text-mining software embedded with BERT models

.. toctree::
   :maxdepth: 2
   :hidden:
   :caption: Contents:
   
   getting_started/reading_documents
   getting_started/automated_model
   getting_started/natural_language_processing


   
