# Supplementary material for: BatteryDataExtractor: battery-aware text-mining software embedded with BERT models
Source: Chem Sci. 2022 Sep 23;13(39):11487–95. doi: 10.1039/d2sc04322j (PMC9627715; doi:10.1039/d2sc04322j)
Supplement: SC-013-D2SC04322J-s001 [file SC-013-D2SC04322J-s001.zip › SC-013-D2SC04322J-s049.rst]

======================
.doc
======================

Logic for reading/creating documents. That is, splitting documents down into its various elements.

.. automodule:: batterydataextractor.doc
    :members:
    :undoc-members:

.doc.document
------------------------------------------------

.. automodule:: batterydataextractor.doc.document
    :members:
    :undoc-members:


.doc.element
------------------------------------------------

.. automodule:: batterydataextractor.doc.element
    :members:
    :undoc-members:

.doc.meta
------------------------------------------------

.. automodule:: batterydataextractor.doc.meta
    :members:
    :undoc-members:

.doc.text
------------------------------------------------

.. automodule:: batterydataextractor.doc.text
    :members:
    :undoc-members:
