# Supplementary material for: BatteryDataExtractor: battery-aware text-mining software embedded with BERT models
Source: Chem Sci. 2022 Sep 23;13(39):11487–95. doi: 10.1039/d2sc04322j (PMC9627715; doi:10.1039/d2sc04322j)
Supplement: SC-013-D2SC04322J-s001 [file SC-013-D2SC04322J-s001.zip › SC-013-D2SC04322J-s051.rst]

======================
.nlp
======================

Tools for performing the NLP stages, such as POS tagging, CNER, Abbreviation detection

.. automodule:: batterydataextractor.nlp
    :members:
    :undoc-members:

.nlp.abbrev
------------------------------------------------

.. automodule:: batterydataextractor.nlp.abbrev
    :members:
    :undoc-members:

.nlp.cem
------------------------------------------------

.. automodule:: batterydataextractor.nlp.cem
    :members:
    :undoc-members:

.nlp.lexicon
------------------------------------------------

.. automodule:: batterydataextractor.nlp.lexicon
    :members:
    :undoc-members:

.nlp.tag
------------------------------------------------

.. automodule:: batterydataextractor.nlp.tag
    :members:
    :undoc-members:

.nlp.tokenize
------------------------------------------------

.. automodule:: batterydataextractor.nlp.tokenize
    :members:
    :undoc-members:
