# Supplementary material for: BatteryDataExtractor: battery-aware text-mining software embedded with BERT models
Source: Chem Sci. 2022 Sep 23;13(39):11487–95. doi: 10.1039/d2sc04322j (PMC9627715; doi:10.1039/d2sc04322j)
Supplement: SC-013-D2SC04322J-s001 [file SC-013-D2SC04322J-s001.zip › SC-013-D2SC04322J-s052.rst]

========================
.parse
========================

Chemical property parsers.

.. automodule:: batterydataextractor.parse
    :members:
    :undoc-members:

.parse.base
------------------------------------------------

.. automodule:: batterydataextractor.parse.base
    :members:
    :undoc-members:

.parse.bert
------------------------------------------------

.. automodule:: batterydataextractor.parse.bert
    :members:
    :undoc-members:


.parse.cem
------------------------------------------------

.. automodule:: batterydataextractor.parse.cem
    :members:
    :undoc-members:
