# Supplementary material for: BatteryDataExtractor: battery-aware text-mining software embedded with BERT models
Source: Chem Sci. 2022 Sep 23;13(39):11487–95. doi: 10.1039/d2sc04322j (PMC9627715; doi:10.1039/d2sc04322j)
Supplement: SC-013-D2SC04322J-s001 [file SC-013-D2SC04322J-s001.zip › SC-013-D2SC04322J-s053.rst]

=========================
.reader
=========================

Document readers

.. automodule:: batterydataextractor.reader
    :members:
    :undoc-members:

.reader.base
------------------------------------------------

.. automodule:: batterydataextractor.reader.base
    :members:
    :undoc-members:

.reader.elsevier
------------------------------------------------

.. automodule:: batterydataextractor.reader.elsevier
    :members:
    :undoc-members:

.reader.markup
------------------------------------------------

.. automodule:: batterydataextractor.reader.markup
    :members:
    :undoc-members:

.reader.plaintext
------------------------------------------------

.. automodule:: batterydataextractor.reader.plaintext
    :members:
    :undoc-members:

.reader.rsc
------------------------------------------------

.. automodule:: batterydataextractor.reader.rsc
    :members:
    :undoc-members:

.reader.springer
------------------------------------------------

.. automodule:: chemdataextractor.reader.springer
    :members:
    :undoc-members:
