# Supplementary material for: BatteryDataExtractor: battery-aware text-mining software embedded with BERT models
Source: Chem Sci. 2022 Sep 23;13(39):11487–95. doi: 10.1039/d2sc04322j (PMC9627715; doi:10.1039/d2sc04322j)
Supplement: SC-013-D2SC04322J-s001 [file SC-013-D2SC04322J-s001.zip › SC-013-D2SC04322J-s054.rst]

=========================
.scrape
=========================

Scrapers for the various data sources

.. automodule:: batterydataextractor.scrape
    :members:
    :undoc-members:

.scrape.base
------------------------------------------------

.. automodule:: batterydataextractor.scrape.base
    :members:
    :undoc-members:

.scrape.clean
------------------------------------------------

.. automodule:: batterydataextractor.scrape.clean
    :members:
    :undoc-members:

.scrape.csstranslator
------------------------------------------------

.. automodule:: batterydataextractor.scrape.csstranslator
    :members:
    :undoc-members:

.scrape.elsevier
------------------------------------------------

.. automodule:: batterydataextractor.scrape.elsevier
    :members:
    :undoc-members:

.scrape.rsc
------------------------------------------------

.. automodule:: batterydataextractor.scrape.rsc
    :members:
    :undoc-members:

.scrape.springer
------------------------------------------------

.. automodule:: batterydataextractor.scrape.springer
    :members:
    :undoc-members:
