# Supplementary material for: BatteryDataExtractor: battery-aware text-mining software embedded with BERT models
Source: Chem Sci. 2022 Sep 23;13(39):11487–95. doi: 10.1039/d2sc04322j (PMC9627715; doi:10.1039/d2sc04322j)
Supplement: SC-013-D2SC04322J-s001 [file SC-013-D2SC04322J-s001.zip › SC-013-D2SC04322J-s055.rst]

========================
.text
========================

Useful tools for processing text

.. automodule:: batterydataextractor.text
    :members:
    :undoc-members:

.text.normalize
------------------------------------------------

.. automodule:: batterydataextractor.text.normalize
    :members:
    :undoc-members:

.text.processors
------------------------------------------------

.. automodule:: batterydataextractor.text.processors
    :members:
    :undoc-members:
