# Supplementary material for: BatteryDataExtractor: battery-aware text-mining software embedded with BERT models
Source: Chem Sci. 2022 Sep 23;13(39):11487–95. doi: 10.1039/d2sc04322j (PMC9627715; doi:10.1039/d2sc04322j)
Supplement: SC-013-D2SC04322J-s001 [file SC-013-D2SC04322J-s001.zip › SC-013-D2SC04322J-s056.py]

# -*- coding: utf-8 -*-
"""
The example of Elsevier scraper.
"""

__author__ = "Shu Huang"
__email__ = "sh2009@cam.ac.uk"

from batterydataextractor.scrape import ElsevierWebScraper


def main(api_key, query, year, file_location):
    """
    Elsevier web-scraper runner
    :param api_key: API key of the Elsevier API
    :param query: query text (e.g. battery materials)
    :param year: the year of the published papers
    :param file_location: saving location
    :return:
    """
    scraper = ElsevierWebScraper(api_key=api_key, query=query)
    dois = scraper.get_doi(year=year)
    dois = list(set(dois))
    print(len(dois))
    for doi in dois:
        scraper.download_doi(doi, file_location)
    return


if __name__ == "__main__":
    api_key = ""
    query = "battery materials"
    location = r"F:\work\to_date_papers\els\new\\"
    year = 2021
    main(api_key=api_key, query=query, year=year, file_location=location)
