# Supplementary material for: BatteryDataExtractor: battery-aware text-mining software embedded with BERT models
Source: Chem Sci. 2022 Sep 23;13(39):11487–95. doi: 10.1039/d2sc04322j (PMC9627715; doi:10.1039/d2sc04322j)
Supplement: SC-013-D2SC04322J-s001 [file SC-013-D2SC04322J-s001.zip › SC-013-D2SC04322J-s057.py]

# -*- coding: utf-8 -*-
"""
The example of RSC scraper.
"""

__author__ = "Shu Huang"
__email__ = "sh2009@cam.ac.uk"

from batterydataextractor.scrape import RSCWebScraper


def main(url, query, page, file_location):
    """
    RSC web-scraper runner
    :param url: the scraping url (or default)
    :param query: query text (e.g. battery materials)
    :param page: the page number of the query pages
    :param file_location: saving location
    :return:
    """
    scraper = RSCWebScraper(url=url)
    dois = scraper.get_doi(query=query, page=page)
    for doi in dois:
        try:
            scraper.download_doi(doi, file_location)
        # Some papers don't have html access
        except:
            continue
    return


if __name__ == "__main__":
    # Download papers within a certain date range
    url = "https://pubs.rsc.org/en/results/all?Category=All&AllText=battery%20materials&IncludeReference=false&Select" \
          "Journal=false&DateRange=true&SelectDate=true&DateToYear={}&DateFromYear={}&DateFromMonth={}&DateTo" \
          "Month={}&PriceCode=False&OpenAccess=false".format("2022", "2021", "06", "01")
    query = "battery materials"
    location = r"F:\work\to_date_papers\rsc\\"
    for page in range(1, 120):
        main(url, query, page, location)
