# Supplementary material for: BatteryDataExtractor: battery-aware text-mining software embedded with BERT models
Source: Chem Sci. 2022 Sep 23;13(39):11487–95. doi: 10.1039/d2sc04322j (PMC9627715; doi:10.1039/d2sc04322j)
Supplement: SC-013-D2SC04322J-s001 [file SC-013-D2SC04322J-s001.zip › SC-013-D2SC04322J-s060.txt]

selenium>=4.1.0
requests>=2.27.1
beautifulsoup4>=4.10.0
numpy>=1.22.0
torch>=1.11.0
torchvision>=0.12.0
torchaudio>=0.11.0
transformers>1.18.0
lxml>=4.7.1
cssselect>=1.1.0
appdirs>=1.4.4
scispacy>=0.4.0
spacy==3.0.7
https://s3-us-west-2.amazonaws.com/ai2-s2-scispacy/releases/v0.4.0/en_core_sci_sm-0.4.0.tar.gz
