# Supplementary material for: BatteryDataExtractor: battery-aware text-mining software embedded with BERT models
Source: Chem Sci. 2022 Sep 23;13(39):11487–95. doi: 10.1039/d2sc04322j (PMC9627715; doi:10.1039/d2sc04322j)
Supplement: SC-013-D2SC04322J-s001 [file SC-013-D2SC04322J-s001.zip › SC-013-D2SC04322J-s064.csv]

Property	Name	Value	Unit	DOI	Text
Capacity	NC-Zn2SnO4 NPs nanoparticles	448.0	mAh g-1	10.1016/j.electacta.2012.04.121	After 20 galvanostatic cycles, however, the specific discharge/charge capacities of both Zn2SnO4 anodes became almost constant, and after 40 cycles, the specific discharge capacities of the BA- and NC-Zn2SnO4 NPs nanoparticles were 521.4 and 448.0 mAh g−1, respectively, with Coulombic efficiencies higher than 96%.
Capacity	40-CuO / C	217	mAh g-1	10.1039/C4NR06432A	In comparison, 40-CuO/C (green points in Fig. 4(a)) displays a discharge capacity of 217 mA h g−1 after 50 cycles, which is only half the capacity of 10-CuO/C.
Capacity	Li1.2Mn0.4Ni0.16Co0.24O2	230	mAh g-1	10.1016/j.jpowsour.2013.09.052	Among the compositions studied by authors, the Li rich compound, Li1.2Mn0.4Ni0.16Co0.24O2 exhibits high capacity of ∼230 mAh g−1.
Capacity	NiS MHSA	68.5	mAh g-1	10.1016/j.matlet.2016.04.204	The NiS MHSA electrode is investigated as cathode of high-rate alkaline batteries, and delivers a high capacity (68.5 mAh g−1 at 2 Ag−1) and good cycling life (65 mAh g−1 at 2 Ag−1 after 3000 cycles).
Capacity	LiNi0.8Co0.2O2	189, 182 and 150	mAh g-1	10.1016/j.ssi.2006.11.017	Sn-doped LiNi0.8Co0.2O2 delivers the discharge capacities of 189, 182 and 150 mAh g− 1 at 25, 100 and 200 mA g− 1, respectively.
Capacity	Ni/PCNFO-S	1320, 1180, 1022, 908, and 780	mAh g-1	10.1039/C8NR07220E	At 0.2, 0.5, 1.0, 2.0, and 3.0C, the Ni/PCNFO-S cathode delivered discharge capacities of 1320, 1180, 1022, 908, and 780 mA h g−1, respectively, while the respective discharge capacities of the PCNF-S cathode were 1180, 1020, 920, 790, and 675 mA h g−1.
Capacity	Fe(1−x)TixF3 / C nanocomposites	173.6 and 152.5	mAh g-1	10.1016/j.nanoen.2015.08.006	At the 30th cycle, the discharge capacities of Fe(1−x)TixF3/C nanocomposites (x=0%, 1%, 2%) are 141.0, 173.6 and 152.5 mA h/g, respectively.
Capacity	PC-Fe3O4 composite	225, 168, 127, 103, 98 and 90	mAh g-1	10.1039/C4RA14733B	The PC–Fe3O4 composite, consisting of highly dispersed Fe3O4 nanocrystals within the porous carbon with a relatively low weight percent of 45.5 wt%, could efficiently demonstrate high capacities of 225, 168, 127, 103, 98 and 90 mA h g−1 under the current densities of 50, 100, 200, 300, 400 and 500 mA g−1 with a good stability over 400 cycles.
Capacity	LFP/C14-86%	161	mAh g-1	10.1016/j.micromeso.2014.11.024	The reversible specific discharge capacity of LFP/C22-86%, LFP/C14-86%, LFP/C7-86% and LFP/C7-80% are 155, 161, 165 and 135 mA h g−1, respectively, at 0.1 C.
Capacity	LiMn2O4	80	mAh g-1	10.1016/j.apt.2013.05.015	In comparison, the LiMn2O4 sample prepared by the solid-state reaction showed a lower capacity of around 80 mAh g−1.
Capacity	Fe2O3-C composite	812	mAh g-1	10.1016/j.ceramint.2018.07.004	Jung et al. [35] synthesized Fe2O3–C composite nanofibers by introducing the Kirkendall effect into the electrospinning method, which displayed a high lithium storage capacity of 812 mA h g−1 at a current density of 1.0 A g−1 after 300 cycles.
Capacity	NaFePO4	125, 154	mAh g-1	10.1016/j.electacta.2017.02.107	Indeed, residual LiFePO4 is not detected as expected based on the kinetical preference of sodium insertion. However, a small amount of FePO4 remaining beside NaFePO4 is observed. This is in accordance with the results reported in literature [3]. Moreover, this explains the achieved specific capacity (125 mAh g−1), which is approximately 80 % of the theoretical capacity (154 mAh g−1).
Capacity	V2(PO4)O / C	541 , 480 , 445 , 409 and 382	mAh g-1	10.1039/C6TA02932A	The discharge capacities of the V2(PO4)O/C sample were 541, 480, 445, 409 and 382 mA h g−1 at the current densities of 0.5, 0.8, 1.0, 1.5, and 2.0 A g−1, respectively.
Capacity	Li4Mn5O12	158.7	mAh g-1	10.1016/j.electacta.2010.08.060	A discharge capacity of 158.7 mAh g−1 is achieved for sample BM-250, corresponding to 97.4% of the theoretical value of the Li4Mn5O12 material.
Capacity	carbon/silicon/TiOx−3 composite	791.7, 663.8, 523.6, 401.4, 256.2 and 176.2	mAh g-1	10.1016/j.compositesa.2017.06.028	At the current rate of 100, 200, 500, 1000, 2000 and 3000 mA g−1, the discharge capacities of the carbon/silicon/TiOx−3 composite were retained at 791.7, 663.8, 523.6, 401.4, 256.2 and 176.2 mAh g−1, respectively; and once the current rate came back to 100 mA g−1, the discharge capacity restored to 667.7 mAh g−1 and kept stable in the subsequent cycles.
Capacity	Li2ZnTi3O8	190.9, 242.9, 286.5 and 214.3	mAh g-1	10.1016/j.jallcom.2014.06.050	At current densities of 0.1 A g−1, the initial discharge specific capacities of pure Li2ZnTi3O8 and carbon coated Li2ZnTi3O8 by oxalic acid, sucrose and citric acid are 190.9, 242.9, 286.5 and 214.3 mA h g−1, respectively.
Capacity	W18O49/PANI-EC battery	8.25, 11.13, 18.46, 20.87, 27.50 and 36.78	mAh g-1	10.1016/j.apsusc.2018.02.003	After sunlight irradiation for 1, 1.5, 2, 2.5, 3 and 4 h, the discharging capacity of the W18O49/PANI-EC battery was 8.25, 11.13, 18.46, 20.87, 27.50 and 36.78 mA h g−1, respectively.
Capacity	PCNF@MoS2 composite	954	mAh g-1	10.1039/C7QI00515F	The highly flexible PCNF@MoS2 composite membrane electrode exhibited synergistically improved electrochemical performance with a high specific capacity of 954 mA h g−1 upon the initial discharge, a high rate capability of 475 mA h g−1 even at a high current density of 1 A g−1, and good cycling stability with almost 100% retention after 50 cycles (Fig. 5c–e).
Capacity	Hol/AB	210 and 145	mAh g-1	10.1016/j.ssi.2012.01.019	Fig. 7 shows the electrochemical behavior of Hol/AB in the same potential window. The specific discharge and charge capacities in the 1st cycle were 210 mAh/g and 145 mAh/g, respectively, which corresponded to the insertion of 0.39 Mg/Mn and extraction of 0.25 Mg/Mn, respectively.
Capacity	EC/DMC electrolyte	372	mAh g-1	10.1016/j.jpowsour.2005.03.106	In the case of the EC/DMC electrolyte system, a reversible capacity of up to 372 mAh g−1, which corresponds to a chemical composition of LiC6 for the fully inserted graphite electrode, was measured for all graphite materials indicating the high crystalline character of the graphite materials.
