# Supplementary material for: BatteryDataExtractor: battery-aware text-mining software embedded with BERT models
Source: Chem Sci. 2022 Sep 23;13(39):11487–95. doi: 10.1039/d2sc04322j (PMC9627715; doi:10.1039/d2sc04322j)
Supplement: SC-013-D2SC04322J-s001 [file SC-013-D2SC04322J-s001.zip › SC-013-D2SC04322J-s066.csv]

Property	Name	Value	Unit	DOI	Text
Conductivity	Li7P3S11	3.2 * 10-3	S cm -1	10.1039/C7RA09081A	The high ionic conductivity of the Li7P3S11 (SSE-220) reported in this work is comparable to the Li7P3S11 solid electrolyte obtained by mechanical milling (3.2 × 10−3 S cm−1 at RT, 30 h of synthesis process)11 or by liquid phase (1.5 × 10−3 S cm−1 at 25 °C, 37 h of synthesis process).14
Conductivity	LLTO	10-4	S cm -1	10.1016/j.jpowsour.2015.04.044	The bulk conductivity for the electrospun sample was on the order of 10−4 S cm−1, which is comparable to some LLTO samples that were synthesized using solid state method [30], [31].
Conductivity	Na3PS4	10-4	S cm -1	10.1016/j.nanoms.2019.02.007	With a 3D pathway along the Na1 and Na2 sites in the open framework (Fig. 3(a)), cubic Na3PS4 (I43 m: a0 = 6.9965 Å) ceramic electrolyte owns a high conductivity at room temperature (∼10−4 S/cm) and a wide electrochemical window (5 V).
Conductivity	Li4Ti5O12	2.9 * 10-9	S cm -1	10.1016/j.jpowsour.2010.02.020	For the pristine Li4Ti5O12, an electrical conductivity of 2.9 × 10−9 S cm−1 was obtained, which is similar to the literature result [8], [34].
Conductivity	Li4Ti4.9V0.1O12	1.7 * 10-2	S cm -1	10.1016/j.materresbull.2017.09.015	Electronic conductivity of argon calcined Li4Ti4.9V0.1O12 is 1.7 × 10−2 S cm−1 which is three orders higher than that of LTO.
Conductivity	LATP-3 wt% Al2O3	4.24*10-4, 5.35*10-4	S cm -1	10.1016/j.ssi.2018.11.005	LATP-3 wt% Al2O3 exhibited a bulk conductivity of 4.24 × 10−4 S cm−1 and a grain boundary conductivity of 5.35 × 10−4 S cm−1.
Conductivity	LiGe2(PO4)3	10-5	S cm -1	10.1039/C7CE01910F	Being a result of an interplay between the intrinsic conductivity, which depends on Li concentration, cell parameters etc., and the grain boundary conductivity determined by the microstructure, the reported values of specific conductivity range from 10−4 S cm−1 for LiTi2(PO4)3 to 1.3 × 10−3 S cm−1 for Li1+xAlxTi2−x(PO4)3 (ref. 16) or from 10−5 S cm−1 for LiGe2(PO4)3 to 2 × 10−4 S cm−1 for Li1.5Al…
Conductivity	PVDF–LiPAAOB GPE	0.35	mS cm -1	10.1039/C3TA00167A	The ionic conductivity of the PVDF–LiPAAOB GPE at 25 °C is 0.35 mS cm−1, higher than that of Celgard 2730 saturated with the organic electrolyte (0.21 mS cm−1).
Conductivity	Li3V2(PO4)3	2.4*10-7	S cm -1	10.1016/j.jpowsour.2010.12.067	However, the intrinsic low electronic conductivity of Li3V2(PO4)3 (2.4 × 10−7 S cm−1 at room temperature) largely limits its rate performance.
Conductivity	LiFePO4/C	4.4*10-6	S cm -1	10.1016/j.electacta.2011.01.082	Significant decrease of impendence from bare LiFePO4 to LiFePO4/C is related to the improved conductivity. According to the formula σ = d/AR [30], the conductivities of LiFePO4/C and bare LiFePO4 are 4.4 × 10−6 and 2.1 × 10−6 S cm−1, respectively.
Conductivity	Li6.4La2.3Na0.7Nb2O12	1.6*10-4	S cm -1	10.1016/j.materresbull.2017.11.047	Among the Li5 + 2xLa3-xNaxNb2O12 compounds investigated, the Na-substituted Li6.4La2.3Na0.7Nb2O12 exhibits the highest ionic conductivity of 1.6 × 10−4 S cm-1 at room temperature with an activation energy of 0.41 eV.
Conductivity	Li7Ni0.2P3.1S11	2.22	mS cm -1	10.1016/j.elecom.2018.10.024	The 2 mol% Ni2P containing electrolyte (Li7Ni0.2P3.1S11) displays the highest lithium-ion conductivity of 2.22 mS cm−1 at room temperature, which is 1.6 times higher than pristine Li7P3S11
Conductivity	Li3PO4	7*10-6 to 2*10-6	S cm -1	10.1016/j.actamat.2012.10.034	The thin film is deposited by magnetron sputtering of Li3PO4 under N2-contained atmosphere, which introduces nitrogen into the Li3PO4 and raises the conductivity from 7 × 10−8 to 2 × 10−6 S cm−1.
Conductivity	1M LiPF6 in PC	5.4	mS cm -1	10.1016/j.jpowsour.2012.01.027	In agreement with the viscosity values, 1 M LiPF6 in EC:DEC (3:7 wt%) displays the highest conductivity (6.0 mS cm−1) followed by 1 M LiPF6 in PC (5.4 mS cm−1) and 1 M LiPF6 in PC:MTFMP (9:1 wt%) (5.1 mS cm−1).
Conductivity	PEO-NH4F	10-6	S cm -1	10.1016/S0014-3057(01)00310-X	However the value of conductivity for PEO–NH4F polymer electrolytes is low (10−6 S/cm) and hence not suitable for use in various solid state ionic devices.
Conductivity	CPE-4	2.44*10-6	S cm -1	10.1016/j.jpowsour.2008.07.055	The conductivity of the highest conducting sample, CPE-4, is calculated to be 2.44 × 10−6 S cm−1 at room temperature.
Conductivity	CuBO2	1.65	S cm -1	10.1039/C0CP02562C	Recently [Cu2S2][Sr3Sc2O5] was found to have possess a band gap of 3.1 eV, coupled with an undoped p-type conductivity measured at 2.8 S cm−1, which is higher than the best undoped delafossite system (CuBO2, 1.65 S cm−1),57,98 and is two orders of magnitude higher than undoped LaCuOS (0.01–0.1 S cm−1.99
Conductivity	1g2-MA-TFSI/LiTFSI	3.02*10-6	S cm -1	10.1016/j.memsci.2010.10.004	As can be observed in Fig. 5, for the PILs electrolytes system 1g2-MA-PF6/LiPF6, 1g2-MA-ClO4/LiClO4 and 1g2-MA-TFSI/LiTFSI, the ionic conductivity values of the samples increases with the corresponding lithium salt content up to 45 wt%, 45 wt% and 30 wt%, respectively, and the corresponding maximum values of the ionic conductivity are 7.41 × 10−5 S cm−1, 7.76 × 10−5 S cm−1 and 3.02 × 10−6 S cm−1,…
Conductivity	Pure CA	1.285*10-7	S cm -1	10.1016/j.carbpol.2016.09.026	Table 1 illustrates that the ionic conductivity increases with increase in NH4NO3 and attains a maximum value of 1.024 × 10−3 at room temperature for 50CA:50NH4NO3, which has greater ionic conductivity than that of pure CA (1.285 × 10−7 S cm−1).
Conductivity	polyindole	5 × 10−4–8 × 10−2	S cm -1	10.1016/j.micromeso.2011.12.044	In its doped state, polyindole is green, with an electrical conductivity in the range of 5 × 10−4–8 × 10−2 S cm−1, slightly depending on the nature of the counter-ion [5].
