# Supplementary material for: BatteryDataExtractor: battery-aware text-mining software embedded with BERT models
Source: Chem Sci. 2022 Sep 23;13(39):11487–95. doi: 10.1039/d2sc04322j (PMC9627715; doi:10.1039/d2sc04322j)
Supplement: SC-013-D2SC04322J-s001 [file SC-013-D2SC04322J-s001.zip › SC-013-D2SC04322J-s070.csv]

Property	Name	Value	Unit	DOI	Text
Energy	LiFePO4	250	Wh/kg	10.1016/j.cej.2013.05.094	Lithium iron phosphate (LiFePO4) with an olivine structure is considered to be a promising cathode active material due to its high stability at high operating temperatures, high theoretical capacity of 170 mA h/g, good energy density (∼250 W h/kg), and low cost [5], [6].
Energy	Ni-Zn-Co oxide/hydroxide/carbon	41.65	W h kg-1	10.1039/C3NR04764D	In addition, this high-energy density is significantly higher than that of previous NiCoLDH based supercapacitors, such as NiCoLDHs/Zn2SnO4 (23.7 W h kg−1 at a power density of 284.2 W kg−1),19 nickel–cobalt hydroxide nanosheets coated on NiCo2O4 nanowires (33 W h kg−1 at 150 mA cm−2),31 and some recent nickel-based asymmetric supercapacitors in aqueous electrolyte solutions, such as Ni(OH)2/grap…
Energy	Na3V2(PO4)3 (NVP)	400	W h kg-1	10.1016/j.apsusc.2019.05.224	Among them, Na3V2(PO4)3 (NVP) has proved to be one of the most promising electrode materials because of its outstanding thermal stability, high theoretical energy density (400 Wh/kg), and fast sodium ions diffusion tunnel (NASICON structure) [14].
Energy	LiNi0.5Mn1.5O4	658	W h kg-1	10.1016/j.jpowsour.2013.04.083	Compared with other cathode materials, such as LiCoO2 (∼620 Wh kg−1) and LiFePO4 (∼591 Wh kg−1), LiNi0.5Mn1.5O4 exhibits high energy density (658 Wh kg−1) because of its high working voltage plateau (4.7 V) and theoretical capacity (146 mAh g−1) [19].
Energy	Co3O4//AC	24.9, 22.7	W h kg-1	10.1016/j.jpowsour.2016.11.061	Even at a high current density of 20 A g-1, the energy density is still up to 21 Wh kg−1 with an outstanding power density of 16000 W kg-1, superior to most of the reported ASCs based on cobalt oxide, cobalt hydroxide, cobalt sulfide and cobalt selenide, such as Co3O4//AC (24.9 Wh kg−1 at 225 W kg-1 and 22.7 Wh kg−1 at 3750 W kg-1) [40], CoO@PPy//AC ASCs (43.5 Wh kg−1 at 87.5 W kg-1 and 11.8 Wh k…
Energy	NiMoO4	141.75, 72.6	W h kg-1	10.1039/C4RA09118C	The superior energy density of 141.75 W h kg−1 (21.3 × 10−5 W h cm−2) was achieved by the nanoporous NiMoO4 at a power density of 0.6 kW kg−1, while an energy density of 72.6 W h kg−1 (10.9 × 10−5 W h cm−2) was observed at a high power density of 24 kW kg−1, which is much higher than that of bulk sample and other previous reported NiMoO4 electrodes.
Energy	V2O3@C	31.7, 24.5, 20.2, 15.5, 12.8 and 10.0	W h kg-1	10.1016/j.colsurfa.2017.01.035	Based on Equations (2) and (3), the calculated E at the current density of 0.1, 0.5, 1, 2, 5 and 10 A g−1 is 31.7, 24.5, 20.2, 15.5, 12.8 and 10.0 W h kg−1, respectively.
Energy	FeS2 @ carbon	1000 840	W h kg-1	10.1016/j.cej.2016.08.044	Very recently, FeS2@carbon fiber electrode, through electrospinning followed by vacuum sulfidation [178], demonstrated a lithiation capacity of 600 mA h g−1 with an initial discharge energy density of 1000 Wh kg−1, and 840 Wh kg−1 after 100 cycles in the voltage range of 1.0–3.0 V (vs Li/Li+).
Energy	ZnO@Co3O4	33.5	W h kg-1	10.1039/C6DT01202G	ZnO@Co3O4 and ZnO/ZnS@Co3O4 show maximum energy density of 33.5 and 36 Wh kg−1 respectively at a power density of 204 W kg−1.
Energy	CoNi(OH)2CO3//HPC HSC	40	W h kg-1	10.1016/j.jcis.2018.09.068	comparable to CoNi(OH)2CO3//HPC HSC (about 40 Wh kg−1 at about 400 W kg−1) [40] and Ni(OH)2-Co(OH)2QDs//rGO HSC (46 Wh kg−1 at about 141 W kg−1) [7], whereas lower than Co2(OH)2CO3-CoNi(OH)2CO3 nanowires//graphene HSC (35.5 Wh kg−1 at 2556 W kg−1) [47], showing the competitiveness of this HSC in energy storage and delivery.
Energy	V2O5	650	W h kg-1	10.1016/j.jpowsour.2014.05.115	The initial value after the first cycle is ≈650 Wh kg−1 of V2O5 and after 100 cycles the ω-LixV2O5 electrodes were still maintaining a value of 450 Wh kg−1.
Energy	Ni3(PO4)2/90 mg GF//C-FP	49	W h kg-1	10.1039/C7RA12028A	Moreover, the fabricated Ni3(PO4)2/90 mg GF//C-FP hybrid device was able to store a high energy and power densities of 49 W h kg−1 and 499 W kg−1 respectively at 0.5 A g−1 which was attributed to the combination of Ni3(PO4)2/90 mg GF with C-FP electrode material.
Energy	LiNi0.5Mn1.5O4/Li	670	W h kg-1	10.1039/C6TA00828C	The calculated output energy density of LiNi0.5Mn1.5O4/Li cells using the PFCA–CPE is 670 W h kg−1 at a current density of 0.2C based on the mass of active materials, which is slightly higher than the value of the LE counterpart (650 W h kg−1).
Energy	LMO	411	W h kg-1	10.1016/j.electacta.2017.10.021	For low PTMA content (HYB_101) improved power performances are also attained (60% more energy released than pure LMO at 20C, Fig. 5b) while the delivered energy is only slightly diminished (411 Wh kg−1 and 409 Wh kg−1 for pure LMO and HYB_101, respectively).
Energy	ACSs	51.7	W h kg-1	10.1039/C6TA08532F	Even at a high power density of 16 769 W kg−1, our ASCs still reach an energy density of about ∼51.7 W h kg−1, clearly demonstrating their superior power capabilities.
Energy	Fe2O3 nanorods//CoMoO4@NiMoO4 ASC	41.8	W h kg-1	10.1039/C7RA09723A	Such energy-power performance outperforms many other Fe-based ASCs, such as Fe2O3 nanoflakes/PPy nanoleaves//MnO2 nanosheets ASC (42.4 W h kg−1 at 269 W kg−1),50 Fe2O3 nanoneedles//MnO2 nanosheets ASC (34.1 W h kg−1 at 3198 W kg−1),15 Fe2O3 nanorods//CoMoO4@NiMoO4 ASC (41.8 W h kg−1 at 700 W kg−1),14 rGO/Fe2O3 composite//CuCo2O4/CuO nanowires ASC (9.1 W h kg−1 at 8000 W kg−1).55
Energy	AC//Co(OH)2	25.7	W h kg-1	10.1039/C4TA02026J	Furthermore, this maximum value of energy density is much higher than other reported different types of supercapacitors summarized in Fig. 6b, including aqueous ASs such as AC//Co(OH)2 (25.7 W h kg−1) and porous graphene//Ni(OH)2@GNS (77.8 W h kg−1),8,51 lithium-ion hybrid supercapacitors such as H2Ti6O13//mesoporous carbon (90 W h kg−1) and TiO2@GNS//AC (42 W h kg−1),52,53 and supercapacitors us…
Energy	lithium titanate oxide	71	W h kg-1	10.1016/j.ceramint.2014.04.164	The nickel manganese cobalt oxide cathode stands out with high energy density up to 160 Wh/kg, compared with 70 Wh/kg to 10 Wh/kg for lithium iron phosphate cathode, as well as 90 and 71 Wh/kg for lithium nickel cobalt aluminum cathode and lithium titanate oxide anode battery cells, respectively.
Energy	NaBr/Ni	268, 265	W h kg-1	10.1016/j.ensm.2019.08.021	The discharge energy density of the NaBr/Ni cell started at 268 Wh/kg and quickly stabilized at around 265 Wh/kg after a few cycles.
Energy	NiCo2O4//RGO@Fe3O4	25	W h kg-1	10.1039/C8TA11982A	The E/P performance was far more appealing compared to the other reported ASCs, such as Ni2CoS4@NiCo2O4/CFP//N-doped carbon xerogels film (32.2 W h kg−1 at 232.0 W kg−1),21 CKF/CoNiOx//AC (23.2 W h kg−1 at 200 W kg−1),22 NiCo2S4@PPy/NF//AC (34.62 W h kg−1 at 120.19 W kg−1),23 FeSe2//NiCo2O4 (22.4 W h kg−1 at 163 W kg−1),24 NiCo2O4//RGO@Fe3O4 (25 W h kg−1 at 800 W kg−1),32 and Ni(OH)2//AC (35.7 W …
