# Supplementary material for: BatteryDataExtractor: battery-aware text-mining software embedded with BERT models
Source: Chem Sci. 2022 Sep 23;13(39):11487–95. doi: 10.1039/d2sc04322j (PMC9627715; doi:10.1039/d2sc04322j)
Supplement: SC-013-D2SC04322J-s001 [file SC-013-D2SC04322J-s001.zip › SC-013-D2SC04322J-s072.csv]

Property	Name	Value	Unit	DOI	Text
Voltage	TiO2	0.01-3	V	10.1016/j.jallcom.2018.01.359	The results showed that the pristine TiO2 in 0.01–3 V indicates a stable structure.
Voltage	LiV3O8	2.46 and 2.84	V	10.1016/j.matchemphys.2008.05.013	There are three main cathodic peaks (near 2.77, 2.70 and 2.47 V) and two main anodic peaks (near 2.46 and 2.84 V) in the curve for LiV3O8 prepared by improved sol–gel method at 300 °C.
Voltage	Pt Oxide	2.0-2.2, 0.2 to 0.45	V	10.1016/0079-6816(95)00040-6	An important complication in the formation and reduction of Pt oxide films [55,78,172] was revealed in experiments by Shibata [ 150,195] and by James [ 1791 which showed that upon extended anodization at relatively high potentials (2.0 - 2.2 V, RHE), one or more further states of the oxide film, in thicker layers (cf. Burke [ 180.26]), were generated, characterized by reduction in peaks at substa…
Voltage	LiFePO4-CNT composite	3.51 and 3.38	V	10.1039/C0CC01721C	In contrast, the oxidation and reduction peaks for the LiFePO4–CNT composite appear at around 3.51 and 3.38 V, respectively, corresponding to a potential interval of 0.13 V.
Voltage	CoII(OH)2	1.01	V	10.1039/C5CC09361A	As the XPS result reveals the presence of CoIIO and CoII(OH)2, the oxidation peaks at 1.08 and 1.01 V are attributed to the oxidation of CoO and Co(OH)2 to CoIIIOOH.
Voltage	Li4.4Sn	0.4	V	10.1016/j.jpowsour.2019.227185	It is worth noting that the broad cathodic peak under 0.4 V in all cycles is mainly related to the stepwise lithiation to form the Li4.4Sn alloy, the corresponding anodic peak at 0.50 V is owing to the delithiation.
Voltage	Sb	1.2-1.5	V	10.1016/j.matlet.2011.01.013	In the case of Sb2O3, first the oxide is irreversibly reduced to metallic Sb at 1.2–1.5 V and then Li is inserted into Sb to form Li3Sb at ~ 0.8 V.
Voltage	Co3O4	0.3	V	10.1016/S0360-3199(98)00120-7	On Co3O4 and Li-doped Co3O4 electrodes the current density values at overpotentials close to 0.3 V ranged between ca 2–14 mA cm−2.
Voltage	Co.Mo2C/C	1.95 and 2.23	V	10.1016/j.mtener.2018.10.002	Different from the CoSe2/Mo2C/C electrode, the CV curves of Co/Mo2C/C don't exhibit the two prominent peaks at 1.95 V and 2.23 V, which is characteristic of transition metal selenides.
Voltage	ASC	2.0	V	10.1039/C4NR05895J	As shown in Fig. 17, the ASC assembled with e-CMG film and MnO2/e-CMG film exhibited high stability when tested in a wide voltage window of 2.0 V in 1 M Na2SO4 electrolyte.
Voltage	MnO2	0.8 and 0.5	V	10.1016/j.jtice.2019.01.019	In addition, a small redox humps are observed at 0.8 and 0.5 V, which are comes from the redox behavior of MnO2 NPs.
Voltage	Li4Ti5O12	1.55	V	10.1016/j.jpowsour.2015.06.038	In this regard, lithium titanate (Li4Ti5O12, LTO) with an intercalating potential of 1.55 V vs. Li/Li+ (hereafter all potentials are presented vs. Li/Li+) has been proposed as an alternative negative electrode material.
Voltage	Ti4O7 NTA	2.4	V	10.1016/j.electacta.2014.11.178	The as-prepared Ti4O7 NTA had a highly-ordered tubular structure with high crystallinity, large electrochemical window of water electrolysis (2.4 V vs. Ag/AgCl, pH = 6.0) and low interfacial charge transfer resistance when they were employed as anode for electro-oxidation.
Voltage	Li2Si	0.27	V	10.1016/j.electacta.2019.06.040	We observe the first major event in this direction at 0.27 V (point 4) where amorphous Li3.5Si phase transforms back to amorphous Li2Si phase [
Voltage	LiFeSO4F	3.6	V	10.1016/j.jpowsour.2019.02.039	The p-doping process of PEDOT starts at ≈2.5 V vs. Li+/Li and spans over a wide potential range [37], while tavorite-type LiFeSO4F shows a characteristic redox activity around 3.6 V vs. Li+/Li [31].
Voltage	LFMVP/C	2.4-4.8, 3.45, 3.6, 3.7, 4.1, 4.6	V	10.1016/j.apsusc.2019.04.087	Among these samples, including LiFePO4/C (LFP/C), LiMnPO4/C (LMP/C), Li3V2(PO4)3/C (LVP/C), and 5LiFe0.9Mn0.1PO4∙4Li3V2(PO4)3/C (LFMVP/C), the LFMVP/C exhibits the highest discharge capacity of 180 m Ah∙g−1 in the voltage range of 2.4–4.8 V, and five distinct potential plateaus of about 3.45 V, 3.6 V, 3.7 V, 4.1 V, and 4.6 V were observed for LFMVP/C, corresponding to the Fe2+/Fe3+, Mn2+/Mn3+, an…
Voltage	MnO2, rGO, rGO/MnO2	-0.2 to 0.8	V	10.1016/j.compscitech.2014.08.023	Fig. 5 shows the galvanostatic charge–discharge behaviors of two-electrode supercapacitors based on MnO2, rGO and different rGO/MnO2 composites tested from −0.2 to 0.8 V at a constant current density of 0.15 A/g.
Voltage	LiTi2(PO4)3/LiMn2O4	1.5, between 0.9 and 1.85	V	10.1016/j.electacta.2006.10.010	Fig. 7b shows that the LiTi2(PO4)3/LiMn2O4 cell can deliver a capacity of about 45 mAh/g (weight of anode and cathode) with average voltage of about 1.50 V between 0.90 V and 1.85 V.
Voltage	SiOC/nSi_a	0.18	V	10.1016/j.jpowsour.2014.06.089	Note that in both plots, there is a difference in the first alloying curve in the cathodic branch, namely for SiOC/nSi_c (Fig. 8a) a peak at ∼0.18 V, followed by an intense peak in the range of 0.12–0 V, is visible, while for SiOC/nSi_a (Fig. 8b) a broad wave starting at ∼0.22 V, superimposing with a potential peak at ∼0.18 V and again followed by a low voltage peak in the range of 0.12–0 V, is i…
Voltage	IrO2	1.57	V	10.1039/C8RA02959H	The potential was reduced to 1.47 V at a current density of 10 mA cm−2, which was smaller than 1.57 V for IrO2, and the potential was found to be 1.63 V when the current density was 100 mA cm−2.
