# Supplementary material for: BatteryDataExtractor: battery-aware text-mining software embedded with BERT models
Source: Chem Sci. 2022 Sep 23;13(39):11487–95. doi: 10.1039/d2sc04322j (PMC9627715; doi:10.1039/d2sc04322j)
Supplement: SC-013-D2SC04322J-s001 [file SC-013-D2SC04322J-s001.zip › SC-013-D2SC04322J-s074.py]

import logging
import unittest

from batterydataextractor.doc.document import Document

logging.basicConfig(level=logging.DEBUG)
log = logging.getLogger(__name__)


class TestDocument(unittest.TestCase):
    """Simple Document instantiation tests."""

    def test_text_elements(self):
        """Test Document can be instantiated with a list of strings."""
        els = [
            'A first paragraph. With two sentences.',
            'A second paragraph.',
            'A third paragraph.'
        ]
        d = Document(*els)
        self.assertEqual(d.elements[0].text, 'A first paragraph. With two sentences.')
        self.assertEqual(d.elements[0].sentences[1].text, 'With two sentences.')
        self.assertEqual(d.elements[1].document, d)

    def test_bytestring_elements(self):
        """Test Document can be instantiated with a list of bytestrings."""
        els = [
            'A first paragraph. With two sentences.'.encode('ascii'),
            'A second paragraph. \u00a9'.encode('utf-8'),
            'A third paragraph (\u00b6).'.encode('windows-1252'),
        ]
        d = Document(*els)
        self.assertEqual(d.elements[0].text, 'A first paragraph. With two sentences.')
        self.assertEqual(d.elements[0].sentences[1].text, 'With two sentences.')
        self.assertEqual(d.elements[1].document, d)

    def test_document_iter(self):
        """Test Document can be iterated like a list to access its elements."""
        els = [
            'A first paragraph. With two sentences.',
            'A second paragraph.',
            'A third paragraph.'
        ]
        d = Document(*els)
        self.assertEqual(len(d), 3)
        self.assertEqual(d[2].text, 'A third paragraph.')
        self.assertEqual([e.text for e in d], els)


if __name__ == '__main__':
    unittest.main()
