# Supplementary material for: BatteryDataExtractor: battery-aware text-mining software embedded with BERT models
Source: Chem Sci. 2022 Sep 23;13(39):11487–95. doi: 10.1039/d2sc04322j (PMC9627715; doi:10.1039/d2sc04322j)
Supplement: SC-013-D2SC04322J-s001 [file SC-013-D2SC04322J-s001.zip › SC-013-D2SC04322J-s075.py]

import logging
import unittest
import os

from batterydataextractor.doc.document import Document
from batterydataextractor.doc.text import Paragraph, Title, Heading, Caption, Footnote
# from batterydataextractor.config import Config
# from batterydataextractor.model import Compound, NmrSpectrum, IrSpectrum, UvvisSpectrum, MeltingPoint, GlassTransition
from batterydataextractor.nlp import *

logging.basicConfig(level=logging.DEBUG)
log = logging.getLogger(__name__)


class TestText(unittest.TestCase):
    """Simple Text instantiation tests."""

    # @staticmethod
    # def get_config():
    #     test_config_path = os.path.join(os.path.dirname(os.path.realpath(__file__)), 'data', 'test_config.yml')
    #     return Config(test_config_path)

    # def test_parsers_set_from_config(self):
    #     d = Document(Title('Test'), Paragraph('Test'), Footnote('Test'), Heading('Test'), Caption('Test'), config=self.get_config())
    #     title_p = d.titles[0].parsers
    #     heading_p = d.headings[0].parsers
    #     paragraph_p = d.paragraphs[0].parsers
    #     footnotes_p = d.footnotes[0].parsers
    #     caption_p = d.captions[0].parsers

    #     for parser in paragraph_p:
    #         self.assertIn(type(parser), [CompoundParser, ChemicalLabelParser, NmrParser])
    #     self.assertEqual(type(title_p[0]), NmrParser)
    #     self.assertEqual(type(footnotes_p[0]), ChemicalLabelParser)
    #     self.assertEqual(type(heading_p[0]), NmrParser)
    #     self.assertEqual(type(caption_p[0]), NmrParser)

    # def test_default_models(self):
    #     # Add some sort of test for ContextParser type stuff?
    #     d = Document(Title('Test'), Paragraph('Test'), Footnote('Test'), Heading('Test'), Caption('Test'))
    #     title_m = d.titles[0].models
    #     heading_m = d.headings[0].models
    #     paragraph_m = d.paragraphs[0].models
    #     footnotes_m = d.footnotes[0].models
    #     captions_m = d.footnotes[0].models
    #     for model in paragraph_m:
    #         self.assertIn(model, [Compound, NmrSpectrum, IrSpectrum, UvvisSpectrum, MeltingPoint, GlassTransition])
    #     self.assertEqual(title_m, [Compound])
    #     self.assertEqual(heading_m, [Compound])
    #     self.assertEqual(captions_m, [Compound])

    # def test_set_cem(self):
    #     d = Document(Title('Test'), config=self.get_config())
    #     title = d.titles[0]
    #     self.assertEqual(type(title.pos_tagger), CrfPosTagger)
    #     self.assertEqual(type(title.ner_tagger), CiDictCemTagger)
    #     self.assertEqual(type(title.lexicon), Lexicon)
    #     self.assertEqual(type(title.sentence_tokenizer), SentenceTokenizer)
    #     self.assertEqual(type(title.word_tokenizer), WordTokenizer)

    def test_no_cem_set(self):
        d = Document(Title('Test'))
        title = d.titles[0]
        self.assertEqual(type(title.pos_tagger), BertTagger)
        self.assertEqual(type(title.ner_tagger), CemTagger)
        self.assertEqual(type(title.lexicon), ChemLexicon)
        self.assertEqual(type(title.sentence_tokenizer), ChemSentenceTokenizer)
        self.assertEqual(type(title.word_tokenizer), ChemWordTokenizer)
