# Supplementary material for: BatteryDataExtractor: battery-aware text-mining software embedded with BERT models
Source: Chem Sci. 2022 Sep 23;13(39):11487–95. doi: 10.1039/d2sc04322j (PMC9627715; doi:10.1039/d2sc04322j)
Supplement: SC-013-D2SC04322J-s001 [file SC-013-D2SC04322J-s001.zip › SC-013-D2SC04322J-s079.py]

import unittest
from batterydataextractor.nlp import BertTagger
from batterydataextractor.doc import Text


class TestBertTagger(unittest.TestCase):
    """Test BertTagger."""

    @classmethod
    def setUpClass(cls):
        cls.t = BertTagger()

    def test_tag_simple(self):
        """Test the ChemApPosTagger  on a simple sentence."""
        self.assertEqual(
            [('And', 'CC'), ('now', 'RB'), ('for', 'IN'), ('something', 'NN'), ('completely', 'RB'), ('different', 'JJ')],
            self.t.tag(['And', 'now', 'for', 'something', 'completely', 'different'])
        )

    def test_text_sentence(self):
        """Test tagging through the Text and Sentence API."""
        t = Text('Now for something completely different')
        self.assertEqual(
            [[(u'Now', u'RB'), (u'for', u'IN'), (u'something', u'NN'), (u'completely', u'RB'), (u'different', u'JJ')]],
            t.pos_tagged_tokens
        )


if __name__ == '__main__':
    unittest.main()
