# Supplementary material for: BatteryDataExtractor: battery-aware text-mining software embedded with BERT models
Source: Chem Sci. 2022 Sep 23;13(39):11487–95. doi: 10.1039/d2sc04322j (PMC9627715; doi:10.1039/d2sc04322j)
Supplement: SC-013-D2SC04322J-s001 [file SC-013-D2SC04322J-s001.zip › SC-013-D2SC04322J-s086.py]

# -*- coding: utf-8 -*-
"""
test_reader_rsc
~~~~~~~~~~~~~~~
Test RSC reader.
"""
import io
import logging
import os
import unittest

from batterydataextractor.doc import Document
from batterydataextractor.reader import RscHtmlReader


logging.basicConfig(level=logging.DEBUG)
log = logging.getLogger(__name__)


class TestRscHtmlReader(unittest.TestCase):

    maxDiff = None

    def test_detect(self):
        """Test RscHtmlReader can detect an RSC document."""
        r = RscHtmlReader()
        fname = 'rsc_test1.html'
        f = io.open(os.path.join(os.path.dirname(__file__), 'testpapers', fname), 'rb')
        content = f.read()
        self.assertEqual(r.detect(content, fname=fname), True)

    def test_direct_usage(self):
        """Test RscHtmlReader used directly to parse file."""
        r = RscHtmlReader()
        fname = 'rsc_test1.html'
        f = io.open(os.path.join(os.path.dirname(__file__), 'testpapers', fname), 'rb')
        content = f.read()
        d = r.readstring(content)
        self.assertEqual(len(d.elements), 95)

    def test_document_usage(self):
        """Test RscHtmlReader used via Document.from_file."""
        fname = 'rsc_test2.html'
        f = io.open(os.path.join(os.path.dirname(__file__), 'testpapers', fname), 'rb')
        d = Document.from_file(f, readers=[RscHtmlReader()])
        self.assertEqual(len(d.elements), 60)


if __name__ == '__main__':
    unittest.main()
