# Supplementary material for: BatteryDataExtractor: battery-aware text-mining software embedded with BERT models
Source: Chem Sci. 2022 Sep 23;13(39):11487–95. doi: 10.1039/d2sc04322j (PMC9627715; doi:10.1039/d2sc04322j)
Supplement: SC-013-D2SC04322J-s001 [file SC-013-D2SC04322J-s001.zip › SC-013-D2SC04322J-s090.xml]

<full-text-retrieval-response xmlns="http://www.elsevier.com/xml/svapi/article/dtd" xmlns:bk="http://www.elsevier.com/xml/bk/dtd" xmlns:cals="http://www.elsevier.com/xml/common/cals/dtd" xmlns:ce="http://www.elsevier.com/xml/common/dtd" xmlns:ja="http://www.elsevier.com/xml/ja/dtd" xmlns:mml="http://www.w3.org/1998/Math/MathML" xmlns:sa="http://www.elsevier.com/xml/common/struct-aff/dtd" xmlns:sb="http://www.elsevier.com/xml/common/struct-bib/dtd" xmlns:tb="http://www.elsevier.com/xml/common/table/dtd" xmlns:xlink="http://www.w3.org/1999/xlink" xmlns:xocs="http://www.elsevier.com/xml/xocs/dtd" xmlns:dc="http://purl.org/dc/elements/1.1/" xmlns:dcterms="http://purl.org/dc/terms/" xmlns:prism="http://prismstandard.org/namespaces/basic/2.0/" xmlns:xsi="http://www.w3.org/2001/XMLSchema-instance"><coredata><prism:url>https://api.elsevier.com/content/article/pii/S2352152X21013591</prism:url><dc:identifier>doi:10.1016/j.est.2021.103685</dc:identifier><eid>1-s2.0-S2352152X21013591</eid><prism:doi>10.1016/j.est.2021.103685</prism:doi><pii>S2352-152X(21)01359-1</pii><dc:title>Investigation of the use of extended surfaces in paraffin wax phase change material in thermal management of a cylindrical lithium-ion battery: Applicable in the aerospace industry </dc:title><prism:publicationName>Journal of Energy Storage</prism:publicationName><prism:aggregationType>Journal</prism:aggregationType><pubType>fla</pubType><prism:issn>2352152X</prism:issn><prism:volume>45</prism:volume><prism:startingPage>103685</prism:startingPage><prism:pageRange>103685</prism:pageRange><articleNumber>103685</articleNumber><dc:format>text/xml</dc:format><prism:coverDate>2022-01-31</prism:coverDate><prism:coverDisplayDate>January 2022</prism:coverDisplayDate><prism:copyright>© 2021 Elsevier Ltd. All rights reserved.</prism:copyright><prism:publisher>Elsevier Ltd.</prism:publisher><dc:creator>Chen, Haiji</dc:creator><dc:creator>Abidi, Awatef</dc:creator><dc:creator>Hussein, Ahmed Kadhim</dc:creator><dc:creator>Younis, Obai</dc:creator><dc:creator>Degani, Mohamed</dc:creator><dc:creator>Heidarshenas, Behzad</dc:creator><dc:description>
                  The use of phase change materials (PCMs) for cooling lithium-ion batteries is examined in this research. Because of the unique benefits of lithium-ion batteries, their use in electric cars has gotten a lot of attention. The lithium-ion battery is one of the most extensively utilized components as the heart of a hybrid car. These batteries generate a lot of heat while charging or discharging. If the batteries are not correctly handled, their life will be drastically shortened. In this study, a cylindrical battery is submerged in a PCM-filled chamber. Several fins of the same length are placed on the battery. The aim is to find the ideal battery compartment size and fin count to lower maximum battery temperature during the discharging process. COMSOL Multiphysics commercial software is used for the simulations. The results show that the battery with 15 fins has the best PCM melting performance at the beginning of cooling process. After one third of the cooling time, the maximum melting of PCM that is equal to 26.159% takes place. Also, in the entire cooling process, the lowest maximum temperature and the maximum volume fraction of the liquid occur when the number of fins is 9. The battery temperature rises as the number of fins increases beyond nine. Furthermore, an enclosure with the lowest maximum temperature is supplied to enclosure the lithium-ion battery.
               </dc:description><openaccess>0</openaccess><openaccessArticle>false</openaccessArticle><openaccessType/><openArchiveArticle>false</openArchiveArticle><openaccessSponsorName/><openaccessSponsorType/><openaccessUserLicense/><dcterms:subject>Li-ion battery</dcterms:subject><dcterms:subject>PCM</dcterms:subject><dcterms:subject>Fin</dcterms:subject><dcterms:subject>Cooling</dcterms:subject><dcterms:subject>Thermal management</dcterms:subject><link href="https://api.elsevier.com/content/article/pii/S2352152X21013591" rel="self"/><link href="https://www.sciencedirect.com/science/article/pii/S2352152X21013591" rel="scidir"/></coredata><objects><object ref="gr3" category="standard" type="IMAGE-DOWNSAMPLED" multimediatype="JPEG image file" mimetype="image/jpeg" width="393" height="283" size="30727">https://api.elsevier.com/content/object/eid/1-s2.0-S2352152X21013591-gr3.jpg?httpAccept=%2A%2F%2A</object><object ref="gr2" category="standard" type="IMAGE-DOWNSAMPLED" multimediatype="JPEG image file" mimetype="image/jpeg" width="393" height="163" size="33781">https://api.elsevier.com/content/object/eid/1-s2.0-S2352152X21013591-gr2.jpg?httpAccept=%2A%2F%2A</object><object ref="gr1" category="standard" type="IMAGE-DOWNSAMPLED" multimediatype="JPEG image file" mimetype="image/jpeg" width="659" height="362" size="58407">https://api.elsevier.com/content/object/eid/1-s2.0-S2352152X21013591-gr1.jpg?httpAccept=%2A%2F%2A</object><object ref="gr7" category="standard" type="IMAGE-DOWNSAMPLED" multimediatype="JPEG image file" mimetype="image/jpeg" width="393" height="473" size="60680">https://api.elsevier.com/content/object/eid/1-s2.0-S2352152X21013591-gr7.jpg?httpAccept=%2A%2F%2A</object><object ref="gr11" category="standard" type="IMAGE-DOWNSAMPLED" multimediatype="JPEG image file" mimetype="image/jpeg" width="393" height="287" size="29610">https://api.elsevier.com/content/object/eid/1-s2.0-S2352152X21013591-gr11.jpg?httpAccept=%2A%2F%2A</object><object ref="gr6" category="standard" type="IMAGE-DOWNSAMPLED" multimediatype="JPEG image file" mimetype="image/jpeg" width="565" height="798" size="101475">https://api.elsevier.com/content/object/eid/1-s2.0-S2352152X21013591-gr6.jpg?httpAccept=%2A%2F%2A</object><object ref="gr12" category="standard" type="IMAGE-DOWNSAMPLED" multimediatype="JPEG image file" mimetype="image/jpeg" width="393" height="289" size="27653">https://api.elsevier.com/content/object/eid/1-s2.0-S2352152X21013591-gr12.jpg?httpAccept=%2A%2F%2A</object><object ref="gr5" category="standard" type="IMAGE-DOWNSAMPLED" multimediatype="JPEG image file" mimetype="image/jpeg" width="527" height="868" size="106036">https://api.elsevier.com/content/object/eid/1-s2.0-S2352152X21013591-gr5.jpg?httpAccept=%2A%2F%2A</object><object ref="gr4" category="standard" type="IMAGE-DOWNSAMPLED" multimediatype="JPEG image file" mimetype="image/jpeg" width="393" height="283" size="19945">https://api.elsevier.com/content/object/eid/1-s2.0-S2352152X21013591-gr4.jpg?httpAccept=%2A%2F%2A</object><object ref="gr9" category="standard" type="IMAGE-DOWNSAMPLED" multimediatype="JPEG image file" mimetype="image/jpeg" width="393" height="628" size="53881">https://api.elsevier.com/content/object/eid/1-s2.0-S2352152X21013591-gr9.jpg?httpAccept=%2A%2F%2A</object><object ref="gr8" category="standard" type="IMAGE-DOWNSAMPLED" multimediatype="JPEG image file" mimetype="image/jpeg" width="393" height="287" size="27329">https://api.elsevier.com/content/object/eid/1-s2.0-S2352152X21013591-gr8.jpg?httpAccept=%2A%2F%2A</object><object ref="gr10" category="standard" type="IMAGE-DOWNSAMPLED" multimediatype="JPEG image file" mimetype="image/jpeg" width="602" height="952" size="139462">https://api.elsevier.com/content/object/eid/1-s2.0-S2352152X21013591-gr10.jpg?httpAccept=%2A%2F%2A</object><object ref="gr3" category="thumbnail" type="IMAGE-THUMBNAIL" multimediatype="GIF image file" mimetype="image/gif" width="219" height="158" size="9800">https://api.elsevier.com/content/object/eid/1-s2.0-S2352152X21013591-gr3.sml?httpAccept=%2A%2F%2A</object><object ref="gr2" category="thumbnail" type="IMAGE-THUMBNAIL" multimediatype="GIF image file" mimetype="image/gif" width="219" height="91" size="14552">https://api.elsevier.com/content/object/eid/1-s2.0-S2352152X21013591-gr2.sml?httpAccept=%2A%2F%2A</object><object ref="gr1" category="thumbnail" type="IMAGE-THUMBNAIL" multimediatype="GIF image file" mimetype="image/gif" width="219" height="120" size="12127">https://api.elsevier.com/content/object/eid/1-s2.0-S2352152X21013591-gr1.sml?httpAccept=%2A%2F%2A</object><object ref="gr7" category="thumbnail" type="IMAGE-THUMBNAIL" multimediatype="GIF image file" mimetype="image/gif" width="136" height="164" size="13625">https://api.elsevier.com/content/object/eid/1-s2.0-S2352152X21013591-gr7.sml?httpAccept=%2A%2F%2A</object><object ref="gr11" category="thumbnail" type="IMAGE-THUMBNAIL" multimediatype="GIF image file" mimetype="image/gif" width="219" height="160" size="9242">https://api.elsevier.com/content/object/eid/1-s2.0-S2352152X21013591-gr11.sml?httpAccept=%2A%2F%2A</object><object ref="gr6" category="thumbnail" type="IMAGE-THUMBNAIL" multimediatype="GIF image file" mimetype="image/gif" width="116" height="164" size="12163">https://api.elsevier.com/content/object/eid/1-s2.0-S2352152X21013591-gr6.sml?httpAccept=%2A%2F%2A</object><object ref="gr12" category="thumbnail" type="IMAGE-THUMBNAIL" multimediatype="GIF image file" mimetype="image/gif" width="219" height="161" size="8741">https://api.elsevier.com/content/object/eid/1-s2.0-S2352152X21013591-gr12.sml?httpAccept=%2A%2F%2A</object><object ref="gr5" category="thumbnail" type="IMAGE-THUMBNAIL" multimediatype="GIF image file" mimetype="image/gif" width="99" height="163" size="11127">https://api.elsevier.com/content/object/eid/1-s2.0-S2352152X21013591-gr5.sml?httpAccept=%2A%2F%2A</object><object ref="gr4" category="thumbnail" type="IMAGE-THUMBNAIL" multimediatype="GIF image file" mimetype="image/gif" width="219" height="158" size="7214">https://api.elsevier.com/content/object/eid/1-s2.0-S2352152X21013591-gr4.sml?httpAccept=%2A%2F%2A</object><object ref="gr9" category="thumbnail" type="IMAGE-THUMBNAIL" multimediatype="GIF image file" mimetype="image/gif" width="102" height="163" size="7196">https://api.elsevier.com/content/object/eid/1-s2.0-S2352152X21013591-gr9.sml?httpAccept=%2A%2F%2A</object><object ref="gr8" category="thumbnail" type="IMAGE-THUMBNAIL" multimediatype="GIF image file" mimetype="image/gif" width="219" height="160" size="8678">https://api.elsevier.com/content/object/eid/1-s2.0-S2352152X21013591-gr8.sml?httpAccept=%2A%2F%2A</object><object ref="gr10" category="thumbnail" type="IMAGE-THUMBNAIL" multimediatype="GIF image file" mimetype="image/gif" width="103" height="163" size="12904">https://api.elsevier.com/content/object/eid/1-s2.0-S2352152X21013591-gr10.sml?httpAccept=%2A%2F%2A</object><object ref="gr3" category="high" type="IMAGE-HIGH-RES" multimediatype="JPEG image file" mimetype="image/jpeg" width="1742" height="1255" size="222751">https://api.elsevier.com/content/object/eid/1-s2.0-S2352152X21013591-gr3_lrg.jpg?httpAccept=%2A%2F%2A</object><object ref="gr2" category="high" type="IMAGE-HIGH-RES" multimediatype="JPEG image file" mimetype="image/jpeg" width="1742" height="723" size="477776">https://api.elsevier.com/content/object/eid/1-s2.0-S2352152X21013591-gr2_lrg.jpg?httpAccept=%2A%2F%2A</object><object ref="gr1" category="high" type="IMAGE-HIGH-RES" multimediatype="JPEG image file" mimetype="image/jpeg" width="2917" height="1603" size="367247">https://api.elsevier.com/content/object/eid/1-s2.0-S2352152X21013591-gr1_lrg.jpg?httpAccept=%2A%2F%2A</object><object ref="gr7" category="high" type="IMAGE-HIGH-RES" multimediatype="JPEG image file" mimetype="image/jpeg" width="1742" height="2095" size="450026">https://api.elsevier.com/content/object/eid/1-s2.0-S2352152X21013591-gr7_lrg.jpg?httpAccept=%2A%2F%2A</object><object ref="gr11" category="high" type="IMAGE-HIGH-RES" multimediatype="JPEG image file" mimetype="image/jpeg" width="1742" height="1271" size="221012">https://api.elsevier.com/content/object/eid/1-s2.0-S2352152X21013591-gr11_lrg.jpg?httpAccept=%2A%2F%2A</object><object ref="gr6" category="high" type="IMAGE-HIGH-RES" multimediatype="JPEG image file" mimetype="image/jpeg" width="2500" height="3533" size="761084">https://api.elsevier.com/content/object/eid/1-s2.0-S2352152X21013591-gr6_lrg.jpg?httpAccept=%2A%2F%2A</object><object ref="gr12" category="high" type="IMAGE-HIGH-RES" multimediatype="JPEG image file" mimetype="image/jpeg" width="1742" height="1281" size="199827">https://api.elsevier.com/content/object/eid/1-s2.0-S2352152X21013591-gr12_lrg.jpg?httpAccept=%2A%2F%2A</object><object ref="gr5" category="high" type="IMAGE-HIGH-RES" multimediatype="JPEG image file" mimetype="image/jpeg" width="2333" height="3842" size="804441">https://api.elsevier.com/content/object/eid/1-s2.0-S2352152X21013591-gr5_lrg.jpg?httpAccept=%2A%2F%2A</object><object ref="gr4" category="high" type="IMAGE-HIGH-RES" multimediatype="JPEG image file" mimetype="image/jpeg" width="1742" height="1253" size="143931">https://api.elsevier.com/content/object/eid/1-s2.0-S2352152X21013591-gr4_lrg.jpg?httpAccept=%2A%2F%2A</object><object ref="gr9" category="high" type="IMAGE-HIGH-RES" multimediatype="JPEG image file" mimetype="image/jpeg" width="1742" height="2785" size="426195">https://api.elsevier.com/content/object/eid/1-s2.0-S2352152X21013591-gr9_lrg.jpg?httpAccept=%2A%2F%2A</object><object ref="gr8" category="high" type="IMAGE-HIGH-RES" multimediatype="JPEG image file" mimetype="image/jpeg" width="1742" height="1273" size="199688">https://api.elsevier.com/content/object/eid/1-s2.0-S2352152X21013591-gr8_lrg.jpg?httpAccept=%2A%2F%2A</object><object ref="gr10" category="high" type="IMAGE-HIGH-RES" multimediatype="JPEG image file" mimetype="image/jpeg" width="2667" height="4218" size="1058154">https://api.elsevier.com/content/object/eid/1-s2.0-S2352152X21013591-gr10_lrg.jpg?httpAccept=%2A%2F%2A</object><object ref="si1" category="thumbnail" type="ALTIMG" multimediatype="Scalable Vector Graphics file" mimetype="image/svg+xml" size="2368">https://api.elsevier.com/content/object/eid/1-s2.0-S2352152X21013591-si1.svg?httpAccept=%2A%2F%2A</object><object ref="si10" category="thumbnail" type="ALTIMG" multimediatype="Scalable Vector Graphics file" mimetype="image/svg+xml" size="1200">https://api.elsevier.com/content/object/eid/1-s2.0-S2352152X21013591-si10.svg?httpAccept=%2A%2F%2A</object><object ref="si11" category="thumbnail" type="ALTIMG" multimediatype="Scalable Vector Graphics file" mimetype="image/svg+xml" size="3260">https://api.elsevier.com/content/object/eid/1-s2.0-S2352152X21013591-si11.svg?httpAccept=%2A%2F%2A</object><object ref="si12" category="thumbnail" type="ALTIMG" multimediatype="Scalable Vector Graphics file" mimetype="image/svg+xml" size="3302">https://api.elsevier.com/content/object/eid/1-s2.0-S2352152X21013591-si12.svg?httpAccept=%2A%2F%2A</object><object ref="si13" category="thumbnail" type="ALTIMG" multimediatype="Scalable Vector Graphics file" mimetype="image/svg+xml" size="3048">https://api.elsevier.com/content/object/eid/1-s2.0-S2352152X21013591-si13.svg?httpAccept=%2A%2F%2A</object><object ref="si14" category="thumbnail" type="ALTIMG" multimediatype="Scalable Vector Graphics file" mimetype="image/svg+xml" size="3291">https://api.elsevier.com/content/object/eid/1-s2.0-S2352152X21013591-si14.svg?httpAccept=%2A%2F%2A</object><object ref="si15" category="thumbnail" type="ALTIMG" multimediatype="Scalable Vector Graphics file" mimetype="image/svg+xml" size="5715">https://api.elsevier.com/content/object/eid/1-s2.0-S2352152X21013591-si15.svg?httpAccept=%2A%2F%2A</object><object ref="si16" category="thumbnail" type="ALTIMG" multimediatype="Scalable Vector Graphics file" mimetype="image/svg+xml" size="4197">https://api.elsevier.com/content/object/eid/1-s2.0-S2352152X21013591-si16.svg?httpAccept=%2A%2F%2A</object><object ref="si17" category="thumbnail" type="ALTIMG" multimediatype="Scalable Vector Graphics file" mimetype="image/svg+xml" size="5793">https://api.elsevier.com/content/object/eid/1-s2.0-S2352152X21013591-si17.svg?httpAccept=%2A%2F%2A</object><object ref="si18" category="thumbnail" type="ALTIMG" multimediatype="Scalable Vector Graphics file" mimetype="image/svg+xml" size="5996">https://api.elsevier.com/content/object/eid/1-s2.0-S2352152X21013591-si18.svg?httpAccept=%2A%2F%2A</object><object ref="si19" category="thumbnail" type="ALTIMG" multimediatype="Scalable Vector Graphics file" mimetype="image/svg+xml" size="1370">https://api.elsevier.com/content/object/eid/1-s2.0-S2352152X21013591-si19.svg?httpAccept=%2A%2F%2A</object><object ref="si2" category="thumbnail" type="ALTIMG" multimediatype="Scalable Vector Graphics file" mimetype="image/svg+xml" size="3183">https://api.elsevier.com/content/object/eid/1-s2.0-S2352152X21013591-si2.svg?httpAccept=%2A%2F%2A</object><object ref="si20" category="thumbnail" type="ALTIMG" multimediatype="Scalable Vector Graphics file" mimetype="image/svg+xml" size="2674">https://api.elsevier.com/content/object/eid/1-s2.0-S2352152X21013591-si20.svg?httpAccept=%2A%2F%2A</object><object ref="si21" category="thumbnail" type="ALTIMG" multimediatype="Scalable Vector Graphics file" mimetype="image/svg+xml" size="4846">https://api.elsevier.com/content/object/eid/1-s2.0-S2352152X21013591-si21.svg?httpAccept=%2A%2F%2A</object><object ref="si22" category="thumbnail" type="ALTIMG" multimediatype="Scalable Vector Graphics file" mimetype="image/svg+xml" size="3075">https://api.elsevier.com/content/object/eid/1-s2.0-S2352152X21013591-si22.svg?httpAccept=%2A%2F%2A</object><object ref="si23" category="thumbnail" type="ALTIMG" multimediatype="Scalable Vector Graphics file" mimetype="image/svg+xml" size="1985">https://api.elsevier.com/content/object/eid/1-s2.0-S2352152X21013591-si23.svg?httpAccept=%2A%2F%2A</object><object ref="si24" category="thumbnail" type="ALTIMG" multimediatype="Scalable Vector Graphics file" mimetype="image/svg+xml" size="1415">https://api.elsevier.com/content/object/eid/1-s2.0-S2352152X21013591-si24.svg?httpAccept=%2A%2F%2A</object><object ref="si25" category="thumbnail" type="ALTIMG" multimediatype="Scalable Vector Graphics file" mimetype="image/svg+xml" size="1429">https://api.elsevier.com/content/object/eid/1-s2.0-S2352152X21013591-si25.svg?httpAccept=%2A%2F%2A</object><object ref="si26" category="thumbnail" type="ALTIMG" multimediatype="Scalable Vector Graphics file" mimetype="image/svg+xml" size="3920">https://api.elsevier.com/content/object/eid/1-s2.0-S2352152X21013591-si26.svg?httpAccept=%2A%2F%2A</object><object ref="si27" category="thumbnail" type="ALTIMG" multimediatype="Scalable Vector Graphics file" mimetype="image/svg+xml" size="1179">https://api.elsevier.com/content/object/eid/1-s2.0-S2352152X21013591-si27.svg?httpAccept=%2A%2F%2A</object><object ref="si28" category="thumbnail" type="ALTIMG" multimediatype="Scalable Vector Graphics file" mimetype="image/svg+xml" size="4894">https://api.elsevier.com/content/object/eid/1-s2.0-S2352152X21013591-si28.svg?httpAccept=%2A%2F%2A</object><object ref="si29" category="thumbnail" type="ALTIMG" multimediatype="Scalable Vector Graphics file" mimetype="image/svg+xml" size="1064">https://api.elsevier.com/content/object/eid/1-s2.0-S2352152X21013591-si29.svg?httpAccept=%2A%2F%2A</object><object ref="si3" category="thumbnail" type="ALTIMG" multimediatype="Scalable Vector Graphics file" mimetype="image/svg+xml" size="4534">https://api.elsevier.com/content/object/eid/1-s2.0-S2352152X21013591-si3.svg?httpAccept=%2A%2F%2A</object><object ref="si30" category="thumbnail" type="ALTIMG" multimediatype="Scalable Vector Graphics file" mimetype="image/svg+xml" size="5575">https://api.elsevier.com/content/object/eid/1-s2.0-S2352152X21013591-si30.svg?httpAccept=%2A%2F%2A</object><object ref="si31" category="thumbnail" type="ALTIMG" multimediatype="Scalable Vector Graphics file" mimetype="image/svg+xml" size="1151">https://api.elsevier.com/content/object/eid/1-s2.0-S2352152X21013591-si31.svg?httpAccept=%2A%2F%2A</object><object ref="si32" category="thumbnail" type="ALTIMG" multimediatype="Scalable Vector Graphics file" mimetype="image/svg+xml" size="1243">https://api.elsevier.com/content/object/eid/1-s2.0-S2352152X21013591-si32.svg?httpAccept=%2A%2F%2A</object><object ref="si33" category="thumbnail" type="ALTIMG" multimediatype="Scalable Vector Graphics file" mimetype="image/svg+xml" size="14114">https://api.elsevier.com/content/object/eid/1-s2.0-S2352152X21013591-si33.svg?httpAccept=%2A%2F%2A</object><object ref="si34" category="thumbnail" type="ALTIMG" multimediatype="Scalable Vector Graphics file" mimetype="image/svg+xml" size="11022">https://api.elsevier.com/content/object/eid/1-s2.0-S2352152X21013591-si34.svg?httpAccept=%2A%2F%2A</object><object ref="si35" category="thumbnail" type="ALTIMG" multimediatype="Scalable Vector Graphics file" mimetype="image/svg+xml" size="13011">https://api.elsevier.com/content/object/eid/1-s2.0-S2352152X21013591-si35.svg?httpAccept=%2A%2F%2A</object><object ref="si36" category="thumbnail" type="ALTIMG" multimediatype="Scalable Vector Graphics file" mimetype="image/svg+xml" size="16571">https://api.elsevier.com/content/object/eid/1-s2.0-S2352152X21013591-si36.svg?httpAccept=%2A%2F%2A</object><object ref="si37" category="thumbnail" type="ALTIMG" multimediatype="Scalable Vector Graphics file" mimetype="image/svg+xml" size="18495">https://api.elsevier.com/content/object/eid/1-s2.0-S2352152X21013591-si37.svg?httpAccept=%2A%2F%2A</object><object ref="si38" category="thumbnail" type="ALTIMG" multimediatype="Scalable Vector Graphics file" mimetype="image/svg+xml" size="7976">https://api.elsevier.com/content/object/eid/1-s2.0-S2352152X21013591-si38.svg?httpAccept=%2A%2F%2A</object><object ref="si39" category="thumbnail" type="ALTIMG" multimediatype="Scalable Vector Graphics file" mimetype="image/svg+xml" size="10881">https://api.elsevier.com/content/object/eid/1-s2.0-S2352152X21013591-si39.svg?httpAccept=%2A%2F%2A</object><object ref="si4" category="thumbnail" type="ALTIMG" multimediatype="Scalable Vector Graphics file" mimetype="image/svg+xml" size="5536">https://api.elsevier.com/content/object/eid/1-s2.0-S2352152X21013591-si4.svg?httpAccept=%2A%2F%2A</object><object ref="si40" category="thumbnail" type="ALTIMG" multimediatype="Scalable Vector Graphics file" mimetype="image/svg+xml" size="1890">https://api.elsevier.com/content/object/eid/1-s2.0-S2352152X21013591-si40.svg?httpAccept=%2A%2F%2A</object><object ref="si41" category="thumbnail" type="ALTIMG" multimediatype="Scalable Vector Graphics file" mimetype="image/svg+xml" size="1734">https://api.elsevier.com/content/object/eid/1-s2.0-S2352152X21013591-si41.svg?httpAccept=%2A%2F%2A</object><object ref="si42" category="thumbnail" type="ALTIMG" multimediatype="Scalable Vector Graphics file" mimetype="image/svg+xml" size="16005">https://api.elsevier.com/content/object/eid/1-s2.0-S2352152X21013591-si42.svg?httpAccept=%2A%2F%2A</object><object ref="si43" category="thumbnail" type="ALTIMG" multimediatype="Scalable Vector Graphics file" mimetype="image/svg+xml" size="7983">https://api.elsevier.com/content/object/eid/1-s2.0-S2352152X21013591-si43.svg?httpAccept=%2A%2F%2A</object><object ref="si44" category="thumbnail" type="ALTIMG" multimediatype="Scalable Vector Graphics file" mimetype="image/svg+xml" size="2208">https://api.elsevier.com/content/object/eid/1-s2.0-S2352152X21013591-si44.svg?httpAccept=%2A%2F%2A</object><object ref="si5" category="thumbnail" type="ALTIMG" multimediatype="Scalable Vector Graphics file" mimetype="image/svg+xml" size="5333">https://api.elsevier.com/content/object/eid/1-s2.0-S2352152X21013591-si5.svg?httpAccept=%2A%2F%2A</object><object ref="si6" category="thumbnail" type="ALTIMG" multimediatype="Scalable Vector Graphics file" mimetype="image/svg+xml" size="3426">https://api.elsevier.com/content/object/eid/1-s2.0-S2352152X21013591-si6.svg?httpAccept=%2A%2F%2A</object><object ref="si7" category="thumbnail" type="ALTIMG" multimediatype="Scalable Vector Graphics file" mimetype="image/svg+xml" size="6253">https://api.elsevier.com/content/object/eid/1-s2.0-S2352152X21013591-si7.svg?httpAccept=%2A%2F%2A</object><object ref="si8" category="thumbnail" type="ALTIMG" multimediatype="Scalable Vector Graphics file" mimetype="image/svg+xml" size="2943">https://api.elsevier.com/content/object/eid/1-s2.0-S2352152X21013591-si8.svg?httpAccept=%2A%2F%2A</object><object ref="si9" category="thumbnail" type="ALTIMG" multimediatype="Scalable Vector Graphics file" mimetype="image/svg+xml" size="3063">https://api.elsevier.com/content/object/eid/1-s2.0-S2352152X21013591-si9.svg?httpAccept=%2A%2F%2A</object></objects><scopus-id>85120816848</scopus-id><scopus-eid>2-s2.0-85120816848</scopus-eid><link href="https://api.elsevier.com/content/abstract/scopus_id/85120816848" rel="abstract"/><originalText><xocs:doc xsi:schemaLocation="http://www.elsevier.com/xml/xocs/dtd http://null/schema/dtds/document/fulltext/xcr/xocs-article.xsd"><xocs:meta xmlns:xoe="http://www.elsevier.com/xml/xoe/dtd">
      <xocs:content-family>serial</xocs:content-family>
      <xocs:content-type>JL</xocs:content-type>
      <xocs:cid>308665</xocs:cid>
      <xocs:ssids>
         <xocs:ssid type="alllist">291210</xocs:ssid>
         <xocs:ssid type="subj">291711</xocs:ssid>
         <xocs:ssid type="subj">291731</xocs:ssid>
         <xocs:ssid type="subj">291875</xocs:ssid>
         <xocs:ssid type="subj">291877</xocs:ssid>
         <xocs:ssid type="subj">291883</xocs:ssid>
         <xocs:ssid type="content">31</xocs:ssid>
      </xocs:ssids>
      <xocs:srctitle>Journal of Energy Storage</xocs:srctitle>
      <xocs:normalized-srctitle>JOURNALENERGYSTORAGE</xocs:normalized-srctitle>
      <xocs:orig-load-date yyyymmdd="20211207">2021-12-07</xocs:orig-load-date>
      <xocs:available-online-date yyyymmdd="20211207">2021-12-07</xocs:available-online-date>
      <xocs:vor-load-date yyyymmdd="20211207">2021-12-07</xocs:vor-load-date>
      <xocs:vor-available-online-date yyyymmdd="20211207">2021-12-07</xocs:vor-available-online-date>
      <xocs:ew-transaction-id>2022-01-04T23:56:10</xocs:ew-transaction-id>
      <xocs:eid>1-s2.0-S2352152X21013591</xocs:eid>
      <xocs:pii-formatted>S2352-152X(21)01359-1</xocs:pii-formatted>
      <xocs:pii-unformatted>S2352152X21013591</xocs:pii-unformatted>
      <xocs:doi>10.1016/j.est.2021.103685</xocs:doi>
      <xocs:item-stage>S300</xocs:item-stage>
      <xocs:item-version-number>S300.1</xocs:item-version-number>
      <xocs:item-weight>FULL-TEXT</xocs:item-weight>
      <xocs:hub-eid>1-s2.0-S2352152X21X00138</xocs:hub-eid>
      <xocs:timestamp yyyymmdd="20220105">2022-01-05T00:15:02.318109Z</xocs:timestamp>
      <xocs:dco>0</xocs:dco>
      <xocs:tomb>0</xocs:tomb>
      <xocs:date-search-begin>20220101</xocs:date-search-begin>
      <xocs:date-search-end>20220131</xocs:date-search-end>
      <xocs:year-nav>2022</xocs:year-nav>
      <xocs:indexeddate epoch="1638854980">2021-12-07T05:29:40.979416Z</xocs:indexeddate>
      <xocs:articleinfo>articleinfo articlenumber articletitlenorm authfirstinitialnorm authfirstsurnamenorm cid cids contenttype copyright crossmark dateloaded dateloadedtxt datesearch datesort dateupdated dco docsubtype doctype doi eid ewtransactionid hubeid indexeddate issn issnnorm itemstage itemtransactionid itemweight openaccess openarchive pg pgfirst pii piinorm pubdateend pubdatestart pubdatetxt pubyr sectiontitle sortorder srctitle srctitlenorm srctype ssids alllist content subj subheadings suppl tomb volfirst volissue volumelist webpdf webpdfpagecount yearnav figure table body mmlmath acknowledge affil articletitle auth authfirstini authfull authkeywords authlast highlightsabst nomenclature primabst ref</xocs:articleinfo>
      <xocs:issns>
         <xocs:issn-primary-formatted>2352-152X</xocs:issn-primary-formatted>
         <xocs:issn-primary-unformatted>2352152X</xocs:issn-primary-unformatted>
      </xocs:issns>
      <xocs:crossmark is-crossmark="1">true</xocs:crossmark>
      <xocs:vol-first>45</xocs:vol-first>
      <xocs:volume-list>
         <xocs:volume>45</xocs:volume>
      </xocs:volume-list>
      <xocs:suppl>C</xocs:suppl>
      <xocs:vol-iss-suppl-text>Volume 45</xocs:vol-iss-suppl-text>
      <xocs:sort-order>111</xocs:sort-order>
      <xocs:first-fp>103685</xocs:first-fp>
      <xocs:article-number>103685</xocs:article-number>
      <xocs:pages>
         <xocs:first-page>103685</xocs:first-page>
      </xocs:pages>
      <xocs:cover-date-orig>
         <xocs:start-date>202201</xocs:start-date>
      </xocs:cover-date-orig>
      <xocs:cover-date-text>January 2022</xocs:cover-date-text>
      <xocs:cover-date-start>2022-01-01</xocs:cover-date-start>
      <xocs:cover-date-end>2022-01-31</xocs:cover-date-end>
      <xocs:cover-date-year>2022</xocs:cover-date-year>
      <xocs:hub-sec>
         <xocs:hub-sec-title>Articles from the Special Issue on Recent Advances in Battery Thermal Management; Edited by Nader Karimi; Mohammad Arjmand; Cong Qi and Masoud Afrand</xocs:hub-sec-title>
      </xocs:hub-sec>
      <xocs:document-type>article</xocs:document-type>
      <xocs:document-subtype>fla</xocs:document-subtype>
      <xocs:copyright-line>© 2021 Elsevier Ltd. All rights reserved.</xocs:copyright-line>
      <xocs:normalized-article-title>INVESTIGATIONUSEEXTENDEDSURFACESINPARAFFINWAXPHASECHANGEMATERIALINTHERMALMANAGEMENTACYLINDRICALLITHIUMIONBATTERYAPPLICABLEINAEROSPACEINDUSTRY</xocs:normalized-article-title>
      <xocs:normalized-first-auth-surname>CHEN</xocs:normalized-first-auth-surname>
      <xocs:normalized-first-auth-initial>H</xocs:normalized-first-auth-initial>
      <xocs:item-toc>
         <xocs:item-toc-entry ref-elem="ce:nomenclature">
            <xocs:item-toc-section-title>Nomenclature</xocs:item-toc-section-title>
         </xocs:item-toc-entry>
         <xocs:item-toc-entry ref-elem="ce:sections">
            <xocs:item-toc-label>1</xocs:item-toc-label>
            <xocs:item-toc-section-title>Introduction</xocs:item-toc-section-title>
         </xocs:item-toc-entry>
         <xocs:item-toc-entry ref-elem="ce:sections">
            <xocs:item-toc-label>2</xocs:item-toc-label>
            <xocs:item-toc-section-title>Problem description</xocs:item-toc-section-title>
         </xocs:item-toc-entry>
         <xocs:item-toc-entry ref-elem="ce:sections">
            <xocs:item-toc-label>3</xocs:item-toc-label>
            <xocs:item-toc-section-title>Numerical method and grid study</xocs:item-toc-section-title>
         </xocs:item-toc-entry>
         <xocs:item-toc-entry ref-elem="ce:sections">
            <xocs:item-toc-label>4</xocs:item-toc-label>
            <xocs:item-toc-section-title>Validation</xocs:item-toc-section-title>
         </xocs:item-toc-entry>
         <xocs:item-toc-entry ref-elem="ce:sections">
            <xocs:item-toc-label>5</xocs:item-toc-label>
            <xocs:item-toc-section-title>Results and discussion</xocs:item-toc-section-title>
            <xocs:item-toc-entry ref-elem="ce:sections">
               <xocs:item-toc-label>5.1</xocs:item-toc-label>
               <xocs:item-toc-section-title>Comparison of cooling process using PCMs and air-cooled method and selection of suitable chamber for using PCMs</xocs:item-toc-section-title>
            </xocs:item-toc-entry>
            <xocs:item-toc-entry ref-elem="ce:sections">
               <xocs:item-toc-label>5.2</xocs:item-toc-label>
               <xocs:item-toc-section-title>Assessment of the free convection around the battery</xocs:item-toc-section-title>
            </xocs:item-toc-entry>
            <xocs:item-toc-entry ref-elem="ce:sections">
               <xocs:item-toc-label>3.5</xocs:item-toc-label>
               <xocs:item-toc-section-title>Effect of fins</xocs:item-toc-section-title>
            </xocs:item-toc-entry>
         </xocs:item-toc-entry>
         <xocs:item-toc-entry ref-elem="ce:sections">
            <xocs:item-toc-label>6</xocs:item-toc-label>
            <xocs:item-toc-section-title>Conclusions</xocs:item-toc-section-title>
         </xocs:item-toc-entry>
         <xocs:item-toc-entry ref-elem="ce:sections">
            <xocs:item-toc-section-title>CRediT authorship contribution statement</xocs:item-toc-section-title>
         </xocs:item-toc-entry>
         <xocs:item-toc-entry ref-elem="ce:acknowledgment">
            <xocs:item-toc-section-title>Acknowledgments</xocs:item-toc-section-title>
         </xocs:item-toc-entry>
         <xocs:item-toc-entry ref-elem="ce:bibliography">
            <xocs:item-toc-section-title>References</xocs:item-toc-section-title>
         </xocs:item-toc-entry>
      </xocs:item-toc>
      <xocs:references>
         <xocs:ref-info refid="sbref0001">
            <xocs:ref-normalized-surname>TORABI</xocs:ref-normalized-surname>
            <xocs:ref-pub-year>2020</xocs:ref-pub-year>
            <xocs:ref-article-number>120471</xocs:ref-article-number>
            <xocs:ref-normalized-initial>M</xocs:ref-normalized-initial>
         </xocs:ref-info>
         <xocs:ref-info refid="sbref0002">
            <xocs:ref-normalized-surname>SAEED</xocs:ref-normalized-surname>
            <xocs:ref-pub-year>2019</xocs:ref-pub-year>
            <xocs:ref-article-number>107602</xocs:ref-article-number>
            <xocs:ref-normalized-initial>A</xocs:ref-normalized-initial>
         </xocs:ref-info>
         <xocs:ref-info refid="sbref0003">
            <xocs:ref-normalized-surname>HAJATZADEHPORDANJANI</xocs:ref-normalized-surname>
            <xocs:ref-pub-year>2019</xocs:ref-pub-year>
            <xocs:ref-article-number>111886</xocs:ref-article-number>
            <xocs:ref-normalized-initial>A</xocs:ref-normalized-initial>
         </xocs:ref-info>
         <xocs:ref-info refid="sbref0004">
            <xocs:ref-normalized-surname>PORDANJANI</xocs:ref-normalized-surname>
            <xocs:ref-pub-year>2021</xocs:ref-pub-year>
            <xocs:ref-article-number>128573</xocs:ref-article-number>
            <xocs:ref-normalized-initial>A</xocs:ref-normalized-initial>
         </xocs:ref-info>
         <xocs:ref-info refid="sbref0005">
            <xocs:ref-normalized-surname>AKHTARI</xocs:ref-normalized-surname>
            <xocs:ref-pub-year>2020</xocs:ref-pub-year>
            <xocs:ref-first-fp>839</xocs:ref-first-fp>
            <xocs:ref-last-lp>851</xocs:ref-last-lp>
            <xocs:ref-normalized-initial>M</xocs:ref-normalized-initial>
         </xocs:ref-info>
         <xocs:ref-info refid="sbref0006">
            <xocs:ref-normalized-surname>ALIZADEH</xocs:ref-normalized-surname>
            <xocs:ref-pub-year>2021</xocs:ref-pub-year>
            <xocs:ref-first-fp>290</xocs:ref-first-fp>
            <xocs:ref-last-lp>306</xocs:ref-last-lp>
            <xocs:ref-normalized-initial>R</xocs:ref-normalized-initial>
         </xocs:ref-info>
         <xocs:ref-info refid="sbref0007">
            <xocs:ref-normalized-surname>GOVONE</xocs:ref-normalized-surname>
            <xocs:ref-pub-year>2019</xocs:ref-pub-year>
            <xocs:ref-first-fp>45</xocs:ref-first-fp>
            <xocs:ref-last-lp>59</xocs:ref-last-lp>
            <xocs:ref-normalized-initial>L</xocs:ref-normalized-initial>
         </xocs:ref-info>
         <xocs:ref-info refid="sbref0008">
            <xocs:ref-normalized-surname>HABIB</xocs:ref-normalized-surname>
            <xocs:ref-pub-year>2020</xocs:ref-pub-year>
            <xocs:ref-article-number>119657</xocs:ref-article-number>
            <xocs:ref-normalized-initial>R</xocs:ref-normalized-initial>
         </xocs:ref-info>
         <xocs:ref-info refid="sbref0009">
            <xocs:ref-normalized-surname>HABIB</xocs:ref-normalized-surname>
            <xocs:ref-pub-year>2020</xocs:ref-pub-year>
            <xocs:ref-article-number>104639</xocs:ref-article-number>
            <xocs:ref-normalized-initial>R</xocs:ref-normalized-initial>
         </xocs:ref-info>
         <xocs:ref-info refid="sbref0010">
            <xocs:ref-normalized-surname>AGHAKHANI</xocs:ref-normalized-surname>
            <xocs:ref-pub-year>2018</xocs:ref-pub-year>
            <xocs:ref-first-fp>51</xocs:ref-first-fp>
            <xocs:ref-last-lp>67</xocs:ref-last-lp>
            <xocs:ref-normalized-initial>S</xocs:ref-normalized-initial>
         </xocs:ref-info>
         <xocs:ref-info refid="sbref0011">
            <xocs:ref-normalized-surname>PORDANJANI</xocs:ref-normalized-surname>
            <xocs:ref-pub-year>2021</xocs:ref-pub-year>
            <xocs:ref-first-fp>1</xocs:ref-first-fp>
            <xocs:ref-last-lp>21</xocs:ref-last-lp>
            <xocs:ref-normalized-initial>A</xocs:ref-normalized-initial>
         </xocs:ref-info>
         <xocs:ref-info refid="sbref0012">
            <xocs:ref-normalized-surname>TIAN</xocs:ref-normalized-surname>
            <xocs:ref-pub-year>2021</xocs:ref-pub-year>
            <xocs:ref-article-number>105975</xocs:ref-article-number>
            <xocs:ref-normalized-initial>M</xocs:ref-normalized-initial>
         </xocs:ref-info>
         <xocs:ref-info refid="sbref0013">
            <xocs:ref-normalized-surname>SALEEM</xocs:ref-normalized-surname>
            <xocs:ref-pub-year>2021</xocs:ref-pub-year>
            <xocs:ref-normalized-initial>M</xocs:ref-normalized-initial>
         </xocs:ref-info>
         <xocs:ref-info refid="sbref0014">
            <xocs:ref-normalized-surname>RANJBARZADEH</xocs:ref-normalized-surname>
            <xocs:ref-pub-year>2018</xocs:ref-pub-year>
            <xocs:ref-first-fp>375</xocs:ref-first-fp>
            <xocs:ref-last-lp>387</xocs:ref-last-lp>
            <xocs:ref-normalized-initial>R</xocs:ref-normalized-initial>
         </xocs:ref-info>
         <xocs:ref-info refid="sbref0015">
            <xocs:ref-normalized-surname>SHAHSAVANI</xocs:ref-normalized-surname>
            <xocs:ref-pub-year>2018</xocs:ref-pub-year>
            <xocs:ref-first-fp>1573</xocs:ref-first-fp>
            <xocs:ref-last-lp>1581</xocs:ref-last-lp>
            <xocs:ref-normalized-initial>E</xocs:ref-normalized-initial>
         </xocs:ref-info>
         <xocs:ref-info refid="sbref0016">
            <xocs:ref-normalized-surname>AGHAKHANI</xocs:ref-normalized-surname>
            <xocs:ref-pub-year>2019</xocs:ref-pub-year>
            <xocs:ref-first-fp>1249</xocs:ref-first-fp>
            <xocs:ref-last-lp>1271</xocs:ref-last-lp>
            <xocs:ref-normalized-initial>S</xocs:ref-normalized-initial>
         </xocs:ref-info>
         <xocs:ref-info refid="sbref0017">
            <xocs:ref-normalized-surname>AGHAKHANI</xocs:ref-normalized-surname>
            <xocs:ref-pub-year>2020</xocs:ref-pub-year>
            <xocs:ref-article-number>105470</xocs:ref-article-number>
            <xocs:ref-normalized-initial>S</xocs:ref-normalized-initial>
         </xocs:ref-info>
         <xocs:ref-info refid="sbref0018">
            <xocs:ref-normalized-surname>ALNAQI</xocs:ref-normalized-surname>
            <xocs:ref-pub-year>2019</xocs:ref-pub-year>
            <xocs:ref-first-fp>256</xocs:ref-first-fp>
            <xocs:ref-last-lp>267</xocs:ref-last-lp>
            <xocs:ref-normalized-initial>A</xocs:ref-normalized-initial>
         </xocs:ref-info>
         <xocs:ref-info refid="sbref0019">
            <xocs:ref-normalized-surname>MOURAD</xocs:ref-normalized-surname>
            <xocs:ref-pub-year>2021</xocs:ref-pub-year>
            <xocs:ref-article-number>105461</xocs:ref-article-number>
            <xocs:ref-normalized-initial>A</xocs:ref-normalized-initial>
         </xocs:ref-info>
         <xocs:ref-info refid="sbref0020">
            <xocs:ref-normalized-surname>CHERAGHIAN</xocs:ref-normalized-surname>
            <xocs:ref-pub-year>2018</xocs:ref-pub-year>
            <xocs:ref-first-fp>339</xocs:ref-first-fp>
            <xocs:ref-last-lp>350</xocs:ref-last-lp>
            <xocs:ref-normalized-initial>G</xocs:ref-normalized-initial>
         </xocs:ref-info>
         <xocs:ref-info refid="sbref0021">
            <xocs:ref-normalized-surname>KARAMOOZIAN</xocs:ref-normalized-surname>
            <xocs:ref-pub-year>2020</xocs:ref-pub-year>
            <xocs:ref-first-fp>423</xocs:ref-first-fp>
            <xocs:ref-last-lp>460</xocs:ref-last-lp>
            <xocs:ref-normalized-initial>A</xocs:ref-normalized-initial>
         </xocs:ref-info>
         <xocs:ref-info refid="sbref0022">
            <xocs:ref-normalized-surname>KARAMOOZIAN</xocs:ref-normalized-surname>
            <xocs:ref-pub-year>2020</xocs:ref-pub-year>
            <xocs:ref-first-fp>128385</xocs:ref-first-fp>
            <xocs:ref-last-lp>128406</xocs:ref-last-lp>
            <xocs:ref-normalized-initial>A</xocs:ref-normalized-initial>
         </xocs:ref-info>
         <xocs:ref-info refid="sbref0023">
            <xocs:ref-normalized-surname>AKRAM</xocs:ref-normalized-surname>
            <xocs:ref-pub-year>2021</xocs:ref-pub-year>
            <xocs:ref-article-number>108245</xocs:ref-article-number>
            <xocs:ref-normalized-initial>M</xocs:ref-normalized-initial>
         </xocs:ref-info>
         <xocs:ref-info refid="sbref0024">
            <xocs:ref-normalized-surname>KARAMOOZIAN</xocs:ref-normalized-surname>
            <xocs:ref-pub-year>2018</xocs:ref-pub-year>
            <xocs:ref-first-fp>499</xocs:ref-first-fp>
            <xocs:ref-last-lp>519</xocs:ref-last-lp>
            <xocs:ref-normalized-initial>A</xocs:ref-normalized-initial>
         </xocs:ref-info>
         <xocs:ref-info refid="sbref0025"/>
         <xocs:ref-info refid="sbref0026">
            <xocs:ref-normalized-surname>ZHANG</xocs:ref-normalized-surname>
            <xocs:ref-pub-year>2016</xocs:ref-pub-year>
            <xocs:ref-article-number>1502588</xocs:ref-article-number>
            <xocs:ref-normalized-initial>X</xocs:ref-normalized-initial>
         </xocs:ref-info>
         <xocs:ref-info refid="sbref0027">
            <xocs:ref-normalized-surname>TAN</xocs:ref-normalized-surname>
            <xocs:ref-pub-year>2021</xocs:ref-pub-year>
            <xocs:ref-normalized-initial>L</xocs:ref-normalized-initial>
         </xocs:ref-info>
         <xocs:ref-info refid="sbref0028">
            <xocs:ref-normalized-surname>LI</xocs:ref-normalized-surname>
            <xocs:ref-pub-year>2021</xocs:ref-pub-year>
            <xocs:ref-normalized-initial>L</xocs:ref-normalized-initial>
         </xocs:ref-info>
         <xocs:ref-info refid="sbref0029">
            <xocs:ref-normalized-surname>WANG</xocs:ref-normalized-surname>
            <xocs:ref-pub-year>2018</xocs:ref-pub-year>
            <xocs:ref-first-fp>667</xocs:ref-first-fp>
            <xocs:ref-last-lp>672</xocs:ref-last-lp>
            <xocs:ref-normalized-initial>M</xocs:ref-normalized-initial>
         </xocs:ref-info>
         <xocs:ref-info refid="sbref0030">
            <xocs:ref-normalized-surname>JI</xocs:ref-normalized-surname>
            <xocs:ref-pub-year>2017</xocs:ref-pub-year>
            <xocs:ref-article-number>1700519</xocs:ref-article-number>
            <xocs:ref-normalized-initial>B</xocs:ref-normalized-initial>
         </xocs:ref-info>
         <xocs:ref-info refid="sbref0031">
            <xocs:ref-normalized-surname>SAEED</xocs:ref-normalized-surname>
            <xocs:ref-pub-year>2021</xocs:ref-pub-year>
            <xocs:ref-article-number>120947</xocs:ref-article-number>
            <xocs:ref-normalized-initial>A</xocs:ref-normalized-initial>
         </xocs:ref-info>
         <xocs:ref-info refid="sbref0032">
            <xocs:ref-normalized-surname>XU</xocs:ref-normalized-surname>
            <xocs:ref-pub-year>2016</xocs:ref-pub-year>
            <xocs:ref-first-fp>1</xocs:ref-first-fp>
            <xocs:ref-last-lp>11</xocs:ref-last-lp>
            <xocs:ref-normalized-initial>J</xocs:ref-normalized-initial>
         </xocs:ref-info>
         <xocs:ref-info refid="sbref0033">
            <xocs:ref-normalized-surname>ALI</xocs:ref-normalized-surname>
            <xocs:ref-pub-year>2020</xocs:ref-pub-year>
            <xocs:ref-first-fp>163</xocs:ref-first-fp>
            <xocs:ref-last-lp>198</xocs:ref-last-lp>
            <xocs:ref-normalized-initial>H</xocs:ref-normalized-initial>
         </xocs:ref-info>
         <xocs:ref-info refid="sbref0034">
            <xocs:ref-normalized-surname>TIAN</xocs:ref-normalized-surname>
            <xocs:ref-pub-year>2011</xocs:ref-pub-year>
            <xocs:ref-first-fp>5539</xocs:ref-first-fp>
            <xocs:ref-last-lp>5546</xocs:ref-last-lp>
            <xocs:ref-normalized-initial>Y</xocs:ref-normalized-initial>
         </xocs:ref-info>
         <xocs:ref-info refid="sbref0035">
            <xocs:ref-normalized-surname>YANG</xocs:ref-normalized-surname>
            <xocs:ref-pub-year>2016</xocs:ref-pub-year>
            <xocs:ref-first-fp>132</xocs:ref-first-fp>
            <xocs:ref-last-lp>144</xocs:ref-last-lp>
            <xocs:ref-normalized-initial>T</xocs:ref-normalized-initial>
         </xocs:ref-info>
         <xocs:ref-info refid="sbref0036">
            <xocs:ref-normalized-surname>ZHANG</xocs:ref-normalized-surname>
            <xocs:ref-pub-year>2011</xocs:ref-pub-year>
            <xocs:ref-first-fp>6007</xocs:ref-first-fp>
            <xocs:ref-last-lp>6014</xocs:ref-last-lp>
            <xocs:ref-normalized-initial>J</xocs:ref-normalized-initial>
         </xocs:ref-info>
         <xocs:ref-info refid="sbref0037">
            <xocs:ref-normalized-surname>ZHANG</xocs:ref-normalized-surname>
            <xocs:ref-pub-year>2022</xocs:ref-pub-year>
            <xocs:ref-article-number>121652</xocs:ref-article-number>
            <xocs:ref-normalized-initial>X</xocs:ref-normalized-initial>
         </xocs:ref-info>
         <xocs:ref-info refid="sbref0038">
            <xocs:ref-normalized-surname>YIN</xocs:ref-normalized-surname>
            <xocs:ref-pub-year>2021</xocs:ref-pub-year>
            <xocs:ref-article-number>2006627</xocs:ref-article-number>
            <xocs:ref-normalized-initial>H</xocs:ref-normalized-initial>
         </xocs:ref-info>
         <xocs:ref-info refid="sbref0039">
            <xocs:ref-normalized-surname>ZHANG</xocs:ref-normalized-surname>
            <xocs:ref-pub-year>2020</xocs:ref-pub-year>
            <xocs:ref-article-number>115216</xocs:ref-article-number>
            <xocs:ref-normalized-initial>H</xocs:ref-normalized-initial>
         </xocs:ref-info>
         <xocs:ref-info refid="sbref0040">
            <xocs:ref-normalized-surname>ZHANG</xocs:ref-normalized-surname>
            <xocs:ref-pub-year>2021</xocs:ref-pub-year>
            <xocs:ref-article-number>102769</xocs:ref-article-number>
            <xocs:ref-normalized-initial>Y</xocs:ref-normalized-initial>
         </xocs:ref-info>
         <xocs:ref-info refid="sbref0041">
            <xocs:ref-normalized-surname>ZHAO</xocs:ref-normalized-surname>
            <xocs:ref-pub-year>2014</xocs:ref-pub-year>
            <xocs:ref-first-fp>658</xocs:ref-first-fp>
            <xocs:ref-last-lp>666</xocs:ref-last-lp>
            <xocs:ref-normalized-initial>D</xocs:ref-normalized-initial>
         </xocs:ref-info>
         <xocs:ref-info refid="sbref0042">
            <xocs:ref-normalized-surname>ZHAO</xocs:ref-normalized-surname>
            <xocs:ref-pub-year>2015</xocs:ref-pub-year>
            <xocs:ref-first-fp>557</xocs:ref-first-fp>
            <xocs:ref-last-lp>577</xocs:ref-last-lp>
            <xocs:ref-normalized-initial>R</xocs:ref-normalized-initial>
         </xocs:ref-info>
         <xocs:ref-info refid="sbref0043">
            <xocs:ref-normalized-surname>JAWORSKI</xocs:ref-normalized-surname>
            <xocs:ref-pub-year>2016</xocs:ref-pub-year>
            <xocs:ref-first-fp>527</xocs:ref-first-fp>
            <xocs:ref-last-lp>533</xocs:ref-last-lp>
            <xocs:ref-normalized-initial>M</xocs:ref-normalized-initial>
         </xocs:ref-info>
         <xocs:ref-info refid="sbref0044">
            <xocs:ref-normalized-surname>JIANG</xocs:ref-normalized-surname>
            <xocs:ref-pub-year>2019</xocs:ref-pub-year>
            <xocs:ref-article-number>116048</xocs:ref-article-number>
            <xocs:ref-normalized-initial>L</xocs:ref-normalized-initial>
         </xocs:ref-info>
         <xocs:ref-info refid="sbref0045">
            <xocs:ref-normalized-surname>KALBASI</xocs:ref-normalized-surname>
            <xocs:ref-pub-year>2021</xocs:ref-pub-year>
            <xocs:ref-article-number>120914</xocs:ref-article-number>
            <xocs:ref-normalized-initial>R</xocs:ref-normalized-initial>
         </xocs:ref-info>
         <xocs:ref-info refid="sbref0046">
            <xocs:ref-normalized-surname>RADHAKRISHNAN</xocs:ref-normalized-surname>
            <xocs:ref-pub-year>1992</xocs:ref-pub-year>
            <xocs:ref-first-fp>427</xocs:ref-first-fp>
            <xocs:ref-last-lp>435</xocs:ref-last-lp>
            <xocs:ref-normalized-initial>K</xocs:ref-normalized-initial>
         </xocs:ref-info>
         <xocs:ref-info refid="sbref0047">
            <xocs:ref-normalized-surname>ZIVKOVIC</xocs:ref-normalized-surname>
            <xocs:ref-pub-year>2001</xocs:ref-pub-year>
            <xocs:ref-first-fp>51</xocs:ref-first-fp>
            <xocs:ref-last-lp>61</xocs:ref-last-lp>
            <xocs:ref-normalized-initial>B</xocs:ref-normalized-initial>
         </xocs:ref-info>
         <xocs:ref-info refid="sbref0048">
            <xocs:ref-normalized-surname>IANNICIELLO</xocs:ref-normalized-surname>
            <xocs:ref-pub-year>2018</xocs:ref-pub-year>
            <xocs:ref-first-fp>383</xocs:ref-first-fp>
            <xocs:ref-last-lp>403</xocs:ref-last-lp>
            <xocs:ref-normalized-initial>L</xocs:ref-normalized-initial>
         </xocs:ref-info>
         <xocs:ref-info refid="sbref0049">
            <xocs:ref-normalized-surname>ARORA</xocs:ref-normalized-surname>
            <xocs:ref-pub-year>2018</xocs:ref-pub-year>
            <xocs:ref-first-fp>621</xocs:ref-first-fp>
            <xocs:ref-last-lp>640</xocs:ref-last-lp>
            <xocs:ref-normalized-initial>S</xocs:ref-normalized-initial>
         </xocs:ref-info>
         <xocs:ref-info refid="sbref0050">
            <xocs:ref-normalized-surname>ALHALLAJ</xocs:ref-normalized-surname>
            <xocs:ref-pub-year>2002</xocs:ref-pub-year>
            <xocs:ref-first-fp>341</xocs:ref-first-fp>
            <xocs:ref-last-lp>348</xocs:ref-last-lp>
            <xocs:ref-normalized-initial>S</xocs:ref-normalized-initial>
         </xocs:ref-info>
         <xocs:ref-info refid="sbref0051">
            <xocs:ref-normalized-surname>ALHALLAJ</xocs:ref-normalized-surname>
            <xocs:ref-pub-year>2000</xocs:ref-pub-year>
            <xocs:ref-first-fp>3231</xocs:ref-first-fp>
            <xocs:ref-normalized-initial>S</xocs:ref-normalized-initial>
         </xocs:ref-info>
         <xocs:ref-info refid="sbref0052">
            <xocs:ref-normalized-surname>PATEL</xocs:ref-normalized-surname>
            <xocs:ref-pub-year>2020</xocs:ref-pub-year>
            <xocs:ref-article-number>228820</xocs:ref-article-number>
            <xocs:ref-normalized-initial>J</xocs:ref-normalized-initial>
         </xocs:ref-info>
         <xocs:ref-info refid="sbref0053">
            <xocs:ref-normalized-surname>KURKLU</xocs:ref-normalized-surname>
            <xocs:ref-pub-year>1996</xocs:ref-pub-year>
            <xocs:ref-first-fp>613</xocs:ref-first-fp>
            <xocs:ref-last-lp>623</xocs:ref-last-lp>
            <xocs:ref-normalized-initial>A</xocs:ref-normalized-initial>
         </xocs:ref-info>
         <xocs:ref-info refid="sbref0054">
            <xocs:ref-normalized-surname>DOMANSKI</xocs:ref-normalized-surname>
            <xocs:ref-pub-year>1996</xocs:ref-pub-year>
            <xocs:ref-first-fp>907</xocs:ref-first-fp>
            <xocs:ref-last-lp>919</xocs:ref-last-lp>
            <xocs:ref-normalized-initial>R</xocs:ref-normalized-initial>
         </xocs:ref-info>
         <xocs:ref-info refid="sbref0055">
            <xocs:ref-normalized-surname>LIU</xocs:ref-normalized-surname>
            <xocs:ref-pub-year>2020</xocs:ref-pub-year>
            <xocs:ref-first-fp>4622</xocs:ref-first-fp>
            <xocs:ref-normalized-initial>C</xocs:ref-normalized-initial>
         </xocs:ref-info>
         <xocs:ref-info refid="sbref0056">
            <xocs:ref-normalized-surname>ZHANG</xocs:ref-normalized-surname>
            <xocs:ref-pub-year>2011</xocs:ref-pub-year>
            <xocs:ref-first-fp>1246</xocs:ref-first-fp>
            <xocs:ref-last-lp>1255</xocs:ref-last-lp>
            <xocs:ref-normalized-initial>X</xocs:ref-normalized-initial>
         </xocs:ref-info>
         <xocs:ref-info refid="sbref0057">
            <xocs:ref-normalized-surname>WANG</xocs:ref-normalized-surname>
            <xocs:ref-pub-year>2020</xocs:ref-pub-year>
            <xocs:ref-article-number>101800</xocs:ref-article-number>
            <xocs:ref-normalized-initial>J</xocs:ref-normalized-initial>
         </xocs:ref-info>
         <xocs:ref-info refid="sbref0058">
            <xocs:ref-normalized-surname>WANG</xocs:ref-normalized-surname>
            <xocs:ref-pub-year>2015</xocs:ref-pub-year>
            <xocs:ref-first-fp>521</xocs:ref-first-fp>
            <xocs:ref-last-lp>529</xocs:ref-last-lp>
            <xocs:ref-normalized-initial>T</xocs:ref-normalized-initial>
         </xocs:ref-info>
         <xocs:ref-info refid="sbref0059">
            <xocs:ref-normalized-surname>QIAN</xocs:ref-normalized-surname>
            <xocs:ref-pub-year>2016</xocs:ref-pub-year>
            <xocs:ref-first-fp>622</xocs:ref-first-fp>
            <xocs:ref-last-lp>631</xocs:ref-last-lp>
            <xocs:ref-normalized-initial>Z</xocs:ref-normalized-initial>
         </xocs:ref-info>
         <xocs:ref-info refid="sbref0060">
            <xocs:ref-normalized-surname>ALI</xocs:ref-normalized-surname>
            <xocs:ref-pub-year>2019</xocs:ref-pub-year>
            <xocs:ref-article-number>100982</xocs:ref-article-number>
            <xocs:ref-normalized-initial>M</xocs:ref-normalized-initial>
         </xocs:ref-info>
         <xocs:ref-info refid="sbref0061">
            <xocs:ref-normalized-surname>RAMANDI</xocs:ref-normalized-surname>
            <xocs:ref-pub-year>2011</xocs:ref-pub-year>
            <xocs:ref-first-fp>777</xocs:ref-first-fp>
            <xocs:ref-last-lp>788</xocs:ref-last-lp>
            <xocs:ref-normalized-initial>M</xocs:ref-normalized-initial>
         </xocs:ref-info>
         <xocs:ref-info refid="sbref0062">
            <xocs:ref-normalized-surname>REYES</xocs:ref-normalized-surname>
            <xocs:ref-pub-year>2015</xocs:ref-pub-year>
            <xocs:ref-first-fp>189</xocs:ref-first-fp>
            <xocs:ref-last-lp>196</xocs:ref-last-lp>
            <xocs:ref-normalized-initial>A</xocs:ref-normalized-initial>
         </xocs:ref-info>
         <xocs:ref-info refid="sbref0063">
            <xocs:ref-normalized-surname>AKGUN</xocs:ref-normalized-surname>
            <xocs:ref-pub-year>2007</xocs:ref-pub-year>
            <xocs:ref-first-fp>669</xocs:ref-first-fp>
            <xocs:ref-last-lp>678</xocs:ref-last-lp>
            <xocs:ref-normalized-initial>M</xocs:ref-normalized-initial>
         </xocs:ref-info>
         <xocs:ref-info refid="sbref0064">
            <xocs:ref-normalized-surname>SOARES</xocs:ref-normalized-surname>
            <xocs:ref-pub-year>2011</xocs:ref-pub-year>
            <xocs:ref-first-fp>1797</xocs:ref-first-fp>
            <xocs:ref-last-lp>1804</xocs:ref-last-lp>
            <xocs:ref-normalized-initial>N</xocs:ref-normalized-initial>
            <xocs:ref-normalized-srctitle>WORLDRENEWABLEENERGYCONGRESSSWEDEN</xocs:ref-normalized-srctitle>
            <xocs:ref-normalized-article-title>NUMERICALSIMULATIONAPCMSHUTTERFORBUILDINGSSPACEHEATINGDURINGWINTER</xocs:ref-normalized-article-title>
         </xocs:ref-info>
         <xocs:ref-info refid="sbref0065">
            <xocs:ref-normalized-surname>GOIA</xocs:ref-normalized-surname>
            <xocs:ref-pub-year>2012</xocs:ref-pub-year>
            <xocs:ref-first-fp>428</xocs:ref-first-fp>
            <xocs:ref-last-lp>437</xocs:ref-last-lp>
            <xocs:ref-normalized-initial>F</xocs:ref-normalized-initial>
         </xocs:ref-info>
         <xocs:ref-info refid="sbref0066">
            <xocs:ref-normalized-surname>EJAZ</xocs:ref-normalized-surname>
            <xocs:ref-pub-year>2021</xocs:ref-pub-year>
            <xocs:ref-article-number>101199</xocs:ref-article-number>
            <xocs:ref-normalized-initial>A</xocs:ref-normalized-initial>
         </xocs:ref-info>
         <xocs:ref-info refid="sbref0067">
            <xocs:ref-normalized-surname>SAID</xocs:ref-normalized-surname>
            <xocs:ref-pub-year>2021</xocs:ref-pub-year>
            <xocs:ref-article-number>101277</xocs:ref-article-number>
            <xocs:ref-normalized-initial>Z</xocs:ref-normalized-initial>
         </xocs:ref-info>
         <xocs:ref-info refid="sbref0068">
            <xocs:ref-normalized-surname>EJAZ</xocs:ref-normalized-surname>
            <xocs:ref-pub-year>2021</xocs:ref-pub-year>
            <xocs:ref-normalized-initial>F</xocs:ref-normalized-initial>
         </xocs:ref-info>
         <xocs:ref-info refid="sbref0069">
            <xocs:ref-normalized-surname>WU</xocs:ref-normalized-surname>
            <xocs:ref-pub-year>2021</xocs:ref-pub-year>
            <xocs:ref-first-fp>2565</xocs:ref-first-fp>
            <xocs:ref-last-lp>2600</xocs:ref-last-lp>
            <xocs:ref-normalized-initial>X</xocs:ref-normalized-initial>
         </xocs:ref-info>
         <xocs:ref-info refid="sbref0070">
            <xocs:ref-normalized-surname>ALI</xocs:ref-normalized-surname>
            <xocs:ref-pub-year>2021</xocs:ref-pub-year>
            <xocs:ref-article-number>101420</xocs:ref-article-number>
            <xocs:ref-normalized-initial>H</xocs:ref-normalized-initial>
         </xocs:ref-info>
         <xocs:ref-info refid="sbref0071">
            <xocs:ref-normalized-surname>ALI</xocs:ref-normalized-surname>
            <xocs:ref-pub-year>2021</xocs:ref-pub-year>
            <xocs:ref-normalized-initial>A</xocs:ref-normalized-initial>
         </xocs:ref-info>
         <xocs:ref-info refid="sbref0072">
            <xocs:ref-normalized-surname>WU</xocs:ref-normalized-surname>
            <xocs:ref-pub-year>2021</xocs:ref-pub-year>
            <xocs:ref-first-fp>286</xocs:ref-first-fp>
            <xocs:ref-normalized-initial>H</xocs:ref-normalized-initial>
         </xocs:ref-info>
         <xocs:ref-info refid="sbref0073">
            <xocs:ref-normalized-surname>MU</xocs:ref-normalized-surname>
            <xocs:ref-pub-year>2020</xocs:ref-pub-year>
            <xocs:ref-normalized-initial>S</xocs:ref-normalized-initial>
         </xocs:ref-info>
         <xocs:ref-info refid="sbref0074">
            <xocs:ref-normalized-surname>HU</xocs:ref-normalized-surname>
            <xocs:ref-pub-year>2021</xocs:ref-pub-year>
            <xocs:ref-normalized-initial>Y</xocs:ref-normalized-initial>
         </xocs:ref-info>
         <xocs:ref-info refid="sbref0075">
            <xocs:ref-normalized-surname>ZHANG</xocs:ref-normalized-surname>
            <xocs:ref-pub-year>2021</xocs:ref-pub-year>
            <xocs:ref-first-fp>662</xocs:ref-first-fp>
            <xocs:ref-normalized-initial>Z</xocs:ref-normalized-initial>
         </xocs:ref-info>
         <xocs:ref-info refid="sbref0076">
            <xocs:ref-normalized-surname>YANG</xocs:ref-normalized-surname>
            <xocs:ref-pub-year>2015</xocs:ref-pub-year>
            <xocs:ref-first-fp>55</xocs:ref-first-fp>
            <xocs:ref-last-lp>65</xocs:ref-last-lp>
            <xocs:ref-normalized-initial>N</xocs:ref-normalized-initial>
         </xocs:ref-info>
      </xocs:references>
      <xocs:refkeys>
         <xocs:refkey3>CHENX2022X103685</xocs:refkey3>
         <xocs:refkey4ai>CHENX2022X103685XH</xocs:refkey4ai>
      </xocs:refkeys>
      <xocs:open-access>
         <xocs:oa-article-status is-open-access="0" is-open-archive="0"/>
      </xocs:open-access>
      <xocs:open-research>
         <xocs:or-embargo-opening-date>2023-12-07T00:00:00.000Z</xocs:or-embargo-opening-date>
      </xocs:open-research>
      <xocs:self-archiving>
         <xocs:sa-start-date>2023-12-07T00:00:00.000Z</xocs:sa-start-date>
         <xocs:sa-user-license>http://creativecommons.org/licenses/by-nc-nd/4.0/</xocs:sa-user-license>
      </xocs:self-archiving>
      <xocs:copyright-info>
         <xocs:cp-notices>
            <xocs:cp-notice lang="en">© 2021 Elsevier Ltd. All rights reserved.</xocs:cp-notice>
         </xocs:cp-notices>
      </xocs:copyright-info>
      <xocs:funding-list has-funding-info="1">
         <xocs:funding-addon-generated-timestamp>2021-12-13T23:30:23.902Z</xocs:funding-addon-generated-timestamp>
         <xocs:funding-addon-type>http://vtw.elsevier.com/data/voc/AddOnTypes/50.7/aggregated-refined</xocs:funding-addon-type>
         <xocs:funding>
            <xocs:funding-agency-matched-string>Nanjing University of Aeronautics and Astronautics</xocs:funding-agency-matched-string>
            <xocs:funding-id>NS2021032</xocs:funding-id>
            <xocs:funding-agency-acronym>NUAA</xocs:funding-agency-acronym>
            <xocs:funding-agency>Nanjing University of Aeronautics and Astronautics</xocs:funding-agency>
            <xocs:funding-agency-id>http://data.elsevier.com/vocabulary/SciValFunders/501100004193</xocs:funding-agency-id>
            <xocs:funding-agency-country>http://sws.geonames.org/1814991/</xocs:funding-agency-country>
         </xocs:funding>
         <xocs:funding>
            <xocs:funding-agency-matched-string>Deanship of Scientific Research at King Khalid University</xocs:funding-agency-matched-string>
            <xocs:funding-id>R.G.P.2/50/42</xocs:funding-id>
            <xocs:funding-agency-acronym>DSR, KFU</xocs:funding-agency-acronym>
            <xocs:funding-agency>Deanship of Scientific Research, King Faisal University</xocs:funding-agency>
            <xocs:funding-agency-id>http://data.elsevier.com/vocabulary/SciValFunders/501100004686</xocs:funding-agency-id>
            <xocs:funding-agency-country>http://sws.geonames.org/102358/</xocs:funding-agency-country>
         </xocs:funding>
         <xocs:funding-text>This work was supported by the Deanship of Scientific Research at King Khalid University, Abha, Saudi Arabia for funding this work through the Research Group under grant number (R.G.P.2/50/42). This work was also supported by the Youth Science and Technology Innovation Fund (Science, Engineering and Civilian), Nanjing University of Aeronautics and Astronautics, PR, China [Grant No. NS2021032].</xocs:funding-text>
      </xocs:funding-list>
      <xocs:third-party>
         <xocs:third-party-status>0</xocs:third-party-status>
      </xocs:third-party>
      <xocs:attachment-metadata-doc>
         <xocs:attachment-set-type>item</xocs:attachment-set-type>
         <xocs:pii-formatted>S2352-152X(21)01359-1</xocs:pii-formatted>
         <xocs:pii-unformatted>S2352152X21013591</xocs:pii-unformatted>
         <xocs:eid>1-s2.0-S2352152X21013591</xocs:eid>
         <xocs:doi>10.1016/j.est.2021.103685</xocs:doi>
         <xocs:cid>308665</xocs:cid>
         <xocs:timestamp>2022-01-05T00:15:02.318109Z</xocs:timestamp>
         <xocs:cover-date-start>2022-01-01</xocs:cover-date-start>
         <xocs:cover-date-end>2022-01-31</xocs:cover-date-end>
         <xocs:attachments>
            <xocs:web-pdf>
               <xocs:attachment-eid>1-s2.0-S2352152X21013591-main.pdf</xocs:attachment-eid>
               <xocs:ucs-locator>https://s3-eu-west-1.amazonaws.com/prod-ucs-content-store-eu-west/content/pii:S2352152X21013591/MAIN/application/pdf/d75e7c26ef9b0eedc17b7ea3adbd53d9/main.pdf</xocs:ucs-locator>
               <xocs:filename>main.pdf</xocs:filename>
               <xocs:extension>pdf</xocs:extension>
               <xocs:pdf-optimized>true</xocs:pdf-optimized>
               <xocs:filesize>8198264</xocs:filesize>
               <xocs:web-pdf-purpose>MAIN</xocs:web-pdf-purpose>
               <xocs:web-pdf-page-count>11</xocs:web-pdf-page-count>
               <xocs:web-pdf-images>
                  <xocs:web-pdf-image>
                     <xocs:attachment-eid>1-s2.0-S2352152X21013591-main_1.png</xocs:attachment-eid>
                     <xocs:ucs-locator>https://s3-eu-west-1.amazonaws.com/prod-ucs-content-store-eu-west/content/pii:S2352152X21013591/PREVIEW/image/png/98b0454858d3857a3751f5087e37ae49/main_1.png</xocs:ucs-locator>
                     <xocs:filename>main_1.png</xocs:filename>
                     <xocs:extension>png</xocs:extension>
                     <xocs:filesize>53945</xocs:filesize>
                     <xocs:pixel-height>849</xocs:pixel-height>
                     <xocs:pixel-width>656</xocs:pixel-width>
                     <xocs:attachment-type>IMAGE-WEB-PDF</xocs:attachment-type>
                     <xocs:pdf-page-num>1</xocs:pdf-page-num>
                  </xocs:web-pdf-image>
               </xocs:web-pdf-images>
            </xocs:web-pdf>
            <xocs:attachment>
               <xocs:attachment-eid>1-s2.0-S2352152X21013591-gr3.jpg</xocs:attachment-eid>
               <xocs:ucs-locator>https://s3-eu-west-1.amazonaws.com/prod-ucs-content-store-eu-west/content/pii:S2352152X21013591/gr3/DOWNSAMPLED/image/jpeg/7f9d9b6db7192b25d0eeeac2f97b7d83/gr3.jpg</xocs:ucs-locator>
               <xocs:file-basename>gr3</xocs:file-basename>
               <xocs:filename>gr3.jpg</xocs:filename>
               <xocs:extension>jpg</xocs:extension>
               <xocs:filesize>30727</xocs:filesize>
               <xocs:pixel-height>283</xocs:pixel-height>
               <xocs:pixel-width>393</xocs:pixel-width>
               <xocs:attachment-type>IMAGE-DOWNSAMPLED</xocs:attachment-type>
            </xocs:attachment>
            <xocs:attachment>
               <xocs:attachment-eid>1-s2.0-S2352152X21013591-gr2.jpg</xocs:attachment-eid>
               <xocs:ucs-locator>https://s3-eu-west-1.amazonaws.com/prod-ucs-content-store-eu-west/content/pii:S2352152X21013591/gr2/DOWNSAMPLED/image/jpeg/7ee6d3229c0dad76a24b259221fd575c/gr2.jpg</xocs:ucs-locator>
               <xocs:file-basename>gr2</xocs:file-basename>
               <xocs:filename>gr2.jpg</xocs:filename>
               <xocs:extension>jpg</xocs:extension>
               <xocs:filesize>33781</xocs:filesize>
               <xocs:pixel-height>163</xocs:pixel-height>
               <xocs:pixel-width>393</xocs:pixel-width>
               <xocs:attachment-type>IMAGE-DOWNSAMPLED</xocs:attachment-type>
            </xocs:attachment>
            <xocs:attachment>
               <xocs:attachment-eid>1-s2.0-S2352152X21013591-gr1.jpg</xocs:attachment-eid>
               <xocs:ucs-locator>https://s3-eu-west-1.amazonaws.com/prod-ucs-content-store-eu-west/content/pii:S2352152X21013591/gr1/DOWNSAMPLED/image/jpeg/854326819290dd464f059e2a8ecb844e/gr1.jpg</xocs:ucs-locator>
               <xocs:file-basename>gr1</xocs:file-basename>
               <xocs:filename>gr1.jpg</xocs:filename>
               <xocs:extension>jpg</xocs:extension>
               <xocs:filesize>58407</xocs:filesize>
               <xocs:pixel-height>362</xocs:pixel-height>
               <xocs:pixel-width>659</xocs:pixel-width>
               <xocs:attachment-type>IMAGE-DOWNSAMPLED</xocs:attachment-type>
            </xocs:attachment>
            <xocs:attachment>
               <xocs:attachment-eid>1-s2.0-S2352152X21013591-gr7.jpg</xocs:attachment-eid>
               <xocs:ucs-locator>https://s3-eu-west-1.amazonaws.com/prod-ucs-content-store-eu-west/content/pii:S2352152X21013591/gr7/DOWNSAMPLED/image/jpeg/274767eb5e86db9bed9e2b06699fd9ba/gr7.jpg</xocs:ucs-locator>
               <xocs:file-basename>gr7</xocs:file-basename>
               <xocs:filename>gr7.jpg</xocs:filename>
               <xocs:extension>jpg</xocs:extension>
               <xocs:filesize>60680</xocs:filesize>
               <xocs:pixel-height>473</xocs:pixel-height>
               <xocs:pixel-width>393</xocs:pixel-width>
               <xocs:attachment-type>IMAGE-DOWNSAMPLED</xocs:attachment-type>
            </xocs:attachment>
            <xocs:attachment>
               <xocs:attachment-eid>1-s2.0-S2352152X21013591-gr11.jpg</xocs:attachment-eid>
               <xocs:ucs-locator>https://s3-eu-west-1.amazonaws.com/prod-ucs-content-store-eu-west/content/pii:S2352152X21013591/gr11/DOWNSAMPLED/image/jpeg/566f4ab12bc166e338ca3839b692d079/gr11.jpg</xocs:ucs-locator>
               <xocs:file-basename>gr11</xocs:file-basename>
               <xocs:filename>gr11.jpg</xocs:filename>
               <xocs:extension>jpg</xocs:extension>
               <xocs:filesize>29610</xocs:filesize>
               <xocs:pixel-height>287</xocs:pixel-height>
               <xocs:pixel-width>393</xocs:pixel-width>
               <xocs:attachment-type>IMAGE-DOWNSAMPLED</xocs:attachment-type>
            </xocs:attachment>
            <xocs:attachment>
               <xocs:attachment-eid>1-s2.0-S2352152X21013591-gr6.jpg</xocs:attachment-eid>
               <xocs:ucs-locator>https://s3-eu-west-1.amazonaws.com/prod-ucs-content-store-eu-west/content/pii:S2352152X21013591/gr6/DOWNSAMPLED/image/jpeg/2edd925cd5ef213198ccd0de88263eba/gr6.jpg</xocs:ucs-locator>
               <xocs:file-basename>gr6</xocs:file-basename>
               <xocs:filename>gr6.jpg</xocs:filename>
               <xocs:extension>jpg</xocs:extension>
               <xocs:filesize>101475</xocs:filesize>
               <xocs:pixel-height>798</xocs:pixel-height>
               <xocs:pixel-width>565</xocs:pixel-width>
               <xocs:attachment-type>IMAGE-DOWNSAMPLED</xocs:attachment-type>
            </xocs:attachment>
            <xocs:attachment>
               <xocs:attachment-eid>1-s2.0-S2352152X21013591-gr12.jpg</xocs:attachment-eid>
               <xocs:ucs-locator>https://s3-eu-west-1.amazonaws.com/prod-ucs-content-store-eu-west/content/pii:S2352152X21013591/gr12/DOWNSAMPLED/image/jpeg/a01f624ca02e286d95a5e75d99701999/gr12.jpg</xocs:ucs-locator>
               <xocs:file-basename>gr12</xocs:file-basename>
               <xocs:filename>gr12.jpg</xocs:filename>
               <xocs:extension>jpg</xocs:extension>
               <xocs:filesize>27653</xocs:filesize>
               <xocs:pixel-height>289</xocs:pixel-height>
               <xocs:pixel-width>393</xocs:pixel-width>
               <xocs:attachment-type>IMAGE-DOWNSAMPLED</xocs:attachment-type>
            </xocs:attachment>
            <xocs:attachment>
               <xocs:attachment-eid>1-s2.0-S2352152X21013591-gr5.jpg</xocs:attachment-eid>
               <xocs:ucs-locator>https://s3-eu-west-1.amazonaws.com/prod-ucs-content-store-eu-west/content/pii:S2352152X21013591/gr5/DOWNSAMPLED/image/jpeg/31eaa87111234192463c2643742af1ae/gr5.jpg</xocs:ucs-locator>
               <xocs:file-basename>gr5</xocs:file-basename>
               <xocs:filename>gr5.jpg</xocs:filename>
               <xocs:extension>jpg</xocs:extension>
               <xocs:filesize>106036</xocs:filesize>
               <xocs:pixel-height>868</xocs:pixel-height>
               <xocs:pixel-width>527</xocs:pixel-width>
               <xocs:attachment-type>IMAGE-DOWNSAMPLED</xocs:attachment-type>
            </xocs:attachment>
            <xocs:attachment>
               <xocs:attachment-eid>1-s2.0-S2352152X21013591-gr4.jpg</xocs:attachment-eid>
               <xocs:ucs-locator>https://s3-eu-west-1.amazonaws.com/prod-ucs-content-store-eu-west/content/pii:S2352152X21013591/gr4/DOWNSAMPLED/image/jpeg/fd75c9ee4da50c61f135dca1f43785b8/gr4.jpg</xocs:ucs-locator>
               <xocs:file-basename>gr4</xocs:file-basename>
               <xocs:filename>gr4.jpg</xocs:filename>
               <xocs:extension>jpg</xocs:extension>
               <xocs:filesize>19945</xocs:filesize>
               <xocs:pixel-height>283</xocs:pixel-height>
               <xocs:pixel-width>393</xocs:pixel-width>
               <xocs:attachment-type>IMAGE-DOWNSAMPLED</xocs:attachment-type>
            </xocs:attachment>
            <xocs:attachment>
               <xocs:attachment-eid>1-s2.0-S2352152X21013591-gr9.jpg</xocs:attachment-eid>
               <xocs:ucs-locator>https://s3-eu-west-1.amazonaws.com/prod-ucs-content-store-eu-west/content/pii:S2352152X21013591/gr9/DOWNSAMPLED/image/jpeg/61d2fbfd40bbdfddbf7532ba0dca5e79/gr9.jpg</xocs:ucs-locator>
               <xocs:file-basename>gr9</xocs:file-basename>
               <xocs:filename>gr9.jpg</xocs:filename>
               <xocs:extension>jpg</xocs:extension>
               <xocs:filesize>53881</xocs:filesize>
               <xocs:pixel-height>628</xocs:pixel-height>
               <xocs:pixel-width>393</xocs:pixel-width>
               <xocs:attachment-type>IMAGE-DOWNSAMPLED</xocs:attachment-type>
            </xocs:attachment>
            <xocs:attachment>
               <xocs:attachment-eid>1-s2.0-S2352152X21013591-gr8.jpg</xocs:attachment-eid>
               <xocs:ucs-locator>https://s3-eu-west-1.amazonaws.com/prod-ucs-content-store-eu-west/content/pii:S2352152X21013591/gr8/DOWNSAMPLED/image/jpeg/5f00e31ccd35321584a70d10ad01b30c/gr8.jpg</xocs:ucs-locator>
               <xocs:file-basename>gr8</xocs:file-basename>
               <xocs:filename>gr8.jpg</xocs:filename>
               <xocs:extension>jpg</xocs:extension>
               <xocs:filesize>27329</xocs:filesize>
               <xocs:pixel-height>287</xocs:pixel-height>
               <xocs:pixel-width>393</xocs:pixel-width>
               <xocs:attachment-type>IMAGE-DOWNSAMPLED</xocs:attachment-type>
            </xocs:attachment>
            <xocs:attachment>
               <xocs:attachment-eid>1-s2.0-S2352152X21013591-gr10.jpg</xocs:attachment-eid>
               <xocs:ucs-locator>https://s3-eu-west-1.amazonaws.com/prod-ucs-content-store-eu-west/content/pii:S2352152X21013591/gr10/DOWNSAMPLED/image/jpeg/eeac607e40e4bbb59bc4499c77cdc2bd/gr10.jpg</xocs:ucs-locator>
               <xocs:file-basename>gr10</xocs:file-basename>
               <xocs:filename>gr10.jpg</xocs:filename>
               <xocs:extension>jpg</xocs:extension>
               <xocs:filesize>139462</xocs:filesize>
               <xocs:pixel-height>952</xocs:pixel-height>
               <xocs:pixel-width>602</xocs:pixel-width>
               <xocs:attachment-type>IMAGE-DOWNSAMPLED</xocs:attachment-type>
            </xocs:attachment>
            <xocs:attachment>
               <xocs:attachment-eid>1-s2.0-S2352152X21013591-gr3.sml</xocs:attachment-eid>
               <xocs:ucs-locator>https://s3-eu-west-1.amazonaws.com/prod-ucs-content-store-eu-west/content/pii:S2352152X21013591/gr3/THUMBNAIL/image/gif/2a61670767a1867e7696a78973e5be54/gr3.sml</xocs:ucs-locator>
               <xocs:file-basename>gr3</xocs:file-basename>
               <xocs:filename>gr3.sml</xocs:filename>
               <xocs:extension>sml</xocs:extension>
               <xocs:filesize>9800</xocs:filesize>
               <xocs:pixel-height>158</xocs:pixel-height>
               <xocs:pixel-width>219</xocs:pixel-width>
               <xocs:attachment-type>IMAGE-THUMBNAIL</xocs:attachment-type>
            </xocs:attachment>
            <xocs:attachment>
               <xocs:attachment-eid>1-s2.0-S2352152X21013591-gr2.sml</xocs:attachment-eid>
               <xocs:ucs-locator>https://s3-eu-west-1.amazonaws.com/prod-ucs-content-store-eu-west/content/pii:S2352152X21013591/gr2/THUMBNAIL/image/gif/7e7e80305c9da9451b20b8243ff5a7d6/gr2.sml</xocs:ucs-locator>
               <xocs:file-basename>gr2</xocs:file-basename>
               <xocs:filename>gr2.sml</xocs:filename>
               <xocs:extension>sml</xocs:extension>
               <xocs:filesize>14552</xocs:filesize>
               <xocs:pixel-height>91</xocs:pixel-height>
               <xocs:pixel-width>219</xocs:pixel-width>
               <xocs:attachment-type>IMAGE-THUMBNAIL</xocs:attachment-type>
            </xocs:attachment>
            <xocs:attachment>
               <xocs:attachment-eid>1-s2.0-S2352152X21013591-gr1.sml</xocs:attachment-eid>
               <xocs:ucs-locator>https://s3-eu-west-1.amazonaws.com/prod-ucs-content-store-eu-west/content/pii:S2352152X21013591/gr1/THUMBNAIL/image/gif/a2274de0fccc86682c44ebd68006686d/gr1.sml</xocs:ucs-locator>
               <xocs:file-basename>gr1</xocs:file-basename>
               <xocs:filename>gr1.sml</xocs:filename>
               <xocs:extension>sml</xocs:extension>
               <xocs:filesize>12127</xocs:filesize>
               <xocs:pixel-height>120</xocs:pixel-height>
               <xocs:pixel-width>219</xocs:pixel-width>
               <xocs:attachment-type>IMAGE-THUMBNAIL</xocs:attachment-type>
            </xocs:attachment>
            <xocs:attachment>
               <xocs:attachment-eid>1-s2.0-S2352152X21013591-gr7.sml</xocs:attachment-eid>
               <xocs:ucs-locator>https://s3-eu-west-1.amazonaws.com/prod-ucs-content-store-eu-west/content/pii:S2352152X21013591/gr7/THUMBNAIL/image/gif/194add844611536293ba8fe4e6ec01ca/gr7.sml</xocs:ucs-locator>
               <xocs:file-basename>gr7</xocs:file-basename>
               <xocs:filename>gr7.sml</xocs:filename>
               <xocs:extension>sml</xocs:extension>
               <xocs:filesize>13625</xocs:filesize>
               <xocs:pixel-height>164</xocs:pixel-height>
               <xocs:pixel-width>136</xocs:pixel-width>
               <xocs:attachment-type>IMAGE-THUMBNAIL</xocs:attachment-type>
            </xocs:attachment>
            <xocs:attachment>
               <xocs:attachment-eid>1-s2.0-S2352152X21013591-gr11.sml</xocs:attachment-eid>
               <xocs:ucs-locator>https://s3-eu-west-1.amazonaws.com/prod-ucs-content-store-eu-west/content/pii:S2352152X21013591/gr11/THUMBNAIL/image/gif/041be0aac43b42a0b80524956df1c7e1/gr11.sml</xocs:ucs-locator>
               <xocs:file-basename>gr11</xocs:file-basename>
               <xocs:filename>gr11.sml</xocs:filename>
               <xocs:extension>sml</xocs:extension>
               <xocs:filesize>9242</xocs:filesize>
               <xocs:pixel-height>160</xocs:pixel-height>
               <xocs:pixel-width>219</xocs:pixel-width>
               <xocs:attachment-type>IMAGE-THUMBNAIL</xocs:attachment-type>
            </xocs:attachment>
            <xocs:attachment>
               <xocs:attachment-eid>1-s2.0-S2352152X21013591-gr6.sml</xocs:attachment-eid>
               <xocs:ucs-locator>https://s3-eu-west-1.amazonaws.com/prod-ucs-content-store-eu-west/content/pii:S2352152X21013591/gr6/THUMBNAIL/image/gif/7c0c3ffacb8f25c6dce555c4ccfbf0bb/gr6.sml</xocs:ucs-locator>
               <xocs:file-basename>gr6</xocs:file-basename>
               <xocs:filename>gr6.sml</xocs:filename>
               <xocs:extension>sml</xocs:extension>
               <xocs:filesize>12163</xocs:filesize>
               <xocs:pixel-height>164</xocs:pixel-height>
               <xocs:pixel-width>116</xocs:pixel-width>
               <xocs:attachment-type>IMAGE-THUMBNAIL</xocs:attachment-type>
            </xocs:attachment>
            <xocs:attachment>
               <xocs:attachment-eid>1-s2.0-S2352152X21013591-gr12.sml</xocs:attachment-eid>
               <xocs:ucs-locator>https://s3-eu-west-1.amazonaws.com/prod-ucs-content-store-eu-west/content/pii:S2352152X21013591/gr12/THUMBNAIL/image/gif/19a0b4af50dc869ddfa2d664fe9db963/gr12.sml</xocs:ucs-locator>
               <xocs:file-basename>gr12</xocs:file-basename>
               <xocs:filename>gr12.sml</xocs:filename>
               <xocs:extension>sml</xocs:extension>
               <xocs:filesize>8741</xocs:filesize>
               <xocs:pixel-height>161</xocs:pixel-height>
               <xocs:pixel-width>219</xocs:pixel-width>
               <xocs:attachment-type>IMAGE-THUMBNAIL</xocs:attachment-type>
            </xocs:attachment>
            <xocs:attachment>
               <xocs:attachment-eid>1-s2.0-S2352152X21013591-gr5.sml</xocs:attachment-eid>
               <xocs:ucs-locator>https://s3-eu-west-1.amazonaws.com/prod-ucs-content-store-eu-west/content/pii:S2352152X21013591/gr5/THUMBNAIL/image/gif/41042507ffa96f1831f0fe71646587e3/gr5.sml</xocs:ucs-locator>
               <xocs:file-basename>gr5</xocs:file-basename>
               <xocs:filename>gr5.sml</xocs:filename>
               <xocs:extension>sml</xocs:extension>
               <xocs:filesize>11127</xocs:filesize>
               <xocs:pixel-height>163</xocs:pixel-height>
               <xocs:pixel-width>99</xocs:pixel-width>
               <xocs:attachment-type>IMAGE-THUMBNAIL</xocs:attachment-type>
            </xocs:attachment>
            <xocs:attachment>
               <xocs:attachment-eid>1-s2.0-S2352152X21013591-gr4.sml</xocs:attachment-eid>
               <xocs:ucs-locator>https://s3-eu-west-1.amazonaws.com/prod-ucs-content-store-eu-west/content/pii:S2352152X21013591/gr4/THUMBNAIL/image/gif/56c54bb8653906bb115a1c7226ab0a8a/gr4.sml</xocs:ucs-locator>
               <xocs:file-basename>gr4</xocs:file-basename>
               <xocs:filename>gr4.sml</xocs:filename>
               <xocs:extension>sml</xocs:extension>
               <xocs:filesize>7214</xocs:filesize>
               <xocs:pixel-height>158</xocs:pixel-height>
               <xocs:pixel-width>219</xocs:pixel-width>
               <xocs:attachment-type>IMAGE-THUMBNAIL</xocs:attachment-type>
            </xocs:attachment>
            <xocs:attachment>
               <xocs:attachment-eid>1-s2.0-S2352152X21013591-gr9.sml</xocs:attachment-eid>
               <xocs:ucs-locator>https://s3-eu-west-1.amazonaws.com/prod-ucs-content-store-eu-west/content/pii:S2352152X21013591/gr9/THUMBNAIL/image/gif/3fbdc06f68b8b2b436157713c31acd91/gr9.sml</xocs:ucs-locator>
               <xocs:file-basename>gr9</xocs:file-basename>
               <xocs:filename>gr9.sml</xocs:filename>
               <xocs:extension>sml</xocs:extension>
               <xocs:filesize>7196</xocs:filesize>
               <xocs:pixel-height>163</xocs:pixel-height>
               <xocs:pixel-width>102</xocs:pixel-width>
               <xocs:attachment-type>IMAGE-THUMBNAIL</xocs:attachment-type>
            </xocs:attachment>
            <xocs:attachment>
               <xocs:attachment-eid>1-s2.0-S2352152X21013591-gr8.sml</xocs:attachment-eid>
               <xocs:ucs-locator>https://s3-eu-west-1.amazonaws.com/prod-ucs-content-store-eu-west/content/pii:S2352152X21013591/gr8/THUMBNAIL/image/gif/9fbcc3a3780f76b8397e0ec283c423ee/gr8.sml</xocs:ucs-locator>
               <xocs:file-basename>gr8</xocs:file-basename>
               <xocs:filename>gr8.sml</xocs:filename>
               <xocs:extension>sml</xocs:extension>
               <xocs:filesize>8678</xocs:filesize>
               <xocs:pixel-height>160</xocs:pixel-height>
               <xocs:pixel-width>219</xocs:pixel-width>
               <xocs:attachment-type>IMAGE-THUMBNAIL</xocs:attachment-type>
            </xocs:attachment>
            <xocs:attachment>
               <xocs:attachment-eid>1-s2.0-S2352152X21013591-gr10.sml</xocs:attachment-eid>
               <xocs:ucs-locator>https://s3-eu-west-1.amazonaws.com/prod-ucs-content-store-eu-west/content/pii:S2352152X21013591/gr10/THUMBNAIL/image/gif/8cf2b99c1f11a7c7c42d96d74e80c35a/gr10.sml</xocs:ucs-locator>
               <xocs:file-basename>gr10</xocs:file-basename>
               <xocs:filename>gr10.sml</xocs:filename>
               <xocs:extension>sml</xocs:extension>
               <xocs:filesize>12904</xocs:filesize>
               <xocs:pixel-height>163</xocs:pixel-height>
               <xocs:pixel-width>103</xocs:pixel-width>
               <xocs:attachment-type>IMAGE-THUMBNAIL</xocs:attachment-type>
            </xocs:attachment>
            <xocs:attachment>
               <xocs:attachment-eid>1-s2.0-S2352152X21013591-gr3_lrg.jpg</xocs:attachment-eid>
               <xocs:ucs-locator>https://s3-eu-west-1.amazonaws.com/prod-ucs-content-store-eu-west/content/pii:S2352152X21013591/gr3/HIGHRES/image/jpeg/58e33e25a736ff33a36d49adb6148cc1/gr3_lrg.jpg</xocs:ucs-locator>
               <xocs:file-basename>gr3</xocs:file-basename>
               <xocs:filename>gr3_lrg.jpg</xocs:filename>
               <xocs:extension>jpg</xocs:extension>
               <xocs:filesize>222751</xocs:filesize>
               <xocs:pixel-height>1255</xocs:pixel-height>
               <xocs:pixel-width>1742</xocs:pixel-width>
               <xocs:attachment-type>IMAGE-HIGH-RES</xocs:attachment-type>
            </xocs:attachment>
            <xocs:attachment>
               <xocs:attachment-eid>1-s2.0-S2352152X21013591-gr2_lrg.jpg</xocs:attachment-eid>
               <xocs:ucs-locator>https://s3-eu-west-1.amazonaws.com/prod-ucs-content-store-eu-west/content/pii:S2352152X21013591/gr2/HIGHRES/image/jpeg/7ff57b9e9998bcc9f128b9d09b231e21/gr2_lrg.jpg</xocs:ucs-locator>
               <xocs:file-basename>gr2</xocs:file-basename>
               <xocs:filename>gr2_lrg.jpg</xocs:filename>
               <xocs:extension>jpg</xocs:extension>
               <xocs:filesize>477776</xocs:filesize>
               <xocs:pixel-height>723</xocs:pixel-height>
               <xocs:pixel-width>1742</xocs:pixel-width>
               <xocs:attachment-type>IMAGE-HIGH-RES</xocs:attachment-type>
            </xocs:attachment>
            <xocs:attachment>
               <xocs:attachment-eid>1-s2.0-S2352152X21013591-gr1_lrg.jpg</xocs:attachment-eid>
               <xocs:ucs-locator>https://s3-eu-west-1.amazonaws.com/prod-ucs-content-store-eu-west/content/pii:S2352152X21013591/gr1/HIGHRES/image/jpeg/ada3e04a148e5054e3746c43cee48585/gr1_lrg.jpg</xocs:ucs-locator>
               <xocs:file-basename>gr1</xocs:file-basename>
               <xocs:filename>gr1_lrg.jpg</xocs:filename>
               <xocs:extension>jpg</xocs:extension>
               <xocs:filesize>367247</xocs:filesize>
               <xocs:pixel-height>1603</xocs:pixel-height>
               <xocs:pixel-width>2917</xocs:pixel-width>
               <xocs:attachment-type>IMAGE-HIGH-RES</xocs:attachment-type>
            </xocs:attachment>
            <xocs:attachment>
               <xocs:attachment-eid>1-s2.0-S2352152X21013591-gr7_lrg.jpg</xocs:attachment-eid>
               <xocs:ucs-locator>https://s3-eu-west-1.amazonaws.com/prod-ucs-content-store-eu-west/content/pii:S2352152X21013591/gr7/HIGHRES/image/jpeg/cf41be0c084e880d6f323e93be39df3a/gr7_lrg.jpg</xocs:ucs-locator>
               <xocs:file-basename>gr7</xocs:file-basename>
               <xocs:filename>gr7_lrg.jpg</xocs:filename>
               <xocs:extension>jpg</xocs:extension>
               <xocs:filesize>450026</xocs:filesize>
               <xocs:pixel-height>2095</xocs:pixel-height>
               <xocs:pixel-width>1742</xocs:pixel-width>
               <xocs:attachment-type>IMAGE-HIGH-RES</xocs:attachment-type>
            </xocs:attachment>
            <xocs:attachment>
               <xocs:attachment-eid>1-s2.0-S2352152X21013591-gr11_lrg.jpg</xocs:attachment-eid>
               <xocs:ucs-locator>https://s3-eu-west-1.amazonaws.com/prod-ucs-content-store-eu-west/content/pii:S2352152X21013591/gr11/HIGHRES/image/jpeg/21a4f1d764ef8045b807d47a45b35fbb/gr11_lrg.jpg</xocs:ucs-locator>
               <xocs:file-basename>gr11</xocs:file-basename>
               <xocs:filename>gr11_lrg.jpg</xocs:filename>
               <xocs:extension>jpg</xocs:extension>
               <xocs:filesize>221012</xocs:filesize>
               <xocs:pixel-height>1271</xocs:pixel-height>
               <xocs:pixel-width>1742</xocs:pixel-width>
               <xocs:attachment-type>IMAGE-HIGH-RES</xocs:attachment-type>
            </xocs:attachment>
            <xocs:attachment>
               <xocs:attachment-eid>1-s2.0-S2352152X21013591-gr6_lrg.jpg</xocs:attachment-eid>
               <xocs:ucs-locator>https://s3-eu-west-1.amazonaws.com/prod-ucs-content-store-eu-west/content/pii:S2352152X21013591/gr6/HIGHRES/image/jpeg/f22a6c02c7918581fa9fa7000f97471f/gr6_lrg.jpg</xocs:ucs-locator>
               <xocs:file-basename>gr6</xocs:file-basename>
               <xocs:filename>gr6_lrg.jpg</xocs:filename>
               <xocs:extension>jpg</xocs:extension>
               <xocs:filesize>761084</xocs:filesize>
               <xocs:pixel-height>3533</xocs:pixel-height>
               <xocs:pixel-width>2500</xocs:pixel-width>
               <xocs:attachment-type>IMAGE-HIGH-RES</xocs:attachment-type>
            </xocs:attachment>
            <xocs:attachment>
               <xocs:attachment-eid>1-s2.0-S2352152X21013591-gr12_lrg.jpg</xocs:attachment-eid>
               <xocs:ucs-locator>https://s3-eu-west-1.amazonaws.com/prod-ucs-content-store-eu-west/content/pii:S2352152X21013591/gr12/HIGHRES/image/jpeg/510bc59d2c0c38268f1a6162faf99f47/gr12_lrg.jpg</xocs:ucs-locator>
               <xocs:file-basename>gr12</xocs:file-basename>
               <xocs:filename>gr12_lrg.jpg</xocs:filename>
               <xocs:extension>jpg</xocs:extension>
               <xocs:filesize>199827</xocs:filesize>
               <xocs:pixel-height>1281</xocs:pixel-height>
               <xocs:pixel-width>1742</xocs:pixel-width>
               <xocs:attachment-type>IMAGE-HIGH-RES</xocs:attachment-type>
            </xocs:attachment>
            <xocs:attachment>
               <xocs:attachment-eid>1-s2.0-S2352152X21013591-gr5_lrg.jpg</xocs:attachment-eid>
               <xocs:ucs-locator>https://s3-eu-west-1.amazonaws.com/prod-ucs-content-store-eu-west/content/pii:S2352152X21013591/gr5/HIGHRES/image/jpeg/8d65774266a563adcc60b0e7e3ad3d00/gr5_lrg.jpg</xocs:ucs-locator>
               <xocs:file-basename>gr5</xocs:file-basename>
               <xocs:filename>gr5_lrg.jpg</xocs:filename>
               <xocs:extension>jpg</xocs:extension>
               <xocs:filesize>804441</xocs:filesize>
               <xocs:pixel-height>3842</xocs:pixel-height>
               <xocs:pixel-width>2333</xocs:pixel-width>
               <xocs:attachment-type>IMAGE-HIGH-RES</xocs:attachment-type>
            </xocs:attachment>
            <xocs:attachment>
               <xocs:attachment-eid>1-s2.0-S2352152X21013591-gr4_lrg.jpg</xocs:attachment-eid>
               <xocs:ucs-locator>https://s3-eu-west-1.amazonaws.com/prod-ucs-content-store-eu-west/content/pii:S2352152X21013591/gr4/HIGHRES/image/jpeg/ccd5d92c90e089422ebf420dc8ef9ee8/gr4_lrg.jpg</xocs:ucs-locator>
               <xocs:file-basename>gr4</xocs:file-basename>
               <xocs:filename>gr4_lrg.jpg</xocs:filename>
               <xocs:extension>jpg</xocs:extension>
               <xocs:filesize>143931</xocs:filesize>
               <xocs:pixel-height>1253</xocs:pixel-height>
               <xocs:pixel-width>1742</xocs:pixel-width>
               <xocs:attachment-type>IMAGE-HIGH-RES</xocs:attachment-type>
            </xocs:attachment>
            <xocs:attachment>
               <xocs:attachment-eid>1-s2.0-S2352152X21013591-gr9_lrg.jpg</xocs:attachment-eid>
               <xocs:ucs-locator>https://s3-eu-west-1.amazonaws.com/prod-ucs-content-store-eu-west/content/pii:S2352152X21013591/gr9/HIGHRES/image/jpeg/2594242b78dd790341d5c786ed05bc3e/gr9_lrg.jpg</xocs:ucs-locator>
               <xocs:file-basename>gr9</xocs:file-basename>
               <xocs:filename>gr9_lrg.jpg</xocs:filename>
               <xocs:extension>jpg</xocs:extension>
               <xocs:filesize>426195</xocs:filesize>
               <xocs:pixel-height>2785</xocs:pixel-height>
               <xocs:pixel-width>1742</xocs:pixel-width>
               <xocs:attachment-type>IMAGE-HIGH-RES</xocs:attachment-type>
            </xocs:attachment>
            <xocs:attachment>
               <xocs:attachment-eid>1-s2.0-S2352152X21013591-gr8_lrg.jpg</xocs:attachment-eid>
               <xocs:ucs-locator>https://s3-eu-west-1.amazonaws.com/prod-ucs-content-store-eu-west/content/pii:S2352152X21013591/gr8/HIGHRES/image/jpeg/d16e7debfdaa47fb4ea11f6982512df0/gr8_lrg.jpg</xocs:ucs-locator>
               <xocs:file-basename>gr8</xocs:file-basename>
               <xocs:filename>gr8_lrg.jpg</xocs:filename>
               <xocs:extension>jpg</xocs:extension>
               <xocs:filesize>199688</xocs:filesize>
               <xocs:pixel-height>1273</xocs:pixel-height>
               <xocs:pixel-width>1742</xocs:pixel-width>
               <xocs:attachment-type>IMAGE-HIGH-RES</xocs:attachment-type>
            </xocs:attachment>
            <xocs:attachment>
               <xocs:attachment-eid>1-s2.0-S2352152X21013591-gr10_lrg.jpg</xocs:attachment-eid>
               <xocs:ucs-locator>https://s3-eu-west-1.amazonaws.com/prod-ucs-content-store-eu-west/content/pii:S2352152X21013591/gr10/HIGHRES/image/jpeg/3ccbc671fd164cc3d3f1ea49e2dff1ae/gr10_lrg.jpg</xocs:ucs-locator>
               <xocs:file-basename>gr10</xocs:file-basename>
               <xocs:filename>gr10_lrg.jpg</xocs:filename>
               <xocs:extension>jpg</xocs:extension>
               <xocs:filesize>1058154</xocs:filesize>
               <xocs:pixel-height>4218</xocs:pixel-height>
               <xocs:pixel-width>2667</xocs:pixel-width>
               <xocs:attachment-type>IMAGE-HIGH-RES</xocs:attachment-type>
            </xocs:attachment>
            <xocs:attachment>
               <xocs:attachment-eid>1-s2.0-S2352152X21013591-si1.svg</xocs:attachment-eid>
               <xocs:ucs-locator>https://s3-eu-west-1.amazonaws.com/prod-ucs-content-store-eu-west/content/pii:S2352152X21013591/STRIPIN/image/svg+xml/05bfdf80c5461f8adab94aee959faefc/si1.svg</xocs:ucs-locator>
               <xocs:file-basename>si1</xocs:file-basename>
               <xocs:filename>si1.svg</xocs:filename>
               <xocs:extension>svg</xocs:extension>
               <xocs:filesize>2368</xocs:filesize>
               <xocs:attachment-type>ALTIMG</xocs:attachment-type>
            </xocs:attachment>
            <xocs:attachment>
               <xocs:attachment-eid>1-s2.0-S2352152X21013591-si10.svg</xocs:attachment-eid>
               <xocs:ucs-locator>https://s3-eu-west-1.amazonaws.com/prod-ucs-content-store-eu-west/content/pii:S2352152X21013591/STRIPIN/image/svg+xml/5e36814e77f2466da4a9b64aa7c83869/si10.svg</xocs:ucs-locator>
               <xocs:file-basename>si10</xocs:file-basename>
               <xocs:filename>si10.svg</xocs:filename>
               <xocs:extension>svg</xocs:extension>
               <xocs:filesize>1200</xocs:filesize>
               <xocs:attachment-type>ALTIMG</xocs:attachment-type>
            </xocs:attachment>
            <xocs:attachment>
               <xocs:attachment-eid>1-s2.0-S2352152X21013591-si11.svg</xocs:attachment-eid>
               <xocs:ucs-locator>https://s3-eu-west-1.amazonaws.com/prod-ucs-content-store-eu-west/content/pii:S2352152X21013591/STRIPIN/image/svg+xml/7438189d4da96f90001ecaadcb16dd9e/si11.svg</xocs:ucs-locator>
               <xocs:file-basename>si11</xocs:file-basename>
               <xocs:filename>si11.svg</xocs:filename>
               <xocs:extension>svg</xocs:extension>
               <xocs:filesize>3260</xocs:filesize>
               <xocs:attachment-type>ALTIMG</xocs:attachment-type>
            </xocs:attachment>
            <xocs:attachment>
               <xocs:attachment-eid>1-s2.0-S2352152X21013591-si12.svg</xocs:attachment-eid>
               <xocs:ucs-locator>https://s3-eu-west-1.amazonaws.com/prod-ucs-content-store-eu-west/content/pii:S2352152X21013591/STRIPIN/image/svg+xml/ca5542313e139c32f6724564e552cca5/si12.svg</xocs:ucs-locator>
               <xocs:file-basename>si12</xocs:file-basename>
               <xocs:filename>si12.svg</xocs:filename>
               <xocs:extension>svg</xocs:extension>
               <xocs:filesize>3302</xocs:filesize>
               <xocs:attachment-type>ALTIMG</xocs:attachment-type>
            </xocs:attachment>
            <xocs:attachment>
               <xocs:attachment-eid>1-s2.0-S2352152X21013591-si13.svg</xocs:attachment-eid>
               <xocs:ucs-locator>https://s3-eu-west-1.amazonaws.com/prod-ucs-content-store-eu-west/content/pii:S2352152X21013591/STRIPIN/image/svg+xml/d8e540a53343011e3ba30621658a06d3/si13.svg</xocs:ucs-locator>
               <xocs:file-basename>si13</xocs:file-basename>
               <xocs:filename>si13.svg</xocs:filename>
               <xocs:extension>svg</xocs:extension>
               <xocs:filesize>3048</xocs:filesize>
               <xocs:attachment-type>ALTIMG</xocs:attachment-type>
            </xocs:attachment>
            <xocs:attachment>
               <xocs:attachment-eid>1-s2.0-S2352152X21013591-si14.svg</xocs:attachment-eid>
               <xocs:ucs-locator>https://s3-eu-west-1.amazonaws.com/prod-ucs-content-store-eu-west/content/pii:S2352152X21013591/STRIPIN/image/svg+xml/15cd17cd78b7fe4176d45c4f46f66657/si14.svg</xocs:ucs-locator>
               <xocs:file-basename>si14</xocs:file-basename>
               <xocs:filename>si14.svg</xocs:filename>
               <xocs:extension>svg</xocs:extension>
               <xocs:filesize>3291</xocs:filesize>
               <xocs:attachment-type>ALTIMG</xocs:attachment-type>
            </xocs:attachment>
            <xocs:attachment>
               <xocs:attachment-eid>1-s2.0-S2352152X21013591-si15.svg</xocs:attachment-eid>
               <xocs:ucs-locator>https://s3-eu-west-1.amazonaws.com/prod-ucs-content-store-eu-west/content/pii:S2352152X21013591/STRIPIN/image/svg+xml/0f99fdd400ea8662a00d66c65449631b/si15.svg</xocs:ucs-locator>
               <xocs:file-basename>si15</xocs:file-basename>
               <xocs:filename>si15.svg</xocs:filename>
               <xocs:extension>svg</xocs:extension>
               <xocs:filesize>5715</xocs:filesize>
               <xocs:attachment-type>ALTIMG</xocs:attachment-type>
            </xocs:attachment>
            <xocs:attachment>
               <xocs:attachment-eid>1-s2.0-S2352152X21013591-si16.svg</xocs:attachment-eid>
               <xocs:ucs-locator>https://s3-eu-west-1.amazonaws.com/prod-ucs-content-store-eu-west/content/pii:S2352152X21013591/STRIPIN/image/svg+xml/0ccf1797a1cb08a499803c55dd9fcd66/si16.svg</xocs:ucs-locator>
               <xocs:file-basename>si16</xocs:file-basename>
               <xocs:filename>si16.svg</xocs:filename>
               <xocs:extension>svg</xocs:extension>
               <xocs:filesize>4197</xocs:filesize>
               <xocs:attachment-type>ALTIMG</xocs:attachment-type>
            </xocs:attachment>
            <xocs:attachment>
               <xocs:attachment-eid>1-s2.0-S2352152X21013591-si17.svg</xocs:attachment-eid>
               <xocs:ucs-locator>https://s3-eu-west-1.amazonaws.com/prod-ucs-content-store-eu-west/content/pii:S2352152X21013591/STRIPIN/image/svg+xml/bb203391310a5bbea305636d9fa82277/si17.svg</xocs:ucs-locator>
               <xocs:file-basename>si17</xocs:file-basename>
               <xocs:filename>si17.svg</xocs:filename>
               <xocs:extension>svg</xocs:extension>
               <xocs:filesize>5793</xocs:filesize>
               <xocs:attachment-type>ALTIMG</xocs:attachment-type>
            </xocs:attachment>
            <xocs:attachment>
               <xocs:attachment-eid>1-s2.0-S2352152X21013591-si18.svg</xocs:attachment-eid>
               <xocs:ucs-locator>https://s3-eu-west-1.amazonaws.com/prod-ucs-content-store-eu-west/content/pii:S2352152X21013591/STRIPIN/image/svg+xml/c65cc145804acac9aabd3cee0579bb89/si18.svg</xocs:ucs-locator>
               <xocs:file-basename>si18</xocs:file-basename>
               <xocs:filename>si18.svg</xocs:filename>
               <xocs:extension>svg</xocs:extension>
               <xocs:filesize>5996</xocs:filesize>
               <xocs:attachment-type>ALTIMG</xocs:attachment-type>
            </xocs:attachment>
            <xocs:attachment>
               <xocs:attachment-eid>1-s2.0-S2352152X21013591-si19.svg</xocs:attachment-eid>
               <xocs:ucs-locator>https://s3-eu-west-1.amazonaws.com/prod-ucs-content-store-eu-west/content/pii:S2352152X21013591/STRIPIN/image/svg+xml/1ec3d0719fb590f6646ddd18dc3dd182/si19.svg</xocs:ucs-locator>
               <xocs:file-basename>si19</xocs:file-basename>
               <xocs:filename>si19.svg</xocs:filename>
               <xocs:extension>svg</xocs:extension>
               <xocs:filesize>1370</xocs:filesize>
               <xocs:attachment-type>ALTIMG</xocs:attachment-type>
            </xocs:attachment>
            <xocs:attachment>
               <xocs:attachment-eid>1-s2.0-S2352152X21013591-si2.svg</xocs:attachment-eid>
               <xocs:ucs-locator>https://s3-eu-west-1.amazonaws.com/prod-ucs-content-store-eu-west/content/pii:S2352152X21013591/STRIPIN/image/svg+xml/2982c4716ceea8d648234ea1db7c6413/si2.svg</xocs:ucs-locator>
               <xocs:file-basename>si2</xocs:file-basename>
               <xocs:filename>si2.svg</xocs:filename>
               <xocs:extension>svg</xocs:extension>
               <xocs:filesize>3183</xocs:filesize>
               <xocs:attachment-type>ALTIMG</xocs:attachment-type>
            </xocs:attachment>
            <xocs:attachment>
               <xocs:attachment-eid>1-s2.0-S2352152X21013591-si20.svg</xocs:attachment-eid>
               <xocs:ucs-locator>https://s3-eu-west-1.amazonaws.com/prod-ucs-content-store-eu-west/content/pii:S2352152X21013591/STRIPIN/image/svg+xml/b315d42672c3ec152a54e0572891c4de/si20.svg</xocs:ucs-locator>
               <xocs:file-basename>si20</xocs:file-basename>
               <xocs:filename>si20.svg</xocs:filename>
               <xocs:extension>svg</xocs:extension>
               <xocs:filesize>2674</xocs:filesize>
               <xocs:attachment-type>ALTIMG</xocs:attachment-type>
            </xocs:attachment>
            <xocs:attachment>
               <xocs:attachment-eid>1-s2.0-S2352152X21013591-si21.svg</xocs:attachment-eid>
               <xocs:ucs-locator>https://s3-eu-west-1.amazonaws.com/prod-ucs-content-store-eu-west/content/pii:S2352152X21013591/STRIPIN/image/svg+xml/705c3ff33b7070136dfd0d911100ec88/si21.svg</xocs:ucs-locator>
               <xocs:file-basename>si21</xocs:file-basename>
               <xocs:filename>si21.svg</xocs:filename>
               <xocs:extension>svg</xocs:extension>
               <xocs:filesize>4846</xocs:filesize>
               <xocs:attachment-type>ALTIMG</xocs:attachment-type>
            </xocs:attachment>
            <xocs:attachment>
               <xocs:attachment-eid>1-s2.0-S2352152X21013591-si22.svg</xocs:attachment-eid>
               <xocs:ucs-locator>https://s3-eu-west-1.amazonaws.com/prod-ucs-content-store-eu-west/content/pii:S2352152X21013591/STRIPIN/image/svg+xml/4e2986f17b869d9cd5c1c11585a88a89/si22.svg</xocs:ucs-locator>
               <xocs:file-basename>si22</xocs:file-basename>
               <xocs:filename>si22.svg</xocs:filename>
               <xocs:extension>svg</xocs:extension>
               <xocs:filesize>3075</xocs:filesize>
               <xocs:attachment-type>ALTIMG</xocs:attachment-type>
            </xocs:attachment>
            <xocs:attachment>
               <xocs:attachment-eid>1-s2.0-S2352152X21013591-si23.svg</xocs:attachment-eid>
               <xocs:ucs-locator>https://s3-eu-west-1.amazonaws.com/prod-ucs-content-store-eu-west/content/pii:S2352152X21013591/STRIPIN/image/svg+xml/0e861153c14759748fcc6e57dcea812c/si23.svg</xocs:ucs-locator>
               <xocs:file-basename>si23</xocs:file-basename>
               <xocs:filename>si23.svg</xocs:filename>
               <xocs:extension>svg</xocs:extension>
               <xocs:filesize>1985</xocs:filesize>
               <xocs:attachment-type>ALTIMG</xocs:attachment-type>
            </xocs:attachment>
            <xocs:attachment>
               <xocs:attachment-eid>1-s2.0-S2352152X21013591-si24.svg</xocs:attachment-eid>
               <xocs:ucs-locator>https://s3-eu-west-1.amazonaws.com/prod-ucs-content-store-eu-west/content/pii:S2352152X21013591/STRIPIN/image/svg+xml/6952e2090b9ba266c3f91624d47aafd7/si24.svg</xocs:ucs-locator>
               <xocs:file-basename>si24</xocs:file-basename>
               <xocs:filename>si24.svg</xocs:filename>
               <xocs:extension>svg</xocs:extension>
               <xocs:filesize>1415</xocs:filesize>
               <xocs:attachment-type>ALTIMG</xocs:attachment-type>
            </xocs:attachment>
            <xocs:attachment>
               <xocs:attachment-eid>1-s2.0-S2352152X21013591-si25.svg</xocs:attachment-eid>
               <xocs:ucs-locator>https://s3-eu-west-1.amazonaws.com/prod-ucs-content-store-eu-west/content/pii:S2352152X21013591/STRIPIN/image/svg+xml/ea3603a4213aad84d8cef11f254acfab/si25.svg</xocs:ucs-locator>
               <xocs:file-basename>si25</xocs:file-basename>
               <xocs:filename>si25.svg</xocs:filename>
               <xocs:extension>svg</xocs:extension>
               <xocs:filesize>1429</xocs:filesize>
               <xocs:attachment-type>ALTIMG</xocs:attachment-type>
            </xocs:attachment>
            <xocs:attachment>
               <xocs:attachment-eid>1-s2.0-S2352152X21013591-si26.svg</xocs:attachment-eid>
               <xocs:ucs-locator>https://s3-eu-west-1.amazonaws.com/prod-ucs-content-store-eu-west/content/pii:S2352152X21013591/STRIPIN/image/svg+xml/77a2b49098f60ade275ca988d73b8a51/si26.svg</xocs:ucs-locator>
               <xocs:file-basename>si26</xocs:file-basename>
               <xocs:filename>si26.svg</xocs:filename>
               <xocs:extension>svg</xocs:extension>
               <xocs:filesize>3920</xocs:filesize>
               <xocs:attachment-type>ALTIMG</xocs:attachment-type>
            </xocs:attachment>
            <xocs:attachment>
               <xocs:attachment-eid>1-s2.0-S2352152X21013591-si27.svg</xocs:attachment-eid>
               <xocs:ucs-locator>https://s3-eu-west-1.amazonaws.com/prod-ucs-content-store-eu-west/content/pii:S2352152X21013591/STRIPIN/image/svg+xml/870cba91934f6546fa6277e00c3c7a70/si27.svg</xocs:ucs-locator>
               <xocs:file-basename>si27</xocs:file-basename>
               <xocs:filename>si27.svg</xocs:filename>
               <xocs:extension>svg</xocs:extension>
               <xocs:filesize>1179</xocs:filesize>
               <xocs:attachment-type>ALTIMG</xocs:attachment-type>
            </xocs:attachment>
            <xocs:attachment>
               <xocs:attachment-eid>1-s2.0-S2352152X21013591-si28.svg</xocs:attachment-eid>
               <xocs:ucs-locator>https://s3-eu-west-1.amazonaws.com/prod-ucs-content-store-eu-west/content/pii:S2352152X21013591/STRIPIN/image/svg+xml/8ddc6dd84fe7b72d280eb42702c34f76/si28.svg</xocs:ucs-locator>
               <xocs:file-basename>si28</xocs:file-basename>
               <xocs:filename>si28.svg</xocs:filename>
               <xocs:extension>svg</xocs:extension>
               <xocs:filesize>4894</xocs:filesize>
               <xocs:attachment-type>ALTIMG</xocs:attachment-type>
            </xocs:attachment>
            <xocs:attachment>
               <xocs:attachment-eid>1-s2.0-S2352152X21013591-si29.svg</xocs:attachment-eid>
               <xocs:ucs-locator>https://s3-eu-west-1.amazonaws.com/prod-ucs-content-store-eu-west/content/pii:S2352152X21013591/STRIPIN/image/svg+xml/6459ec4f94a66a7d847cfcba59b20af7/si29.svg</xocs:ucs-locator>
               <xocs:file-basename>si29</xocs:file-basename>
               <xocs:filename>si29.svg</xocs:filename>
               <xocs:extension>svg</xocs:extension>
               <xocs:filesize>1064</xocs:filesize>
               <xocs:attachment-type>ALTIMG</xocs:attachment-type>
            </xocs:attachment>
            <xocs:attachment>
               <xocs:attachment-eid>1-s2.0-S2352152X21013591-si3.svg</xocs:attachment-eid>
               <xocs:ucs-locator>https://s3-eu-west-1.amazonaws.com/prod-ucs-content-store-eu-west/content/pii:S2352152X21013591/STRIPIN/image/svg+xml/3a7e4ae0d8df1407e5f834495b902398/si3.svg</xocs:ucs-locator>
               <xocs:file-basename>si3</xocs:file-basename>
               <xocs:filename>si3.svg</xocs:filename>
               <xocs:extension>svg</xocs:extension>
               <xocs:filesize>4534</xocs:filesize>
               <xocs:attachment-type>ALTIMG</xocs:attachment-type>
            </xocs:attachment>
            <xocs:attachment>
               <xocs:attachment-eid>1-s2.0-S2352152X21013591-si30.svg</xocs:attachment-eid>
               <xocs:ucs-locator>https://s3-eu-west-1.amazonaws.com/prod-ucs-content-store-eu-west/content/pii:S2352152X21013591/STRIPIN/image/svg+xml/c6d6053348cdd8b65aca37d7f7199e23/si30.svg</xocs:ucs-locator>
               <xocs:file-basename>si30</xocs:file-basename>
               <xocs:filename>si30.svg</xocs:filename>
               <xocs:extension>svg</xocs:extension>
               <xocs:filesize>5575</xocs:filesize>
               <xocs:attachment-type>ALTIMG</xocs:attachment-type>
            </xocs:attachment>
            <xocs:attachment>
               <xocs:attachment-eid>1-s2.0-S2352152X21013591-si31.svg</xocs:attachment-eid>
               <xocs:ucs-locator>https://s3-eu-west-1.amazonaws.com/prod-ucs-content-store-eu-west/content/pii:S2352152X21013591/STRIPIN/image/svg+xml/f590b9ed5e97813ae6fb845cb6a9d890/si31.svg</xocs:ucs-locator>
               <xocs:file-basename>si31</xocs:file-basename>
               <xocs:filename>si31.svg</xocs:filename>
               <xocs:extension>svg</xocs:extension>
               <xocs:filesize>1151</xocs:filesize>
               <xocs:attachment-type>ALTIMG</xocs:attachment-type>
            </xocs:attachment>
            <xocs:attachment>
               <xocs:attachment-eid>1-s2.0-S2352152X21013591-si32.svg</xocs:attachment-eid>
               <xocs:ucs-locator>https://s3-eu-west-1.amazonaws.com/prod-ucs-content-store-eu-west/content/pii:S2352152X21013591/STRIPIN/image/svg+xml/5527c2b3ce11a7985a1b100eaed8cdbe/si32.svg</xocs:ucs-locator>
               <xocs:file-basename>si32</xocs:file-basename>
               <xocs:filename>si32.svg</xocs:filename>
               <xocs:extension>svg</xocs:extension>
               <xocs:filesize>1243</xocs:filesize>
               <xocs:attachment-type>ALTIMG</xocs:attachment-type>
            </xocs:attachment>
            <xocs:attachment>
               <xocs:attachment-eid>1-s2.0-S2352152X21013591-si33.svg</xocs:attachment-eid>
               <xocs:ucs-locator>https://s3-eu-west-1.amazonaws.com/prod-ucs-content-store-eu-west/content/pii:S2352152X21013591/STRIPIN/image/svg+xml/4cff60d7af0980275f10f61e3ac259ce/si33.svg</xocs:ucs-locator>
               <xocs:file-basename>si33</xocs:file-basename>
               <xocs:filename>si33.svg</xocs:filename>
               <xocs:extension>svg</xocs:extension>
               <xocs:filesize>14114</xocs:filesize>
               <xocs:attachment-type>ALTIMG</xocs:attachment-type>
            </xocs:attachment>
            <xocs:attachment>
               <xocs:attachment-eid>1-s2.0-S2352152X21013591-si34.svg</xocs:attachment-eid>
               <xocs:ucs-locator>https://s3-eu-west-1.amazonaws.com/prod-ucs-content-store-eu-west/content/pii:S2352152X21013591/STRIPIN/image/svg+xml/7bfced52b7fa8ad49015cde1d5d884f9/si34.svg</xocs:ucs-locator>
               <xocs:file-basename>si34</xocs:file-basename>
               <xocs:filename>si34.svg</xocs:filename>
               <xocs:extension>svg</xocs:extension>
               <xocs:filesize>11022</xocs:filesize>
               <xocs:attachment-type>ALTIMG</xocs:attachment-type>
            </xocs:attachment>
            <xocs:attachment>
               <xocs:attachment-eid>1-s2.0-S2352152X21013591-si35.svg</xocs:attachment-eid>
               <xocs:ucs-locator>https://s3-eu-west-1.amazonaws.com/prod-ucs-content-store-eu-west/content/pii:S2352152X21013591/STRIPIN/image/svg+xml/08996f7ba0d8eb15a394c3c3c1bdee35/si35.svg</xocs:ucs-locator>
               <xocs:file-basename>si35</xocs:file-basename>
               <xocs:filename>si35.svg</xocs:filename>
               <xocs:extension>svg</xocs:extension>
               <xocs:filesize>13011</xocs:filesize>
               <xocs:attachment-type>ALTIMG</xocs:attachment-type>
            </xocs:attachment>
            <xocs:attachment>
               <xocs:attachment-eid>1-s2.0-S2352152X21013591-si36.svg</xocs:attachment-eid>
               <xocs:ucs-locator>https://s3-eu-west-1.amazonaws.com/prod-ucs-content-store-eu-west/content/pii:S2352152X21013591/STRIPIN/image/svg+xml/905c714019f9ff6b43dfebf508b57527/si36.svg</xocs:ucs-locator>
               <xocs:file-basename>si36</xocs:file-basename>
               <xocs:filename>si36.svg</xocs:filename>
               <xocs:extension>svg</xocs:extension>
               <xocs:filesize>16571</xocs:filesize>
               <xocs:attachment-type>ALTIMG</xocs:attachment-type>
            </xocs:attachment>
            <xocs:attachment>
               <xocs:attachment-eid>1-s2.0-S2352152X21013591-si37.svg</xocs:attachment-eid>
               <xocs:ucs-locator>https://s3-eu-west-1.amazonaws.com/prod-ucs-content-store-eu-west/content/pii:S2352152X21013591/STRIPIN/image/svg+xml/97a000a646fe17ecdd03128c920ad84f/si37.svg</xocs:ucs-locator>
               <xocs:file-basename>si37</xocs:file-basename>
               <xocs:filename>si37.svg</xocs:filename>
               <xocs:extension>svg</xocs:extension>
               <xocs:filesize>18495</xocs:filesize>
               <xocs:attachment-type>ALTIMG</xocs:attachment-type>
            </xocs:attachment>
            <xocs:attachment>
               <xocs:attachment-eid>1-s2.0-S2352152X21013591-si38.svg</xocs:attachment-eid>
               <xocs:ucs-locator>https://s3-eu-west-1.amazonaws.com/prod-ucs-content-store-eu-west/content/pii:S2352152X21013591/STRIPIN/image/svg+xml/244755323220a6890a59dd1a9e22cd72/si38.svg</xocs:ucs-locator>
               <xocs:file-basename>si38</xocs:file-basename>
               <xocs:filename>si38.svg</xocs:filename>
               <xocs:extension>svg</xocs:extension>
               <xocs:filesize>7976</xocs:filesize>
               <xocs:attachment-type>ALTIMG</xocs:attachment-type>
            </xocs:attachment>
            <xocs:attachment>
               <xocs:attachment-eid>1-s2.0-S2352152X21013591-si39.svg</xocs:attachment-eid>
               <xocs:ucs-locator>https://s3-eu-west-1.amazonaws.com/prod-ucs-content-store-eu-west/content/pii:S2352152X21013591/STRIPIN/image/svg+xml/3db46f98e3b2ef229d84c69d997e376a/si39.svg</xocs:ucs-locator>
               <xocs:file-basename>si39</xocs:file-basename>
               <xocs:filename>si39.svg</xocs:filename>
               <xocs:extension>svg</xocs:extension>
               <xocs:filesize>10881</xocs:filesize>
               <xocs:attachment-type>ALTIMG</xocs:attachment-type>
            </xocs:attachment>
            <xocs:attachment>
               <xocs:attachment-eid>1-s2.0-S2352152X21013591-si4.svg</xocs:attachment-eid>
               <xocs:ucs-locator>https://s3-eu-west-1.amazonaws.com/prod-ucs-content-store-eu-west/content/pii:S2352152X21013591/STRIPIN/image/svg+xml/1b562925747f894aecb6ab5315fd92cf/si4.svg</xocs:ucs-locator>
               <xocs:file-basename>si4</xocs:file-basename>
               <xocs:filename>si4.svg</xocs:filename>
               <xocs:extension>svg</xocs:extension>
               <xocs:filesize>5536</xocs:filesize>
               <xocs:attachment-type>ALTIMG</xocs:attachment-type>
            </xocs:attachment>
            <xocs:attachment>
               <xocs:attachment-eid>1-s2.0-S2352152X21013591-si40.svg</xocs:attachment-eid>
               <xocs:ucs-locator>https://s3-eu-west-1.amazonaws.com/prod-ucs-content-store-eu-west/content/pii:S2352152X21013591/STRIPIN/image/svg+xml/0357fab35f40e0aa42bf324215a9902a/si40.svg</xocs:ucs-locator>
               <xocs:file-basename>si40</xocs:file-basename>
               <xocs:filename>si40.svg</xocs:filename>
               <xocs:extension>svg</xocs:extension>
               <xocs:filesize>1890</xocs:filesize>
               <xocs:attachment-type>ALTIMG</xocs:attachment-type>
            </xocs:attachment>
            <xocs:attachment>
               <xocs:attachment-eid>1-s2.0-S2352152X21013591-si41.svg</xocs:attachment-eid>
               <xocs:ucs-locator>https://s3-eu-west-1.amazonaws.com/prod-ucs-content-store-eu-west/content/pii:S2352152X21013591/STRIPIN/image/svg+xml/129e63217d4f18cc37fff08bb886d1db/si41.svg</xocs:ucs-locator>
               <xocs:file-basename>si41</xocs:file-basename>
               <xocs:filename>si41.svg</xocs:filename>
               <xocs:extension>svg</xocs:extension>
               <xocs:filesize>1734</xocs:filesize>
               <xocs:attachment-type>ALTIMG</xocs:attachment-type>
            </xocs:attachment>
            <xocs:attachment>
               <xocs:attachment-eid>1-s2.0-S2352152X21013591-si42.svg</xocs:attachment-eid>
               <xocs:ucs-locator>https://s3-eu-west-1.amazonaws.com/prod-ucs-content-store-eu-west/content/pii:S2352152X21013591/STRIPIN/image/svg+xml/ec8b04b46f34dc019016d4d35970b647/si42.svg</xocs:ucs-locator>
               <xocs:file-basename>si42</xocs:file-basename>
               <xocs:filename>si42.svg</xocs:filename>
               <xocs:extension>svg</xocs:extension>
               <xocs:filesize>16005</xocs:filesize>
               <xocs:attachment-type>ALTIMG</xocs:attachment-type>
            </xocs:attachment>
            <xocs:attachment>
               <xocs:attachment-eid>1-s2.0-S2352152X21013591-si43.svg</xocs:attachment-eid>
               <xocs:ucs-locator>https://s3-eu-west-1.amazonaws.com/prod-ucs-content-store-eu-west/content/pii:S2352152X21013591/STRIPIN/image/svg+xml/79e4ab68dd20f77198b0d759787eebda/si43.svg</xocs:ucs-locator>
               <xocs:file-basename>si43</xocs:file-basename>
               <xocs:filename>si43.svg</xocs:filename>
               <xocs:extension>svg</xocs:extension>
               <xocs:filesize>7983</xocs:filesize>
               <xocs:attachment-type>ALTIMG</xocs:attachment-type>
            </xocs:attachment>
            <xocs:attachment>
               <xocs:attachment-eid>1-s2.0-S2352152X21013591-si44.svg</xocs:attachment-eid>
               <xocs:ucs-locator>https://s3-eu-west-1.amazonaws.com/prod-ucs-content-store-eu-west/content/pii:S2352152X21013591/STRIPIN/image/svg+xml/4e6bd493a29a10a3aa935f27cbfab852/si44.svg</xocs:ucs-locator>
               <xocs:file-basename>si44</xocs:file-basename>
               <xocs:filename>si44.svg</xocs:filename>
               <xocs:extension>svg</xocs:extension>
               <xocs:filesize>2208</xocs:filesize>
               <xocs:attachment-type>ALTIMG</xocs:attachment-type>
            </xocs:attachment>
            <xocs:attachment>
               <xocs:attachment-eid>1-s2.0-S2352152X21013591-si5.svg</xocs:attachment-eid>
               <xocs:ucs-locator>https://s3-eu-west-1.amazonaws.com/prod-ucs-content-store-eu-west/content/pii:S2352152X21013591/STRIPIN/image/svg+xml/6679edb56ead90b76f53d2de578e9dcc/si5.svg</xocs:ucs-locator>
               <xocs:file-basename>si5</xocs:file-basename>
               <xocs:filename>si5.svg</xocs:filename>
               <xocs:extension>svg</xocs:extension>
               <xocs:filesize>5333</xocs:filesize>
               <xocs:attachment-type>ALTIMG</xocs:attachment-type>
            </xocs:attachment>
            <xocs:attachment>
               <xocs:attachment-eid>1-s2.0-S2352152X21013591-si6.svg</xocs:attachment-eid>
               <xocs:ucs-locator>https://s3-eu-west-1.amazonaws.com/prod-ucs-content-store-eu-west/content/pii:S2352152X21013591/STRIPIN/image/svg+xml/f1a95d0cf67bffa04168e1a82f227a23/si6.svg</xocs:ucs-locator>
               <xocs:file-basename>si6</xocs:file-basename>
               <xocs:filename>si6.svg</xocs:filename>
               <xocs:extension>svg</xocs:extension>
               <xocs:filesize>3426</xocs:filesize>
               <xocs:attachment-type>ALTIMG</xocs:attachment-type>
            </xocs:attachment>
            <xocs:attachment>
               <xocs:attachment-eid>1-s2.0-S2352152X21013591-si7.svg</xocs:attachment-eid>
               <xocs:ucs-locator>https://s3-eu-west-1.amazonaws.com/prod-ucs-content-store-eu-west/content/pii:S2352152X21013591/STRIPIN/image/svg+xml/5730d02759e3a6facbbc592260cbd190/si7.svg</xocs:ucs-locator>
               <xocs:file-basename>si7</xocs:file-basename>
               <xocs:filename>si7.svg</xocs:filename>
               <xocs:extension>svg</xocs:extension>
               <xocs:filesize>6253</xocs:filesize>
               <xocs:attachment-type>ALTIMG</xocs:attachment-type>
            </xocs:attachment>
            <xocs:attachment>
               <xocs:attachment-eid>1-s2.0-S2352152X21013591-si8.svg</xocs:attachment-eid>
               <xocs:ucs-locator>https://s3-eu-west-1.amazonaws.com/prod-ucs-content-store-eu-west/content/pii:S2352152X21013591/STRIPIN/image/svg+xml/6adc3396651100d5ce4f44447fc6cf5b/si8.svg</xocs:ucs-locator>
               <xocs:file-basename>si8</xocs:file-basename>
               <xocs:filename>si8.svg</xocs:filename>
               <xocs:extension>svg</xocs:extension>
               <xocs:filesize>2943</xocs:filesize>
               <xocs:attachment-type>ALTIMG</xocs:attachment-type>
            </xocs:attachment>
            <xocs:attachment>
               <xocs:attachment-eid>1-s2.0-S2352152X21013591-si9.svg</xocs:attachment-eid>
               <xocs:ucs-locator>https://s3-eu-west-1.amazonaws.com/prod-ucs-content-store-eu-west/content/pii:S2352152X21013591/STRIPIN/image/svg+xml/066371fd8b07701a789ea98e24b5b845/si9.svg</xocs:ucs-locator>
               <xocs:file-basename>si9</xocs:file-basename>
               <xocs:filename>si9.svg</xocs:filename>
               <xocs:extension>svg</xocs:extension>
               <xocs:filesize>3063</xocs:filesize>
               <xocs:attachment-type>ALTIMG</xocs:attachment-type>
            </xocs:attachment>
         </xocs:attachments>
      </xocs:attachment-metadata-doc>
   </xocs:meta><xocs:serial-item xmlns:xoe="http://www.elsevier.com/xml/xoe/dtd">
      <article xmlns="http://www.elsevier.com/xml/ja/dtd" docsubtype="fla" version="5.6" xml:lang="en">
         <item-info>
            <jid>EST</jid>
            <aid>103685</aid>
            <ce:article-number>103685</ce:article-number>
            <ce:pii>S2352-152X(21)01359-1</ce:pii>
            <ce:doi>10.1016/j.est.2021.103685</ce:doi>
            <ce:copyright type="full-transfer" year="2021">Elsevier Ltd</ce:copyright>
         </item-info>
         <ce:floats>
            <ce:figure id="fig0001">
               <ce:label>Fig. 1</ce:label>
               <ce:caption id="cap0001">
                  <ce:simple-para id="spara001" view="all">Schematic of the studied geometry: a pack of 12 lithium-ion battery and LiPF6 lithium- ion battery model.</ce:simple-para>
               </ce:caption>
               <ce:alt-text id="alt0001" role="short">Fig 1</ce:alt-text>
               <ce:link id="celink0001" locator="gr1" xlink:type="simple" xlink:role="http://data.elsevier.com/vocabulary/ElsevierContentTypes/23.4" xlink:href="pii:S2352152X21013591/gr1"/>
            </ce:figure>
            <ce:figure id="fig0002">
               <ce:label>Fig. 2</ce:label>
               <ce:caption id="cap0002">
                  <ce:simple-para id="spara002" view="all">View of the generated grid on the studied geometry.</ce:simple-para>
               </ce:caption>
               <ce:alt-text id="alt0002" role="short">Fig 2</ce:alt-text>
               <ce:link id="celink0002" locator="gr2" xlink:type="simple" xlink:role="http://data.elsevier.com/vocabulary/ElsevierContentTypes/23.4" xlink:href="pii:S2352152X21013591/gr2"/>
            </ce:figure>
            <ce:figure id="fig0003">
               <ce:label>Fig. 3</ce:label>
               <ce:caption id="cap0003">
                  <ce:simple-para id="spara003" view="all">The temperature of a lithium-ion battery pack surface: comparison between the present results and the ones of Yang et al. <ce:cross-ref id="crf0085" refid="bib0076">[76]</ce:cross-ref>.</ce:simple-para>
               </ce:caption>
               <ce:alt-text id="alt0003" role="short">Fig 3</ce:alt-text>
               <ce:link id="celink0003" locator="gr3" xlink:type="simple" xlink:role="http://data.elsevier.com/vocabulary/ElsevierContentTypes/23.4" xlink:href="pii:S2352152X21013591/gr3"/>
            </ce:figure>
            <ce:figure id="fig0004">
               <ce:label>Fig. 4</ce:label>
               <ce:caption id="cap0004">
                  <ce:simple-para id="spara004" view="all">The maximum temperature reported by Ramandi et al. <ce:cross-ref id="crf0086" refid="bib0061">[61]</ce:cross-ref> compared to the present work.</ce:simple-para>
               </ce:caption>
               <ce:alt-text id="alt0004" role="short">Fig 4</ce:alt-text>
               <ce:link id="celink0004" locator="gr4" xlink:type="simple" xlink:role="http://data.elsevier.com/vocabulary/ElsevierContentTypes/23.4" xlink:href="pii:S2352152X21013591/gr4"/>
            </ce:figure>
            <ce:figure id="fig0005">
               <ce:label>Fig. 5</ce:label>
               <ce:caption id="cap0005">
                  <ce:simple-para id="spara005" view="all">Melting and temperature contours of PCM at different times for chamber length of 50 mm.</ce:simple-para>
               </ce:caption>
               <ce:alt-text id="alt0005" role="short">Fig 5</ce:alt-text>
               <ce:link id="celink0005" locator="gr5" xlink:type="simple" xlink:role="http://data.elsevier.com/vocabulary/ElsevierContentTypes/23.4" xlink:href="pii:S2352152X21013591/gr5"/>
            </ce:figure>
            <ce:figure id="fig0006">
               <ce:label>Fig. 6</ce:label>
               <ce:caption id="cap0006">
                  <ce:simple-para id="spara006" view="all">Melting and temperature contours of PCM at different times for chamber length of 70 mm.</ce:simple-para>
               </ce:caption>
               <ce:alt-text id="alt0006" role="short">Fig 6</ce:alt-text>
               <ce:link id="celink0006" locator="gr6" xlink:type="simple" xlink:role="http://data.elsevier.com/vocabulary/ElsevierContentTypes/23.4" xlink:href="pii:S2352152X21013591/gr6"/>
            </ce:figure>
            <ce:figure id="fig0007">
               <ce:label>Fig. 7</ce:label>
               <ce:caption id="cap0007">
                  <ce:simple-para id="spara007" view="all">Temperature and melting contours of PCMs for different chamber heights.</ce:simple-para>
               </ce:caption>
               <ce:alt-text id="alt0007" role="short">Fig 7</ce:alt-text>
               <ce:link id="celink0007" locator="gr7" xlink:type="simple" xlink:role="http://data.elsevier.com/vocabulary/ElsevierContentTypes/23.4" xlink:href="pii:S2352152X21013591/gr7"/>
            </ce:figure>
            <ce:figure id="fig0008">
               <ce:label>Fig. 8</ce:label>
               <ce:caption id="cap0008">
                  <ce:simple-para id="spara008" view="all">Comparison of active and passive cooling methods.</ce:simple-para>
               </ce:caption>
               <ce:alt-text id="alt0008" role="short">Fig 8</ce:alt-text>
               <ce:link id="celink0008" locator="gr8" xlink:type="simple" xlink:role="http://data.elsevier.com/vocabulary/ElsevierContentTypes/23.4" xlink:href="pii:S2352152X21013591/gr8"/>
            </ce:figure>
            <ce:figure id="fig0009">
               <ce:label>Fig. 9</ce:label>
               <ce:caption id="cap0009">
                  <ce:simple-para id="spara009" view="all">a) Volume fraction of PCM, b) maximum temperature of the battery surface for different convection coefficient within the free convection range.</ce:simple-para>
               </ce:caption>
               <ce:alt-text id="alt0009" role="short">Fig 9</ce:alt-text>
               <ce:link id="celink0009" locator="gr9" xlink:type="simple" xlink:role="http://data.elsevier.com/vocabulary/ElsevierContentTypes/23.4" xlink:href="pii:S2352152X21013591/gr9"/>
            </ce:figure>
            <ce:figure id="fig0010">
               <ce:label>Fig. 10</ce:label>
               <ce:caption id="cap0010">
                  <ce:simple-para id="spara010" view="all">Temperature and melting contours of the PCM around the lithium-ion battery for different numbers of fins.</ce:simple-para>
               </ce:caption>
               <ce:alt-text id="alt0010" role="short">Fig 10</ce:alt-text>
               <ce:link id="celink0010" locator="gr10" xlink:type="simple" xlink:role="http://data.elsevier.com/vocabulary/ElsevierContentTypes/23.4" xlink:href="pii:S2352152X21013591/gr10"/>
            </ce:figure>
            <ce:figure id="fig0011">
               <ce:label>Fig. 11</ce:label>
               <ce:caption id="cap0011">
                  <ce:simple-para id="spara011" view="all">Maximum battery surface temperature for different numbers of fins on the battery surface.</ce:simple-para>
               </ce:caption>
               <ce:alt-text id="alt0011" role="short">Fig 11</ce:alt-text>
               <ce:link id="celink0011" locator="gr11" xlink:type="simple" xlink:role="http://data.elsevier.com/vocabulary/ElsevierContentTypes/23.4" xlink:href="pii:S2352152X21013591/gr11"/>
            </ce:figure>
            <ce:figure id="fig0012">
               <ce:label>Fig. 12</ce:label>
               <ce:caption id="cap0012">
                  <ce:simple-para id="spara012" view="all">Volume percentage of melt for different numbers of fins on the battery surface.</ce:simple-para>
               </ce:caption>
               <ce:alt-text id="alt0012" role="short">Fig 12</ce:alt-text>
               <ce:link id="celink0012" locator="gr12" xlink:type="simple" xlink:role="http://data.elsevier.com/vocabulary/ElsevierContentTypes/23.4" xlink:href="pii:S2352152X21013591/gr12"/>
            </ce:figure>
            <ce:table xmlns="http://www.elsevier.com/xml/common/cals/dtd" id="tbl0001" rowsep="0" colsep="0" frame="topbot">
               <ce:label>Table 1</ce:label>
               <ce:caption id="cap0013">
                  <ce:simple-para id="spara013" view="all">Geometric and thermal characteristics of LiPF6 battery <ce:cross-ref id="crf0087" refid="bib0032">[32]</ce:cross-ref>.</ce:simple-para>
               </ce:caption>
               <ce:alt-text id="alt0013" role="short">Table 1</ce:alt-text>
               <tgroup cols="2">
                  <colspec colnum="1" colname="col1" align="left"/>
                  <colspec colnum="2" colname="col2" align="left"/>
                  <thead>
                     <row rowsep="1">
                        <entry xmlns="http://www.elsevier.com/xml/common/dtd" id="en0001" colname="col1" valign="top">18.2</entry>
                        <entry xmlns="http://www.elsevier.com/xml/common/dtd" id="en0002" colname="col2" valign="top">Battery diameter<mml:math altimg="si1.svg">
                              <mml:mrow>
                                 <mml:mo>(</mml:mo>
                                 <mml:mrow>
                                    <mml:mi>m</mml:mi>
                                    <mml:mi>m</mml:mi>
                                 </mml:mrow>
                                 <mml:mo>)</mml:mo>
                                 <mml:mspace width="0.28em"/>
                              </mml:mrow>
                           </mml:math>
                        </entry>
                     </row>
                  </thead>
                  <tbody>
                     <row>
                        <entry xmlns="http://www.elsevier.com/xml/common/dtd" id="en0003" colname="col1" valign="top">65</entry>
                        <entry xmlns="http://www.elsevier.com/xml/common/dtd" id="en0004" colname="col2" valign="top">Battery height <mml:math altimg="si1.svg">
                              <mml:mrow>
                                 <mml:mo>(</mml:mo>
                                 <mml:mrow>
                                    <mml:mi>m</mml:mi>
                                    <mml:mi>m</mml:mi>
                                 </mml:mrow>
                                 <mml:mo>)</mml:mo>
                              </mml:mrow>
                           </mml:math>
                        </entry>
                     </row>
                     <row>
                        <entry xmlns="http://www.elsevier.com/xml/common/dtd" id="en0005" colname="col1" valign="top">34/5 × 10<sup loc="post">−6</sup>
                        </entry>
                        <entry xmlns="http://www.elsevier.com/xml/common/dtd" id="en0006" colname="col2" valign="top">Battery volume<mml:math altimg="si2.svg">
                              <mml:mrow>
                                 <mml:mo>(</mml:mo>
                                 <mml:msup>
                                    <mml:mi>m</mml:mi>
                                    <mml:mn>3</mml:mn>
                                 </mml:msup>
                                 <mml:mo>)</mml:mo>
                              </mml:mrow>
                           </mml:math>
                        </entry>
                     </row>
                     <row>
                        <entry xmlns="http://www.elsevier.com/xml/common/dtd" id="en0007" colname="col1" valign="top">3</entry>
                        <entry xmlns="http://www.elsevier.com/xml/common/dtd" id="en0008" colname="col2" valign="top">Thermal conductivity<mml:math altimg="si3.svg">
                              <mml:mrow>
                                 <mml:mo>(</mml:mo>
                                 <mml:mrow>
                                    <mml:mi>W</mml:mi>
                                    <mml:mo linebreak="badbreak">/</mml:mo>
                                    <mml:mi>m</mml:mi>
                                    <mml:mo>.</mml:mo>
                                    <mml:mi>K</mml:mi>
                                 </mml:mrow>
                                 <mml:mo>)</mml:mo>
                                 <mml:mspace width="0.28em"/>
                              </mml:mrow>
                           </mml:math>
                        </entry>
                     </row>
                     <row>
                        <entry xmlns="http://www.elsevier.com/xml/common/dtd" id="en0009" colname="col1" valign="top">2670</entry>
                        <entry xmlns="http://www.elsevier.com/xml/common/dtd" id="en0010" colname="col2" valign="top">Density <mml:math altimg="si4.svg">
                              <mml:mrow>
                                 <mml:mo>(</mml:mo>
                                 <mml:mrow>
                                    <mml:mi>k</mml:mi>
                                    <mml:mi>g</mml:mi>
                                    <mml:mo linebreak="badbreak">/</mml:mo>
                                    <mml:msup>
                                       <mml:mi>m</mml:mi>
                                       <mml:mn>3</mml:mn>
                                    </mml:msup>
                                 </mml:mrow>
                                 <mml:mo>)</mml:mo>
                              </mml:mrow>
                           </mml:math>
                        </entry>
                     </row>
                     <row>
                        <entry xmlns="http://www.elsevier.com/xml/common/dtd" id="en0011" colname="col1" valign="top">890</entry>
                        <entry xmlns="http://www.elsevier.com/xml/common/dtd" id="en0012" colname="col2" valign="top">specific heat<mml:math altimg="si5.svg">
                              <mml:mrow>
                                 <mml:mo>(</mml:mo>
                                 <mml:mrow>
                                    <mml:mi>J</mml:mi>
                                    <mml:mo linebreak="badbreak">/</mml:mo>
                                    <mml:mi>k</mml:mi>
                                    <mml:mi>g</mml:mi>
                                    <mml:mo>.</mml:mo>
                                    <mml:mi>K</mml:mi>
                                 </mml:mrow>
                                 <mml:mo>)</mml:mo>
                                 <mml:mspace width="0.28em"/>
                              </mml:mrow>
                           </mml:math>
                        </entry>
                     </row>
                  </tbody>
               </tgroup>
            </ce:table>
            <ce:table xmlns="http://www.elsevier.com/xml/common/cals/dtd" id="tbl0002" rowsep="0" colsep="0" frame="topbot">
               <ce:label>Table 2</ce:label>
               <ce:caption id="cap0014">
                  <ce:simple-para id="spara014" view="all">The heat generated in the battery according to different discharging rates.</ce:simple-para>
               </ce:caption>
               <ce:alt-text id="alt0014" role="short">Table 2</ce:alt-text>
               <tgroup cols="6">
                  <colspec colnum="1" colname="col1" align="left"/>
                  <colspec colnum="2" colname="col2" align="left"/>
                  <colspec colnum="3" colname="col3" align="left"/>
                  <colspec colnum="4" colname="col4" align="left"/>
                  <colspec colnum="5" colname="col5" align="left"/>
                  <colspec colnum="6" colname="col6" align="left"/>
                  <thead>
                     <row>
                        <entry xmlns="http://www.elsevier.com/xml/common/dtd" id="en0013" colname="col1" valign="top">Generated heat <mml:math altimg="si6.svg">
                              <mml:mrow>
                                 <mml:mi>W</mml:mi>
                                 <mml:mo linebreak="goodbreak">/</mml:mo>
                                 <mml:msup>
                                    <mml:mi>m</mml:mi>
                                    <mml:mn>3</mml:mn>
                                 </mml:msup>
                              </mml:mrow>
                           </mml:math>
                        </entry>
                        <entry xmlns="http://www.elsevier.com/xml/common/dtd" id="en0014" colname="col2" valign="top"/>
                        <entry xmlns="http://www.elsevier.com/xml/common/dtd" id="en0015" colname="col3" valign="top"/>
                        <entry xmlns="http://www.elsevier.com/xml/common/dtd" id="en0016" colname="col4" valign="top">Generated energy</entry>
                        <entry xmlns="http://www.elsevier.com/xml/common/dtd" id="en0017" colname="col5" valign="top"/>
                        <entry xmlns="http://www.elsevier.com/xml/common/dtd" id="en0018" colname="col6" valign="top">Discharging rate</entry>
                     </row>
                     <row rowsep="1">
                        <entry xmlns="http://www.elsevier.com/xml/common/dtd" id="en0019" colname="col1" valign="top"/>
                        <entry xmlns="http://www.elsevier.com/xml/common/dtd" id="en0020" colname="col2" valign="top">TOTAL</entry>
                        <entry xmlns="http://www.elsevier.com/xml/common/dtd" id="en0021" colname="col3" valign="top">A.P.HEAT</entry>
                        <entry xmlns="http://www.elsevier.com/xml/common/dtd" id="en0022" colname="col4" valign="top">R.HEAT</entry>
                        <entry xmlns="http://www.elsevier.com/xml/common/dtd" id="en0023" colname="col5" valign="top">O.HEAT</entry>
                        <entry xmlns="http://www.elsevier.com/xml/common/dtd" id="en0024" colname="col6" valign="top"/>
                     </row>
                  </thead>
                  <tbody>
                     <row>
                        <entry xmlns="http://www.elsevier.com/xml/common/dtd" id="en0025" colname="col1" valign="top">4346.52</entry>
                        <entry xmlns="http://www.elsevier.com/xml/common/dtd" id="en0026" colname="col2" valign="top">0.15</entry>
                        <entry xmlns="http://www.elsevier.com/xml/common/dtd" id="en0027" colname="col3" valign="top">0.025</entry>
                        <entry xmlns="http://www.elsevier.com/xml/common/dtd" id="en0028" colname="col4" valign="top">0.075</entry>
                        <entry xmlns="http://www.elsevier.com/xml/common/dtd" id="en0029" colname="col5" valign="top">0.05</entry>
                        <entry xmlns="http://www.elsevier.com/xml/common/dtd" id="en0030" colname="col6" valign="top">0.5C</entry>
                     </row>
                     <row>
                        <entry xmlns="http://www.elsevier.com/xml/common/dtd" id="en0031" colname="col1" valign="top">14,782.61</entry>
                        <entry xmlns="http://www.elsevier.com/xml/common/dtd" id="en0032" colname="col2" valign="top">0.51</entry>
                        <entry xmlns="http://www.elsevier.com/xml/common/dtd" id="en0033" colname="col3" valign="top">0.075</entry>
                        <entry xmlns="http://www.elsevier.com/xml/common/dtd" id="en0034" colname="col4" valign="top">0.175</entry>
                        <entry xmlns="http://www.elsevier.com/xml/common/dtd" id="en0035" colname="col5" valign="top">0.26</entry>
                        <entry xmlns="http://www.elsevier.com/xml/common/dtd" id="en0036" colname="col6" valign="top">1C</entry>
                     </row>
                     <row>
                        <entry xmlns="http://www.elsevier.com/xml/common/dtd" id="en0037" colname="col1" valign="top">36,956.52</entry>
                        <entry xmlns="http://www.elsevier.com/xml/common/dtd" id="en0038" colname="col2" valign="top">1.275</entry>
                        <entry xmlns="http://www.elsevier.com/xml/common/dtd" id="en0039" colname="col3" valign="top">0.225</entry>
                        <entry xmlns="http://www.elsevier.com/xml/common/dtd" id="en0040" colname="col4" valign="top">0.3</entry>
                        <entry xmlns="http://www.elsevier.com/xml/common/dtd" id="en0041" colname="col5" valign="top">0.75</entry>
                        <entry xmlns="http://www.elsevier.com/xml/common/dtd" id="en0042" colname="col6" valign="top">1.7 C</entry>
                     </row>
                  </tbody>
               </tgroup>
            </ce:table>
            <ce:table xmlns="http://www.elsevier.com/xml/common/cals/dtd" id="tbl0003" rowsep="0" colsep="0" frame="topbot">
               <ce:label>Table 3</ce:label>
               <ce:caption id="cap0015">
                  <ce:simple-para id="spara015" view="all">Thermophysical properties of PCM with the thickness of 3 mm [<ce:cross-ref id="crf0088" refid="bib0064">64</ce:cross-ref>, <ce:cross-ref id="crf0089" refid="bib0065">65</ce:cross-ref>].</ce:simple-para>
               </ce:caption>
               <ce:alt-text id="alt0015" role="short">Table 3</ce:alt-text>
               <tgroup cols="4">
                  <colspec colnum="1" colname="col1" align="left"/>
                  <colspec colnum="2" colname="col2" align="left"/>
                  <colspec colnum="3" colname="col3" align="left"/>
                  <colspec colnum="4" colname="col4" align="left"/>
                  <thead>
                     <row rowsep="1">
                        <entry xmlns="http://www.elsevier.com/xml/common/dtd" id="en0043" colname="col1" valign="top">Property</entry>
                        <entry xmlns="http://www.elsevier.com/xml/common/dtd" id="en0044" colname="col2" valign="top">Liquid</entry>
                        <entry xmlns="http://www.elsevier.com/xml/common/dtd" id="en0045" colname="col3" valign="top">Solid</entry>
                        <entry xmlns="http://www.elsevier.com/xml/common/dtd" id="en0046" colname="col4" valign="top">Unit</entry>
                     </row>
                  </thead>
                  <tbody>
                     <row>
                        <entry xmlns="http://www.elsevier.com/xml/common/dtd" id="en0047" colname="col1" valign="top">Latent heat of fusion</entry>
                        <entry xmlns="http://www.elsevier.com/xml/common/dtd" id="en0048" colname="col2" valign="top">243.5</entry>
                        <entry xmlns="http://www.elsevier.com/xml/common/dtd" id="en0049" colname="col3" valign="top">243.5</entry>
                        <entry xmlns="http://www.elsevier.com/xml/common/dtd" id="en0050" colname="col4" valign="top">kJ/kg</entry>
                     </row>
                     <row>
                        <entry xmlns="http://www.elsevier.com/xml/common/dtd" id="en0051" colname="col1" valign="top">Density</entry>
                        <entry xmlns="http://www.elsevier.com/xml/common/dtd" id="en0052" colname="col2" valign="top">780</entry>
                        <entry xmlns="http://www.elsevier.com/xml/common/dtd" id="en0053" colname="col3" valign="top">865</entry>
                        <entry xmlns="http://www.elsevier.com/xml/common/dtd" id="en0054" colname="col4" valign="top">Kg/m<sup loc="post">3</sup>
                        </entry>
                     </row>
                     <row>
                        <entry xmlns="http://www.elsevier.com/xml/common/dtd" id="en0055" colname="col1" valign="top">Specific heat</entry>
                        <entry xmlns="http://www.elsevier.com/xml/common/dtd" id="en0056" colname="col2" valign="top">2196</entry>
                        <entry xmlns="http://www.elsevier.com/xml/common/dtd" id="en0057" colname="col3" valign="top">1934</entry>
                        <entry xmlns="http://www.elsevier.com/xml/common/dtd" id="en0058" colname="col4" valign="top">J/kgK</entry>
                     </row>
                     <row>
                        <entry xmlns="http://www.elsevier.com/xml/common/dtd" id="en0059" colname="col1" valign="top">Thermal conductivity</entry>
                        <entry xmlns="http://www.elsevier.com/xml/common/dtd" id="en0060" colname="col2" valign="top">0.148</entry>
                        <entry xmlns="http://www.elsevier.com/xml/common/dtd" id="en0061" colname="col3" valign="top">0.358</entry>
                        <entry xmlns="http://www.elsevier.com/xml/common/dtd" id="en0062" colname="col4" valign="top">W/mK</entry>
                     </row>
                  </tbody>
               </tgroup>
            </ce:table>
            <ce:table xmlns="http://www.elsevier.com/xml/common/cals/dtd" id="tbl0004" rowsep="0" colsep="0" frame="topbot">
               <ce:label>Table 4</ce:label>
               <ce:caption id="cap0016">
                  <ce:simple-para id="spara016" view="all">Comparison of maximum heatsink temperature to investigate the independence of the solution from the grid for various grid resolutions.</ce:simple-para>
               </ce:caption>
               <ce:alt-text id="alt0016" role="short">Table 4</ce:alt-text>
               <tgroup cols="4">
                  <colspec colnum="1" colname="col1" align="left"/>
                  <colspec colnum="2" colname="col2" align="left"/>
                  <colspec colnum="3" colname="col3" align="left"/>
                  <colspec colnum="4" colname="col4" align="left"/>
                  <thead>
                     <row rowsep="1">
                        <entry xmlns="http://www.elsevier.com/xml/common/dtd" id="en0063" colname="col1" valign="top"/>
                        <entry xmlns="http://www.elsevier.com/xml/common/dtd" id="en0064" colname="col2" valign="top">Number of mesh</entry>
                        <entry xmlns="http://www.elsevier.com/xml/common/dtd" id="en0065" colname="col3" valign="top">
                           <mml:math altimg="si7.svg">
                              <mml:mrow>
                                 <mml:msub>
                                    <mml:mi>T</mml:mi>
                                    <mml:mrow>
                                       <mml:mi>m</mml:mi>
                                       <mml:mi>a</mml:mi>
                                       <mml:mi>x</mml:mi>
                                    </mml:mrow>
                                 </mml:msub>
                                 <mml:mrow>
                                    <mml:mo>(</mml:mo>
                                    <mml:mi>K</mml:mi>
                                    <mml:mo>)</mml:mo>
                                 </mml:mrow>
                              </mml:mrow>
                           </mml:math>
                        </entry>
                        <entry xmlns="http://www.elsevier.com/xml/common/dtd" id="en0066" colname="col4" valign="top">Size</entry>
                     </row>
                  </thead>
                  <tbody>
                     <row>
                        <entry xmlns="http://www.elsevier.com/xml/common/dtd" id="en0067" colname="col1" valign="top" role="rowhead">Grid 1</entry>
                        <entry xmlns="http://www.elsevier.com/xml/common/dtd" id="en0068" colname="col2" valign="top">53,234</entry>
                        <entry xmlns="http://www.elsevier.com/xml/common/dtd" id="en0069" colname="col3" valign="top">322.55</entry>
                        <entry xmlns="http://www.elsevier.com/xml/common/dtd" id="en0070" colname="col4" valign="top">0.01</entry>
                     </row>
                     <row>
                        <entry xmlns="http://www.elsevier.com/xml/common/dtd" id="en0071" colname="col1" valign="top" role="rowhead">Grid 2</entry>
                        <entry xmlns="http://www.elsevier.com/xml/common/dtd" id="en0072" colname="col2" valign="top">63,566</entry>
                        <entry xmlns="http://www.elsevier.com/xml/common/dtd" id="en0073" colname="col3" valign="top">319.67</entry>
                        <entry xmlns="http://www.elsevier.com/xml/common/dtd" id="en0074" colname="col4" valign="top">0.009</entry>
                     </row>
                     <row>
                        <entry xmlns="http://www.elsevier.com/xml/common/dtd" id="en0075" colname="col1" valign="top" role="rowhead">Grid 3</entry>
                        <entry xmlns="http://www.elsevier.com/xml/common/dtd" id="en0076" colname="col2" valign="top">75,351</entry>
                        <entry xmlns="http://www.elsevier.com/xml/common/dtd" id="en0077" colname="col3" valign="top">317.53</entry>
                        <entry xmlns="http://www.elsevier.com/xml/common/dtd" id="en0078" colname="col4" valign="top">0.008</entry>
                     </row>
                     <row>
                        <entry xmlns="http://www.elsevier.com/xml/common/dtd" id="en0079" colname="col1" valign="top" role="rowhead">Grid 4</entry>
                        <entry xmlns="http://www.elsevier.com/xml/common/dtd" id="en0080" colname="col2" valign="top">85,883</entry>
                        <entry xmlns="http://www.elsevier.com/xml/common/dtd" id="en0081" colname="col3" valign="top">316.86</entry>
                        <entry xmlns="http://www.elsevier.com/xml/common/dtd" id="en0082" colname="col4" valign="top">0.007</entry>
                     </row>
                     <row>
                        <entry xmlns="http://www.elsevier.com/xml/common/dtd" id="en0083" colname="col1" valign="top" role="rowhead">Grid 5</entry>
                        <entry xmlns="http://www.elsevier.com/xml/common/dtd" id="en0084" colname="col2" valign="top">94,231</entry>
                        <entry xmlns="http://www.elsevier.com/xml/common/dtd" id="en0085" colname="col3" valign="top">316.45</entry>
                        <entry xmlns="http://www.elsevier.com/xml/common/dtd" id="en0086" colname="col4" valign="top">0.006</entry>
                     </row>
                     <row>
                        <entry xmlns="http://www.elsevier.com/xml/common/dtd" id="en0087" colname="col1" valign="top" role="rowhead">Grid 6</entry>
                        <entry xmlns="http://www.elsevier.com/xml/common/dtd" id="en0088" colname="col2" valign="top">101,664</entry>
                        <entry xmlns="http://www.elsevier.com/xml/common/dtd" id="en0089" colname="col3" valign="top">316.44</entry>
                        <entry xmlns="http://www.elsevier.com/xml/common/dtd" id="en0090" colname="col4" valign="top">0.005</entry>
                     </row>
                  </tbody>
               </tgroup>
            </ce:table>
            <ce:table xmlns="http://www.elsevier.com/xml/common/cals/dtd" id="tbl0005" rowsep="0" colsep="0" frame="topbot">
               <ce:label>Table 5</ce:label>
               <ce:caption id="cap0017">
                  <ce:simple-para id="spara017" view="all">Geometric characteristics of the battery to determine the appropriate thickness of PCM.</ce:simple-para>
               </ce:caption>
               <ce:alt-text id="alt0017" role="short">Table 5</ce:alt-text>
               <tgroup cols="8">
                  <colspec colnum="1" colname="col1" align="left"/>
                  <colspec colnum="2" colname="col2" align="left"/>
                  <colspec colnum="3" colname="col3" align="left"/>
                  <colspec colnum="4" colname="col4" align="left"/>
                  <colspec colnum="5" colname="col5" align="left"/>
                  <colspec colnum="6" colname="col6" align="left"/>
                  <colspec colnum="7" colname="col7" align="left"/>
                  <colspec colnum="8" colname="col8" align="left"/>
                  <thead>
                     <row rowsep="1">
                        <entry xmlns="http://www.elsevier.com/xml/common/dtd" id="en0091" colname="col1" valign="top">Case</entry>
                        <entry xmlns="http://www.elsevier.com/xml/common/dtd" id="en0092" colname="col2" valign="top">
                           <mml:math altimg="si8.svg">
                              <mml:mrow>
                                 <mml:mi>l</mml:mi>
                                 <mml:mspace width="0.28em"/>
                                 <mml:mo>(</mml:mo>
                                 <mml:mrow>
                                    <mml:mi>m</mml:mi>
                                    <mml:mi>m</mml:mi>
                                 </mml:mrow>
                                 <mml:mo>)</mml:mo>
                              </mml:mrow>
                           </mml:math>
                        </entry>
                        <entry xmlns="http://www.elsevier.com/xml/common/dtd" id="en0093" colname="col3" valign="top">
                           <mml:math altimg="si9.svg">
                              <mml:mrow>
                                 <mml:mi>r</mml:mi>
                                 <mml:mo>(</mml:mo>
                                 <mml:mrow>
                                    <mml:mi>m</mml:mi>
                                    <mml:mi>m</mml:mi>
                                 </mml:mrow>
                                 <mml:mo>)</mml:mo>
                              </mml:mrow>
                           </mml:math>
                        </entry>
                        <entry xmlns="http://www.elsevier.com/xml/common/dtd" id="en0094" colname="col4" valign="top">
                           <mml:math altimg="si10.svg">
                              <mml:mi>n</mml:mi>
                           </mml:math>
                        </entry>
                        <entry xmlns="http://www.elsevier.com/xml/common/dtd" id="en0095" colname="col5" valign="top">
                           <mml:math altimg="si11.svg">
                              <mml:mrow>
                                 <mml:mi>t</mml:mi>
                                 <mml:mo>(</mml:mo>
                                 <mml:mrow>
                                    <mml:mi>m</mml:mi>
                                    <mml:mi>m</mml:mi>
                                 </mml:mrow>
                                 <mml:mo>)</mml:mo>
                              </mml:mrow>
                           </mml:math>
                        </entry>
                        <entry xmlns="http://www.elsevier.com/xml/common/dtd" id="en0096" colname="col6" valign="top">
                           <mml:math altimg="si12.svg">
                              <mml:mrow>
                                 <mml:mi>h</mml:mi>
                                 <mml:mo>(</mml:mo>
                                 <mml:mrow>
                                    <mml:mi>m</mml:mi>
                                    <mml:mi>m</mml:mi>
                                 </mml:mrow>
                                 <mml:mo>)</mml:mo>
                              </mml:mrow>
                           </mml:math>
                        </entry>
                        <entry xmlns="http://www.elsevier.com/xml/common/dtd" id="en0097" colname="col7" valign="top">
                           <mml:math altimg="si13.svg">
                              <mml:mrow>
                                 <mml:mi>D</mml:mi>
                                 <mml:mo>(</mml:mo>
                                 <mml:mrow>
                                    <mml:mi>m</mml:mi>
                                    <mml:mi>m</mml:mi>
                                 </mml:mrow>
                                 <mml:mo>)</mml:mo>
                              </mml:mrow>
                           </mml:math>
                        </entry>
                        <entry xmlns="http://www.elsevier.com/xml/common/dtd" id="en0098" colname="col8" valign="top">
                           <mml:math altimg="si14.svg">
                              <mml:mrow>
                                 <mml:mi>H</mml:mi>
                                 <mml:mo>(</mml:mo>
                                 <mml:mrow>
                                    <mml:mi>m</mml:mi>
                                    <mml:mi>m</mml:mi>
                                 </mml:mrow>
                                 <mml:mo>)</mml:mo>
                              </mml:mrow>
                           </mml:math>
                        </entry>
                     </row>
                  </thead>
                  <tbody>
                     <row>
                        <entry xmlns="http://www.elsevier.com/xml/common/dtd" id="en0099" colname="col1" valign="top">1</entry>
                        <entry xmlns="http://www.elsevier.com/xml/common/dtd" id="en0100" colname="col2" valign="top">–</entry>
                        <entry xmlns="http://www.elsevier.com/xml/common/dtd" id="en0101" colname="col3" valign="top">–</entry>
                        <entry xmlns="http://www.elsevier.com/xml/common/dtd" id="en0102" colname="col4" valign="top">9</entry>
                        <entry xmlns="http://www.elsevier.com/xml/common/dtd" id="en0103" colname="col5" valign="top">0.2</entry>
                        <entry xmlns="http://www.elsevier.com/xml/common/dtd" id="en0104" colname="col6" valign="top">10.9</entry>
                        <entry xmlns="http://www.elsevier.com/xml/common/dtd" id="en0105" colname="col7" valign="top">23</entry>
                        <entry xmlns="http://www.elsevier.com/xml/common/dtd" id="en0106" colname="col8" valign="top">65</entry>
                     </row>
                     <row>
                        <entry xmlns="http://www.elsevier.com/xml/common/dtd" id="en0107" colname="col1" valign="top">Pcm-1</entry>
                        <entry xmlns="http://www.elsevier.com/xml/common/dtd" id="en0108" colname="col2" valign="top">8</entry>
                        <entry xmlns="http://www.elsevier.com/xml/common/dtd" id="en0109" colname="col3" valign="top">6</entry>
                        <entry xmlns="http://www.elsevier.com/xml/common/dtd" id="en0110" colname="col4" valign="top">9</entry>
                        <entry xmlns="http://www.elsevier.com/xml/common/dtd" id="en0111" colname="col5" valign="top">0.2</entry>
                        <entry xmlns="http://www.elsevier.com/xml/common/dtd" id="en0112" colname="col6" valign="top">10.9</entry>
                        <entry xmlns="http://www.elsevier.com/xml/common/dtd" id="en0113" colname="col7" valign="top">23</entry>
                        <entry xmlns="http://www.elsevier.com/xml/common/dtd" id="en0114" colname="col8" valign="top">65</entry>
                     </row>
                     <row>
                        <entry xmlns="http://www.elsevier.com/xml/common/dtd" id="en0115" colname="col1" valign="top">Pcm-2</entry>
                        <entry xmlns="http://www.elsevier.com/xml/common/dtd" id="en0116" colname="col2" valign="top">8</entry>
                        <entry xmlns="http://www.elsevier.com/xml/common/dtd" id="en0117" colname="col3" valign="top">5</entry>
                        <entry xmlns="http://www.elsevier.com/xml/common/dtd" id="en0118" colname="col4" valign="top">9</entry>
                        <entry xmlns="http://www.elsevier.com/xml/common/dtd" id="en0119" colname="col5" valign="top">0.2</entry>
                        <entry xmlns="http://www.elsevier.com/xml/common/dtd" id="en0120" colname="col6" valign="top">10.9</entry>
                        <entry xmlns="http://www.elsevier.com/xml/common/dtd" id="en0121" colname="col7" valign="top">23</entry>
                        <entry xmlns="http://www.elsevier.com/xml/common/dtd" id="en0122" colname="col8" valign="top">65</entry>
                     </row>
                     <row>
                        <entry xmlns="http://www.elsevier.com/xml/common/dtd" id="en0123" colname="col1" valign="top">Pcm-3</entry>
                        <entry xmlns="http://www.elsevier.com/xml/common/dtd" id="en0124" colname="col2" valign="top">7</entry>
                        <entry xmlns="http://www.elsevier.com/xml/common/dtd" id="en0125" colname="col3" valign="top">6</entry>
                        <entry xmlns="http://www.elsevier.com/xml/common/dtd" id="en0126" colname="col4" valign="top">9</entry>
                        <entry xmlns="http://www.elsevier.com/xml/common/dtd" id="en0127" colname="col5" valign="top">0.2</entry>
                        <entry xmlns="http://www.elsevier.com/xml/common/dtd" id="en0128" colname="col6" valign="top">10.9</entry>
                        <entry xmlns="http://www.elsevier.com/xml/common/dtd" id="en0129" colname="col7" valign="top">23</entry>
                        <entry xmlns="http://www.elsevier.com/xml/common/dtd" id="en0130" colname="col8" valign="top">65</entry>
                     </row>
                     <row>
                        <entry xmlns="http://www.elsevier.com/xml/common/dtd" id="en0131" colname="col1" valign="top">Pcm-4</entry>
                        <entry xmlns="http://www.elsevier.com/xml/common/dtd" id="en0132" colname="col2" valign="top">9</entry>
                        <entry xmlns="http://www.elsevier.com/xml/common/dtd" id="en0133" colname="col3" valign="top">6</entry>
                        <entry xmlns="http://www.elsevier.com/xml/common/dtd" id="en0134" colname="col4" valign="top">9</entry>
                        <entry xmlns="http://www.elsevier.com/xml/common/dtd" id="en0135" colname="col5" valign="top">0.2</entry>
                        <entry xmlns="http://www.elsevier.com/xml/common/dtd" id="en0136" colname="col6" valign="top">10.9</entry>
                        <entry xmlns="http://www.elsevier.com/xml/common/dtd" id="en0137" colname="col7" valign="top">23</entry>
                        <entry xmlns="http://www.elsevier.com/xml/common/dtd" id="en0138" colname="col8" valign="top">65</entry>
                     </row>
                  </tbody>
               </tgroup>
            </ce:table>
         </ce:floats>
         <head>
            <ce:title id="tte0002">Investigation of the use of extended surfaces in paraffin wax phase change material in thermal management of a cylindrical lithium-ion battery: Applicable in the aerospace industry</ce:title>
            <ce:author-group id="aut0001">
               <ce:author id="au0001" author-id="S2352152X21013591-07cbfd1f57c73f60135965e05009f509">
                  <ce:given-name>Haiji</ce:given-name>
                  <ce:surname>Chen</ce:surname>
                  <ce:contributor-role role="http://credit.niso.org/contributor-roles/writing-original-draft">Writing – original draft</ce:contributor-role>
                  <ce:contributor-role role="http://credit.niso.org/contributor-roles/validation">Validation</ce:contributor-role>
                  <ce:cross-ref id="crf0001" refid="aff0001">
                     <ce:sup loc="post">a</ce:sup>
                  </ce:cross-ref>
               </ce:author>
               <ce:author id="au0002" author-id="S2352152X21013591-2a82794f21f4fcd82d9bf20ac75ed2dd">
                  <ce:given-name>Awatef</ce:given-name>
                  <ce:surname>Abidi</ce:surname>
                  <ce:contributor-role role="http://credit.niso.org/contributor-roles/writing-original-draft">Writing – original draft</ce:contributor-role>
                  <ce:cross-ref id="crf0002" refid="aff0002">
                     <ce:sup loc="post">b</ce:sup>
                  </ce:cross-ref>
                  <ce:cross-ref id="crf0003" refid="aff0003">
                     <ce:sup loc="post">c</ce:sup>
                  </ce:cross-ref>
                  <ce:cross-ref id="crf0004" refid="aff0004">
                     <ce:sup loc="post">d</ce:sup>
                  </ce:cross-ref>
               </ce:author>
               <ce:author id="au0003" author-id="S2352152X21013591-0d88c6c8d05670cd36f52a00b7b85346">
                  <ce:given-name>Ahmed Kadhim</ce:given-name>
                  <ce:surname>Hussein</ce:surname>
                  <ce:contributor-role role="http://credit.niso.org/contributor-roles/writing-review-editing">Writing – review &amp; editing</ce:contributor-role>
                  <ce:contributor-role role="http://credit.niso.org/contributor-roles/conceptualization">Conceptualization</ce:contributor-role>
                  <ce:cross-ref id="crf0005" refid="aff0005">
                     <ce:sup loc="post">e</ce:sup>
                  </ce:cross-ref>
               </ce:author>
               <ce:author id="au0004" author-id="S2352152X21013591-5110f8f8741309d19230ed71f4bcde15">
                  <ce:given-name>Obai</ce:given-name>
                  <ce:surname>Younis</ce:surname>
                  <ce:contributor-role role="http://credit.niso.org/contributor-roles/writing-review-editing">Writing – review &amp; editing</ce:contributor-role>
                  <ce:cross-ref id="crf0006" refid="aff0006">
                     <ce:sup loc="post">f</ce:sup>
                  </ce:cross-ref>
                  <ce:cross-ref id="crf0007" refid="aff0007">
                     <ce:sup loc="post">g</ce:sup>
                  </ce:cross-ref>
               </ce:author>
               <ce:author id="au0005" author-id="S2352152X21013591-e1d10d57afd8106ab17cdc44dc92b3e8">
                  <ce:given-name>Mohamed</ce:given-name>
                  <ce:surname>Degani</ce:surname>
                  <ce:contributor-role role="http://credit.niso.org/contributor-roles/conceptualization">Conceptualization</ce:contributor-role>
                  <ce:cross-ref id="crf0008" refid="aff0008">
                     <ce:sup loc="post">h</ce:sup>
                  </ce:cross-ref>
                  <ce:cross-ref id="crf0009" refid="aff0009">
                     <ce:sup loc="post">i</ce:sup>
                  </ce:cross-ref>
               </ce:author>
               <ce:author id="au0006" author-id="S2352152X21013591-d2706ae71d641449ace1d0bc42fe8ed9">
                  <ce:given-name>Behzad</ce:given-name>
                  <ce:surname>Heidarshenas</ce:surname>
                  <ce:contributor-role role="http://credit.niso.org/contributor-roles/supervision">Supervision</ce:contributor-role>
                  <ce:contributor-role role="http://credit.niso.org/contributor-roles/writing-review-editing">Writing – review &amp; editing</ce:contributor-role>
                  <ce:cross-ref id="crf0010" refid="aff0010">
                     <ce:sup loc="post">j</ce:sup>
                  </ce:cross-ref>
                  <ce:cross-ref id="crf0011" refid="cor0001">
                     <ce:sup loc="post">⁎</ce:sup>
                  </ce:cross-ref>
                  
               </ce:author>
               <ce:affiliation id="aff0001" affiliation-id="S2352152X21013591-368a6143da02a4b47b0b20ebc4f40388">
                  <ce:label>a</ce:label>
                  <ce:textfn id="cetextfn0001">College of Aeronautical Engineering, Jilin Institute of Chemical Technology, Jilin, China</ce:textfn>
                  <sa:affiliation>
                     <sa:organization>College of Aeronautical Engineering</sa:organization>
                     <sa:organization>Jilin Institute of Chemical Technology</sa:organization>
                     <sa:state>Jilin</sa:state>
                     <sa:country>China</sa:country>
                  </sa:affiliation>
                  <ce:source-text id="staff0001">aCollege of Aeronautical Engineering, Jilin Institute of Chemical Technology, Jilin, China</ce:source-text>
               </ce:affiliation>
               <ce:affiliation id="aff0002" affiliation-id="S2352152X21013591-d8db1225926bcd484d09b5426595d968">
                  <ce:label>b</ce:label>
                  <ce:textfn id="cetextfn0002">Physics Department, College of Sciences Abha, King Khalid University, Saudi Arabia</ce:textfn>
                  <sa:affiliation>
                     <sa:organization>Physics Department</sa:organization>
                     <sa:organization>College of Sciences Abha</sa:organization>
                     <sa:organization>King Khalid University</sa:organization>
                     <sa:country>Saudi Arabia</sa:country>
                  </sa:affiliation>
                  <ce:source-text id="staff0002">bPhysics Department, College of Sciences Abha, King Khalid University, Saudi Arabia</ce:source-text>
               </ce:affiliation>
               <ce:affiliation id="aff0003" affiliation-id="S2352152X21013591-a6bdc33659f111b529fcdc3d9df0a709">
                  <ce:label>c</ce:label>
                  <ce:textfn id="cetextfn0003">Research Laboratory of Metrology and Energetic Systems, National Engineering School, Energy Engineering Department, Monastir University, Monastir City, Tunisia</ce:textfn>
                  <sa:affiliation>
                     <sa:organization>Research Laboratory of Metrology and Energetic Systems</sa:organization>
                     <sa:organization>National Engineering School</sa:organization>
                     <sa:organization>Energy Engineering Department</sa:organization>
                     <sa:organization>Monastir University</sa:organization>
                     <sa:address-line>Monastir City</sa:address-line>
                     <sa:country>Tunisia</sa:country>
                  </sa:affiliation>
                  <ce:source-text id="staff0003">cResearch Laboratory of Metrology and Energetic Systems, National Engineering School, Energy Engineering Department, Monastir University, Monastir City, Tunisia</ce:source-text>
               </ce:affiliation>
               <ce:affiliation id="aff0004" affiliation-id="S2352152X21013591-fe07795c34f7414a393c6055d2761367">
                  <ce:label>d</ce:label>
                  <ce:textfn id="cetextfn0004">Higher School of Sciences and Technology of Hammam Sousse, Sousse University, Tunisia</ce:textfn>
                  <sa:affiliation>
                     <sa:organization>Higher School of Sciences and Technology of Hammam Sousse</sa:organization>
                     <sa:organization>Sousse University</sa:organization>
                     <sa:country>Tunisia</sa:country>
                  </sa:affiliation>
                  <ce:source-text id="staff0004">dHigher School of Sciences and Technology of Hammam Sousse, Sousse University, Tunisia</ce:source-text>
               </ce:affiliation>
               <ce:affiliation id="aff0005" affiliation-id="S2352152X21013591-b112f47a16972bc6de19c55cacf9030e">
                  <ce:label>e</ce:label>
                  <ce:textfn id="cetextfn0005">College of Engineering, Mechanical Engineering Department, University of Babylon, Babylon City, Hilla, Iraq</ce:textfn>
                  <sa:affiliation>
                     <sa:organization>College of Engineering</sa:organization>
                     <sa:organization>Mechanical Engineering Department</sa:organization>
                     <sa:organization>University of Babylon</sa:organization>
                     <sa:city>Babylon City</sa:city>
                     <sa:state>Hilla</sa:state>
                     <sa:country>Iraq</sa:country>
                  </sa:affiliation>
                  <ce:source-text id="staff0005">eCollege of Engineering, Mechanical Engineering Department, University of Babylon, Babylon City, Hilla, Iraq</ce:source-text>
               </ce:affiliation>
               <ce:affiliation id="aff0006" affiliation-id="S2352152X21013591-1737f1a1b325ebc6feaffcfe2beaa453">
                  <ce:label>f</ce:label>
                  <ce:textfn id="cetextfn0006">Department of Mechanical Engineering, College of Engineering at Wadi Addwaser, Prince Sattam Bin Abdulaziz University, Wadi Addwaser, Saudi Arabia</ce:textfn>
                  <sa:affiliation>
                     <sa:organization>Department of Mechanical Engineering</sa:organization>
                     <sa:organization>College of Engineering at Wadi Addwaser</sa:organization>
                     <sa:organization>Prince Sattam Bin Abdulaziz University</sa:organization>
                     <sa:city>Wadi Addwaser</sa:city>
                     <sa:country>Saudi Arabia</sa:country>
                  </sa:affiliation>
                  <ce:source-text id="staff0006">fDepartment of Mechanical Engineering, College of Engineering at Wadi Addwaser, Prince Sattam Bin Abdulaziz University, Wadi Addwaser, Saudi Arabia</ce:source-text>
               </ce:affiliation>
               <ce:affiliation id="aff0007" affiliation-id="S2352152X21013591-a1d91b61607d49df0166af5fa32f66d1">
                  <ce:label>g</ce:label>
                  <ce:textfn id="cetextfn0007">Department of Mechanical Engineering, Faculty of Engineering, University of Khartoum, Khartoum, Sudan</ce:textfn>
                  <sa:affiliation>
                     <sa:organization>Department of Mechanical Engineering</sa:organization>
                     <sa:organization>Faculty of Engineering</sa:organization>
                     <sa:organization>University of Khartoum</sa:organization>
                     <sa:city>Khartoum</sa:city>
                     <sa:country>Sudan</sa:country>
                  </sa:affiliation>
                  <ce:source-text id="staff0007">gDepartment of Mechanical Engineering, Faculty of Engineering, University of Khartoum, Khartoum, Sudan</ce:source-text>
               </ce:affiliation>
               <ce:affiliation id="aff0008" affiliation-id="S2352152X21013591-435a8e2627da6af7d34c85c2b9cb8da1">
                  <ce:label>h</ce:label>
                  <ce:textfn id="cetextfn0008">Mechanical Engineering Department, College of Engineering, Jazan University, Saudi Arabia</ce:textfn>
                  <sa:affiliation>
                     <sa:organization>Mechanical Engineering Department</sa:organization>
                     <sa:organization>College of Engineering</sa:organization>
                     <sa:organization>Jazan University</sa:organization>
                     <sa:country>Saudi Arabia</sa:country>
                  </sa:affiliation>
                  <ce:source-text id="staff0008">hMechanical Engineering Department, College of Engineering, Jazan University, Saudi Arabia</ce:source-text>
               </ce:affiliation>
               <ce:affiliation id="aff0009" affiliation-id="S2352152X21013591-f360e5355fa6de9c49aa9ca0512a1fd5">
                  <ce:label>i</ce:label>
                  <ce:textfn id="cetextfn0009">Higher Institute of Technological Studies of Sousse, Tunisia</ce:textfn>
                  <sa:affiliation>
                     <sa:organization>Higher Institute of Technological Studies of Sousse</sa:organization>
                     <sa:country>Tunisia</sa:country>
                  </sa:affiliation>
                  <ce:source-text id="staff0009">iHigher Institute of Technological Studies of Sousse, Tunisia</ce:source-text>
               </ce:affiliation>
               <ce:affiliation id="aff0010" affiliation-id="S2352152X21013591-31ef051794412c10f7ec6ca2b5b286cf">
                  <ce:label>j</ce:label>
                  <ce:textfn id="cetextfn0010">College of Mechanical and Electrical Engineering, Nanjing University of Aeronautics and Astronautics, PR China</ce:textfn>
                  <sa:affiliation>
                     <sa:organization>College of Mechanical and Electrical Engineering</sa:organization>
                     <sa:organization>Nanjing University of Aeronautics and Astronautics</sa:organization>
                     <sa:country>PR China</sa:country>
                  </sa:affiliation>
                  <ce:source-text id="staff0010">jCollege of Mechanical and Electrical Engineering, Nanjing University of Aeronautics and Astronautics, PR China</ce:source-text>
               </ce:affiliation>
               <ce:correspondence id="cor0001">
                  <ce:label>⁎</ce:label>
                  <ce:text id="cetext0001">Corresponding author.</ce:text>
               </ce:correspondence>
            </ce:author-group>
            <ce:date-received day="21" month="10" year="2021"/>
            <ce:date-revised day="19" month="11" year="2021"/>
            <ce:date-accepted day="23" month="11" year="2021"/>
            
            <ce:abstract id="abs0002" view="all" class="author"><ce:abstract-sec id="abss0002" view="all">
                  <ce:simple-para id="spara019" view="all">The use of phase change materials (PCMs) for cooling lithium-ion batteries is examined in this research. Because of the unique benefits of lithium-ion batteries, their use in electric cars has gotten a lot of attention. The lithium-ion battery is one of the most extensively utilized components as the heart of a hybrid car. These batteries generate a lot of heat while charging or discharging. If the batteries are not correctly handled, their life will be drastically shortened. In this study, a cylindrical battery is submerged in a PCM-filled chamber. Several fins of the same length are placed on the battery. The aim is to find the ideal battery compartment size and fin count to lower maximum battery temperature during the discharging process. COMSOL Multiphysics commercial software is used for the simulations. The results show that the battery with 15 fins has the best PCM melting performance at the beginning of cooling process. After one third of the cooling time, the maximum melting of PCM that is equal to 26.159% takes place. Also, in the entire cooling process, the lowest maximum temperature and the maximum volume fraction of the liquid occur when the number of fins is 9. The battery temperature rises as the number of fins increases beyond nine. Furthermore, an enclosure with the lowest maximum temperature is supplied to enclosure the lithium-ion battery.</ce:simple-para>
               </ce:abstract-sec></ce:abstract>
            <ce:keywords id="keys0001" view="all" class="keyword">
               <ce:section-title id="cesectitle0003">Keywords</ce:section-title>
               <ce:keyword id="key0001">
                  <ce:text id="cetext0002">Li-ion battery</ce:text>
               </ce:keyword>
               <ce:keyword id="key0002">
                  <ce:text id="cetext0003">PCM</ce:text>
               </ce:keyword>
               <ce:keyword id="key0003">
                  <ce:text id="cetext0004">Fin</ce:text>
               </ce:keyword>
               <ce:keyword id="key0004">
                  <ce:text id="cetext0005">Cooling</ce:text>
               </ce:keyword>
               <ce:keyword id="key0005">
                  <ce:text id="cetext0006">Thermal management</ce:text>
               </ce:keyword>
            </ce:keywords>
         </head>
         <body view="all">
            <ce:nomenclature id="nom0001" view="all">
               <ce:section-title id="cesectitle0005">Nomenclature</ce:section-title>
               <ce:def-list id="defl0001">
                  <ce:def-term id="dt0001">A</ce:def-term>
                  <ce:def-description id="dd0001">
                     <ce:para id="para0005" view="all">Source term</ce:para>
                  </ce:def-description>
                  <ce:def-term id="dt0002">Cp</ce:def-term>
                  <ce:def-description id="dd0002">
                     <ce:para id="para0006" view="all">Specific heat <mml:math altimg="si15.svg">
                           <mml:mrow>
                              <mml:mo>[</mml:mo>
                              <mml:mrow>
                                 <mml:mi mathvariant="normal">J</mml:mi>
                                 <mml:mo linebreak="badbreak">/</mml:mo>
                                 <mml:mo>(</mml:mo>
                                 <mml:mrow>
                                    <mml:mtext>kg</mml:mtext>
                                    <mml:mo>.</mml:mo>
                                    <mml:mi mathvariant="normal">K</mml:mi>
                                 </mml:mrow>
                                 <mml:mo>)</mml:mo>
                              </mml:mrow>
                              <mml:mo>]</mml:mo>
                           </mml:mrow>
                        </mml:math>
                     </ce:para>
                  </ce:def-description>
                  <ce:def-term id="dt0003">
                     <mml:math altimg="si16.svg">
                        <mml:msub>
                           <mml:mover accent="true">
                              <mml:mi>j</mml:mi>
                              <mml:mo>˙</mml:mo>
                           </mml:mover>
                           <mml:mrow>
                              <mml:mi>E</mml:mi>
                              <mml:mi>C</mml:mi>
                              <mml:mi>H</mml:mi>
                           </mml:mrow>
                        </mml:msub>
                     </mml:math>
                  </ce:def-term>
                  <ce:def-description id="dd0003">
                     <ce:para id="para0007" view="all">Heat due to electrochemical reactions</ce:para>
                  </ce:def-description>
                  <ce:def-term id="dt0004">
                     <mml:math altimg="si17.svg">
                        <mml:msub>
                           <mml:mover accent="true">
                              <mml:mi>j</mml:mi>
                              <mml:mo>˙</mml:mo>
                           </mml:mover>
                           <mml:mrow>
                              <mml:mi>S</mml:mi>
                              <mml:mi>h</mml:mi>
                              <mml:mi>o</mml:mi>
                              <mml:mi>r</mml:mi>
                              <mml:mi>t</mml:mi>
                           </mml:mrow>
                        </mml:msub>
                     </mml:math>
                  </ce:def-term>
                  <ce:def-description id="dd0004">
                     <ce:para id="para0008" view="all">Heat due to a short circuit inside the battery</ce:para>
                  </ce:def-description>
                  <ce:def-term id="dt0005">
                     <mml:math altimg="si18.svg">
                        <mml:msub>
                           <mml:mover accent="true">
                              <mml:mi>j</mml:mi>
                              <mml:mo>˙</mml:mo>
                           </mml:mover>
                           <mml:mrow>
                              <mml:mi>a</mml:mi>
                              <mml:mi>b</mml:mi>
                              <mml:mi>u</mml:mi>
                              <mml:mi>s</mml:mi>
                              <mml:mi>e</mml:mi>
                           </mml:mrow>
                        </mml:msub>
                     </mml:math>
                  </ce:def-term>
                  <ce:def-description id="dd0005">
                     <ce:para id="para0009" view="all">Heat generated due to abuse conditions</ce:para>
                  </ce:def-description>
                  <ce:def-term id="dt0006">
                     <mml:math altimg="si19.svg">
                        <mml:mi>p</mml:mi>
                     </mml:math>
                  </ce:def-term>
                  <ce:def-description id="dd0006">
                     <ce:para id="para0010" view="all">Pressure <mml:math altimg="si20.svg">
                           <mml:mrow>
                              <mml:mo>[</mml:mo>
                              <mml:mtext>Pa</mml:mtext>
                              <mml:mo>]</mml:mo>
                           </mml:mrow>
                        </mml:math>
                     </ce:para>
                  </ce:def-description>
                  <ce:def-term id="dt0007">k</ce:def-term>
                  <ce:def-description id="dd0007">
                     <ce:para id="para0011" view="all">Thermal conductivity <mml:math altimg="si21.svg">
                           <mml:mrow>
                              <mml:mo>[</mml:mo>
                              <mml:mrow>
                                 <mml:mi mathvariant="normal">W</mml:mi>
                                 <mml:mo linebreak="badbreak">/</mml:mo>
                                 <mml:mo>(</mml:mo>
                                 <mml:mrow>
                                    <mml:mi mathvariant="normal">m</mml:mi>
                                    <mml:mo>.</mml:mo>
                                    <mml:mi mathvariant="normal">K</mml:mi>
                                 </mml:mrow>
                                 <mml:mo>)</mml:mo>
                              </mml:mrow>
                              <mml:mo>]</mml:mo>
                           </mml:mrow>
                        </mml:math>
                     </ce:para>
                  </ce:def-description>
                  <ce:def-term id="dt0008">h</ce:def-term>
                  <ce:def-description id="dd0008">
                     <ce:para id="para0012" view="all">Heat transfer coefficient</ce:para>
                  </ce:def-description>
                  <ce:def-term id="dt0009">n</ce:def-term>
                  <ce:def-description id="dd0009">
                     <ce:para id="para0013" view="all">Number of the fin</ce:para>
                  </ce:def-description>
                  <ce:def-term id="dt0010">t</ce:def-term>
                  <ce:def-description id="dd0010">
                     <ce:para id="para0014" view="all">Time</ce:para>
                  </ce:def-description>
                  <ce:def-term id="dt0011">T</ce:def-term>
                  <ce:def-description id="dd0011">
                     <ce:para id="para0015" view="all">Temperature [K]</ce:para>
                  </ce:def-description>
                  <ce:def-term id="dt0012">u, v</ce:def-term>
                  <ce:def-description id="dd0012">
                     <ce:para id="para0016" view="all">Velocity components in x and y directions <mml:math altimg="si22.svg">
                           <mml:mrow>
                              <mml:mo>[</mml:mo>
                              <mml:mrow>
                                 <mml:mi mathvariant="normal">m</mml:mi>
                                 <mml:mo linebreak="badbreak">/</mml:mo>
                                 <mml:mi mathvariant="normal">s</mml:mi>
                              </mml:mrow>
                              <mml:mo>]</mml:mo>
                           </mml:mrow>
                        </mml:math>
                     </ce:para>
                  </ce:def-description>
                  <ce:def-term id="dt0013">x, y</ce:def-term>
                  <ce:def-description id="dd0013">
                     <ce:para id="para0017" view="all">Cartesian coordinates, <mml:math altimg="si23.svg">
                           <mml:mrow>
                              <mml:mo>[</mml:mo>
                              <mml:mi mathvariant="normal">m</mml:mi>
                              <mml:mo>]</mml:mo>
                           </mml:mrow>
                        </mml:math>
                     </ce:para>
                  </ce:def-description>
               </ce:def-list>
               <ce:def-list id="defl0002">
                  <ce:section-title id="cesectitle0006">Greek symbols</ce:section-title>
                  <ce:def-term id="dt0014">
                     <mml:math altimg="si24.svg">
                        <mml:mi>β</mml:mi>
                     </mml:math>
                  </ce:def-term>
                  <ce:def-description id="dd0014">
                     <ce:para id="para0018" view="all">Thermal expansion coefficient [1/K]</ce:para>
                  </ce:def-description>
                  <ce:def-term id="dt0015">
                     <mml:math altimg="si25.svg">
                        <mml:mi>α</mml:mi>
                     </mml:math>
                  </ce:def-term>
                  <ce:def-description id="dd0015">
                     <ce:para id="para0019" view="all">Thermal diffusivity <mml:math altimg="si26.svg">
                           <mml:mrow>
                              <mml:mo>[</mml:mo>
                              <mml:mrow>
                                 <mml:msup>
                                    <mml:mrow>
                                       <mml:mi mathvariant="normal">m</mml:mi>
                                    </mml:mrow>
                                    <mml:mn>2</mml:mn>
                                 </mml:msup>
                                 <mml:mo linebreak="badbreak">/</mml:mo>
                                 <mml:mi mathvariant="normal">s</mml:mi>
                              </mml:mrow>
                              <mml:mo>]</mml:mo>
                           </mml:mrow>
                        </mml:math>
                     </ce:para>
                  </ce:def-description>
                  <ce:def-term id="dt0016">∆H</ce:def-term>
                  <ce:def-description id="dd0016">
                     <ce:para id="para0020" view="all">Latent heat</ce:para>
                  </ce:def-description>
                  <ce:def-term id="dt0017">
                     <mml:math altimg="si27.svg">
                        <mml:mi>μ</mml:mi>
                     </mml:math>
                  </ce:def-term>
                  <ce:def-description id="dd0017">
                     <ce:para id="para0021" view="all">Dynamic viscosity <mml:math altimg="si28.svg">
                           <mml:mrow>
                              <mml:mo>[</mml:mo>
                              <mml:mrow>
                                 <mml:mi mathvariant="normal">w</mml:mi>
                                 <mml:mo linebreak="badbreak">/</mml:mo>
                                 <mml:mo>(</mml:mo>
                                 <mml:mrow>
                                    <mml:mi mathvariant="normal">m</mml:mi>
                                    <mml:mo>.</mml:mo>
                                    <mml:mi mathvariant="normal">K</mml:mi>
                                 </mml:mrow>
                                 <mml:mo>)</mml:mo>
                              </mml:mrow>
                              <mml:mo>]</mml:mo>
                           </mml:mrow>
                        </mml:math>
                     </ce:para>
                  </ce:def-description>
                  <ce:def-term id="dt0018">
                     <mml:math altimg="si29.svg">
                        <mml:mi>ρ</mml:mi>
                     </mml:math>
                  </ce:def-term>
                  <ce:def-description id="dd0018">
                     <ce:para id="para0022" view="all">Density <mml:math altimg="si30.svg">
                           <mml:mrow>
                              <mml:mo>[</mml:mo>
                              <mml:mrow>
                                 <mml:mtext>Kg</mml:mtext>
                                 <mml:mo linebreak="badbreak">/</mml:mo>
                                 <mml:msup>
                                    <mml:mrow>
                                       <mml:mi mathvariant="normal">m</mml:mi>
                                    </mml:mrow>
                                    <mml:mn>3</mml:mn>
                                 </mml:msup>
                              </mml:mrow>
                              <mml:mo>]</mml:mo>
                           </mml:mrow>
                        </mml:math>
                     </ce:para>
                  </ce:def-description>
                  <ce:def-term id="dt0019">
                     <mml:math altimg="si31.svg">
                        <mml:mi>φ</mml:mi>
                     </mml:math>
                  </ce:def-term>
                  <ce:def-description id="dd0019">
                     <ce:para id="para0023" view="all">Phase potentials</ce:para>
                  </ce:def-description>
                  <ce:def-term id="dt0020">
                     <mml:math altimg="si32.svg">
                        <mml:mi>σ</mml:mi>
                     </mml:math>
                  </ce:def-term>
                  <ce:def-description id="dd0020">
                     <ce:para id="para0024" view="all">Effective electrical conductor</ce:para>
                  </ce:def-description>
               </ce:def-list>
               <ce:def-list id="defl0003">
                  <ce:section-title id="cesectitle0007">Subscripts</ce:section-title>
                  <ce:def-term id="dt0021">-</ce:def-term>
                  <ce:def-description id="dd0021">
                     <ce:para id="para0025" view="all">Negative electrode</ce:para>
                  </ce:def-description>
                  <ce:def-term id="dt0022">+</ce:def-term>
                  <ce:def-description id="dd0022">
                     <ce:para id="para0026" view="all">Positive electrode</ce:para>
                  </ce:def-description>
               </ce:def-list>
            </ce:nomenclature>
            <ce:sections>
               <ce:section id="sec0001" role="introduction" view="all">
                  <ce:label>1</ce:label>
                  <ce:section-title id="cesectitle0008">Introduction</ce:section-title>
                  <ce:para id="para0027" view="all">The increasing disparity between global energy supply and demand has posed a significant challenge for the engineering community in meeting energy demands <ce:cross-refs id="crf0012" refid="bib0001 bib0002 bib0003 bib0004">[1–4]</ce:cross-refs>. Therefore, many energy management associations have been formed for energy saving in industries and home devices <ce:cross-refs id="crf0014" refid="bib0005 bib0006 bib0007 bib0008 bib0009">[5–9]</ce:cross-refs>. Researchers have also aimed to reduce energy consumption in practical devices using various methods <ce:cross-refs id="crf0016" refid="bib0010 bib0011 bib0012 bib0013 bib0014 bib0015">[10–15]</ce:cross-refs>. Optimizing the use of fluids by varying heat transfer and changing the geometry of various devices have been two of the researchers' strategies <ce:cross-refs id="crf0018" refid="bib0016 bib0017 bib0018 bib0019 bib0020">[16–20]</ce:cross-refs>. Meanwhile, researchers have used different numerical methods due to the reduction of research costs <ce:cross-refs id="crf0020" refid="bib0021 bib0022 bib0023 bib0024 bib0025">[21–25]</ce:cross-refs>. With the rapid growth of technology in the field of hybrid vehicles, the urgent need for storage, the optimal use of thermal energy, and the design of new generation batteries have become increasingly important <ce:cross-refs id="crf0022" refid="bib0026 bib0027 bib0028 bib0029 bib0030">[26–30]</ce:cross-refs>. The design of heat control of such devices, the choice of the appropriate material is very important. The material must have a high specific heat. High thermal conductivity is also required for rapid absorption or rejection of heat by these materials. Thermal design's main goal is to offer a sufficient method of removing heat from the battery. Active cooling systems, which utilize air or liquid movement to transfer and reject heat, may help with this. Passive cooling system transfers or rejects heat by conduction, radiation, or free convection of air or liquid [<ce:cross-ref id="crf0024" refid="bib0031">31</ce:cross-ref>,<ce:cross-ref id="crf0025" refid="bib0032">32</ce:cross-ref>]. Using active cooling system or the utilizing a cooling fluid to absorb the heat rejected will consume more energy and complicate the system. The use of phase change capability, which does not require the use of power for cooling, has been the focus of many scientists as a passive cooling method <ce:cross-refs id="crf0026" refid="bib0033 bib0034 bib0035 bib0036 bib0037">[33–37]</ce:cross-refs>. Various techniques for thermal management of lithium-ion batteries have been investigated to far, with passive solutions receiving the most attention owing to their lower cost. As mentioned, the use of PCMs next to the battery can create a uniform temperature on the battery <ce:cross-refs id="crf0028" refid="bib0038 bib0039 bib0040 bib0041 bib0042">[38–42]</ce:cross-refs>. Many investigations have been done on the use of PCMs in cooling systems <ce:cross-refs id="crf0030" refid="bib0043 bib0044 bib0045">[43–45]</ce:cross-refs>. For instance, the work of the Radhakrishnan and Balakrishnan <ce:cross-ref id="crf0032" refid="bib0046">[46]</ce:cross-ref>. They looked at the impact of having a PCM in the area surrounding the heat transfer fluid. For studying the phase transition of materials in capsules in a cavity, Zivkovic and Fujii <ce:cross-ref id="crf0033" refid="bib0047">[47]</ce:cross-ref> devised a simple computer model. A mathematical model based on the enthalpy formulation was developed in this study. Ianniciello et al. <ce:cross-ref id="crf0034" refid="bib0048">[48]</ce:cross-ref> evaluated PCMs in battery thermal management systems and demonstrated that different studies have been performed in the area of PCMs and the optimality of utilizing these materials rather to traditional techniques such as air-cooled and forced water-cooled ones. Using these materials, the maximum working temperatures are reduced and the temperature differences become more uniform. Water-cooled systems, due to their inability to be used in small scales due to the piping network, require alternatives such as the use of PCMs or thermoelectric devices for use in the scale of battery modules. Arora <ce:cross-ref id="crf0035" refid="bib0049">[49]</ce:cross-ref> introduced an alternative method instead of conventional cooling ones by classifying the possible methods for managing the battery temperature of electric vehicles, as well as their advantages and disadvantages.</ce:para>
                  <ce:para id="para0028" view="all">Al-Hallaj and Selman <ce:cross-ref id="crf0036" refid="bib0050">[50]</ce:cross-ref> developed and experimented a prototype cooling system with PCMs. They concluded that the cooling system with PCM is a suitable alternative to conventional cooling systems. In another study, it was found that using PCM causes the temperature to be uniform in the battery during discharging process <ce:cross-ref id="crf0037" refid="bib0051">[51]</ce:cross-ref>. Patel and Rathod <ce:cross-ref id="crf0038" refid="bib0052">[52]</ce:cross-ref> assessed a battery temperature management system, passive cooling, PCM, and heat pipe. Their results showed that the use of PCMs along with heat pipes is recommended due to its ease of use and higher efficiency than other cooling methods. However, for battery functioning, a system must be able to offer the necessary temperature range. Kurklu et al. <ce:cross-ref id="crf0039" refid="bib0053">[53]</ce:cross-ref> created a mathematical model to estimate a polypropylene pipe's thermal performance. Domanski and Fellah <ce:cross-ref id="crf0040" refid="bib0054">[54]</ce:cross-ref> looked at the second-law efficiency of PCM-based thermal energy storage devices. Liu et al. <ce:cross-ref id="crf0041" refid="bib0055">[55]</ce:cross-ref> performed another research. They looked studied the impact of PCMs on the performance of lithium-ion batteries. Because of their excellent heat absorption, their findings revealed that using PCMs for the cooling system keeps the battery's operating temperature within the acceptable operating range. Simultaneous use of fillers such as graphite and foam, which have high thermal conductivity, enhances their efficiency.</ce:para>
                  <ce:para id="para0029" view="all">Due to the high costs of using air-cooled or water-cooled methods, the use of PCMs for the cooling system can be an easy and inexpensive alternative approach. Therefore, recent developments as well as suggestions for the effective use of these materials for cooling systems are discussed. In this study, a passive method is investigated for lithium-ion battery cooling by using PCMs. The advantage of materials with the ability to change the phase is their specific heat and latent heat. In this paper, the battery enclosure and PCMs are investigated. Also, the battery performance is examined by placing the extended surfaces on the battery. The use of fins and PCM for thermal management of battery and change of PCM chamber is the main innovation of the present work.</ce:para>
               </ce:section>
               <ce:section id="sec0002" view="all">
                  <ce:label>2</ce:label>
                  <ce:section-title id="cesectitle0009">Problem description</ce:section-title>
                  <ce:para id="para0030" view="all">In this paper, the cooling of LiPF6 cylindrical battery, whose geometric and thermal characteristics are given in <ce:cross-ref id="crf0042" refid="tbl0001">Table 1</ce:cross-ref>
                     <ce:float-anchor refid="tbl0001"/>, is evaluated.</ce:para>
                  <ce:para id="para0031" view="all">
                     <ce:cross-ref id="crf0043" refid="fig0001">Fig. 1</ce:cross-ref>
                     <ce:float-anchor refid="fig0001"/> shows a schematic of the battery. <ce:cross-ref id="crf0044" refid="fig0001">Fig. 1</ce:cross-ref> depicts that the battery can be cooled better by placing the fins on the battery.</ce:para>
                  <ce:para id="para0032" view="all">The heat generated in the battery can be examined in three main ways:<ce:list id="celist0002">
                        <ce:list-item id="celistitem0005">
                           <ce:label>•</ce:label>
                           <ce:para id="para0033" view="all">Ohmic heat;</ce:para>
                        </ce:list-item>
                        <ce:list-item id="celistitem0006">
                           <ce:label>•</ce:label>
                           <ce:para id="para0034" view="all">Heat generated due to bipolar formation;</ce:para>
                        </ce:list-item>
                        <ce:list-item id="celistitem0007">
                           <ce:label>•</ce:label>
                           <ce:para id="para0035" view="all">Heat generated due to chemical reactions.</ce:para>
                        </ce:list-item>
                     </ce:list>
                  </ce:para>
                  <ce:para id="para0036" view="all">The maximum heat output of the battery in terms of different discharging rates is given in <ce:cross-ref id="crf0045" refid="tbl0002">Table 2</ce:cross-ref>
                     <ce:float-anchor refid="tbl0002"/> 
                     <ce:cross-ref id="crf0046" refid="bib0056">[56]</ce:cross-ref>.</ce:para>
                  <ce:para id="para0037" view="all">It is also possible to obtain the heat generated in the battery by modeling the battery equations numerically. In this study, chemical reactions performed in the battery cause heat to be generated in the battery, leading to the generation of heat flux in the battery. The governing equations of the battery heating system are written as follows <ce:cross-refs id="crf0047" refid="bib0057 bib0058 bib0059">[57–59]</ce:cross-refs>:<ce:display>
                        <ce:formula id="eqn0001">
                           <ce:label>(1)</ce:label>
                           <mml:math altimg="si33.svg">
                              <mml:mrow>
                                 <mml:mfrac>
                                    <mml:mi>∂</mml:mi>
                                    <mml:mrow>
                                       <mml:mi>∂</mml:mi>
                                       <mml:mi>t</mml:mi>
                                    </mml:mrow>
                                 </mml:mfrac>
                                 <mml:mrow>
                                    <mml:mo stretchy="true">(</mml:mo>
                                    <mml:mrow>
                                       <mml:mi>ρ</mml:mi>
                                       <mml:msub>
                                          <mml:mi>C</mml:mi>
                                          <mml:mi>P</mml:mi>
                                       </mml:msub>
                                       <mml:mi>T</mml:mi>
                                    </mml:mrow>
                                    <mml:mo stretchy="true">)</mml:mo>
                                 </mml:mrow>
                                 <mml:mo linebreak="goodbreak">=</mml:mo>
                                 <mml:mi>∇</mml:mi>
                                 <mml:mo>.</mml:mo>
                                 <mml:mrow>
                                    <mml:mo stretchy="true">(</mml:mo>
                                    <mml:mrow>
                                       <mml:mi>k</mml:mi>
                                       <mml:mi>∇</mml:mi>
                                       <mml:mi>T</mml:mi>
                                    </mml:mrow>
                                    <mml:mo stretchy="true">)</mml:mo>
                                 </mml:mrow>
                                 <mml:mo linebreak="goodbreak">−</mml:mo>
                                 <mml:mi>T</mml:mi>
                                 <mml:mstyle mathvariant="normal">
                                    <mml:mi>Δ</mml:mi>
                                 </mml:mstyle>
                                 <mml:mi>S</mml:mi>
                                 <mml:mfrac>
                                    <mml:mi>I</mml:mi>
                                    <mml:mrow>
                                       <mml:mi>n</mml:mi>
                                       <mml:mi>F</mml:mi>
                                    </mml:mrow>
                                 </mml:mfrac>
                                 <mml:mo linebreak="goodbreak">+</mml:mo>
                                 <mml:mi>I</mml:mi>
                                 <mml:mrow>
                                    <mml:mo stretchy="true">(</mml:mo>
                                    <mml:mrow>
                                       <mml:mi>E</mml:mi>
                                       <mml:mo linebreak="badbreak">−</mml:mo>
                                       <mml:mi>V</mml:mi>
                                    </mml:mrow>
                                    <mml:mo stretchy="true">)</mml:mo>
                                 </mml:mrow>
                              </mml:mrow>
                           </mml:math>
                        </ce:formula>
                     </ce:display>
                     <ce:display>
                        <ce:formula id="eqn0002">
                           <ce:label>(2)</ce:label>
                           <mml:math altimg="si34.svg">
                              <mml:mrow>
                                 <mml:mi>∇</mml:mi>
                                 <mml:mo>.</mml:mo>
                                 <mml:mrow>
                                    <mml:mo stretchy="true">(</mml:mo>
                                    <mml:mrow>
                                       <mml:mi>σ</mml:mi>
                                       <mml:mo linebreak="badbreak">+</mml:mo>
                                       <mml:mi>∇</mml:mi>
                                       <mml:msub>
                                          <mml:mi>φ</mml:mi>
                                          <mml:mo>+</mml:mo>
                                       </mml:msub>
                                    </mml:mrow>
                                    <mml:mo stretchy="true">)</mml:mo>
                                 </mml:mrow>
                                 <mml:mo linebreak="goodbreak">=</mml:mo>
                                 <mml:mo>−</mml:mo>
                                 <mml:mrow>
                                    <mml:mo stretchy="true">(</mml:mo>
                                    <mml:mrow>
                                       <mml:msub>
                                          <mml:mi>j</mml:mi>
                                          <mml:mrow>
                                             <mml:mi>E</mml:mi>
                                             <mml:mi>C</mml:mi>
                                             <mml:mi>h</mml:mi>
                                          </mml:mrow>
                                       </mml:msub>
                                       <mml:mo linebreak="badbreak">−</mml:mo>
                                       <mml:msub>
                                          <mml:mi>j</mml:mi>
                                          <mml:mrow>
                                             <mml:mi>s</mml:mi>
                                             <mml:mi>h</mml:mi>
                                             <mml:mi>o</mml:mi>
                                             <mml:mi>r</mml:mi>
                                             <mml:mi>t</mml:mi>
                                          </mml:mrow>
                                       </mml:msub>
                                    </mml:mrow>
                                    <mml:mo stretchy="true">)</mml:mo>
                                 </mml:mrow>
                              </mml:mrow>
                           </mml:math>
                        </ce:formula>
                     </ce:display>
                     <ce:display>
                        <ce:formula id="eqn0003">
                           <ce:label>(3)</ce:label>
                           <mml:math altimg="si35.svg">
                              <mml:mrow>
                                 <mml:mi>∇</mml:mi>
                                 <mml:mo>.</mml:mo>
                                 <mml:mrow>
                                    <mml:mo stretchy="true">(</mml:mo>
                                    <mml:mrow>
                                       <mml:mi>σ</mml:mi>
                                       <mml:mo linebreak="badbreak">−</mml:mo>
                                       <mml:mi>∇</mml:mi>
                                       <mml:msub>
                                          <mml:mi>φ</mml:mi>
                                          <mml:mo>−</mml:mo>
                                       </mml:msub>
                                    </mml:mrow>
                                    <mml:mo stretchy="true">)</mml:mo>
                                 </mml:mrow>
                                 <mml:mo linebreak="goodbreak">=</mml:mo>
                                 <mml:mi>α</mml:mi>
                                 <mml:mi>Y</mml:mi>
                                 <mml:mrow>
                                    <mml:mo stretchy="true">[</mml:mo>
                                    <mml:mrow>
                                       <mml:mi>U</mml:mi>
                                       <mml:mo linebreak="badbreak">−</mml:mo>
                                       <mml:mrow>
                                          <mml:mo stretchy="true">(</mml:mo>
                                          <mml:mrow>
                                             <mml:msub>
                                                <mml:mi>φ</mml:mi>
                                                <mml:mo>+</mml:mo>
                                             </mml:msub>
                                             <mml:mo linebreak="badbreak">−</mml:mo>
                                             <mml:msub>
                                                <mml:mi>φ</mml:mi>
                                                <mml:mo>−</mml:mo>
                                             </mml:msub>
                                          </mml:mrow>
                                          <mml:mo stretchy="true">)</mml:mo>
                                       </mml:mrow>
                                    </mml:mrow>
                                    <mml:mo stretchy="true">]</mml:mo>
                                 </mml:mrow>
                                 <mml:mo linebreak="goodbreak">−</mml:mo>
                                 <mml:msub>
                                    <mml:mi>j</mml:mi>
                                    <mml:mrow>
                                       <mml:mi>s</mml:mi>
                                       <mml:mi>h</mml:mi>
                                       <mml:mi>o</mml:mi>
                                       <mml:mi>r</mml:mi>
                                       <mml:mi>t</mml:mi>
                                    </mml:mrow>
                                 </mml:msub>
                              </mml:mrow>
                           </mml:math>
                        </ce:formula>
                     </ce:display>
                  </ce:para>
                  <ce:para id="para0038" view="all">To model the phase change of the PCM around the battery surface, the conservation equations throughout the computational should be considered:</ce:para>
                  <ce:para id="para0039" view="all">For the liquid region and the multiple region, the equations of continuity and momentum are applied in both directions <ce:cross-ref id="crf0049" refid="bib0060">[60]</ce:cross-ref>:<ce:display>
                        <ce:formula id="eqn0004">
                           <ce:label>(4)</ce:label>
                           <mml:math altimg="si36.svg">
                              <mml:mrow>
                                 <mml:mfrac>
                                    <mml:mi>∂</mml:mi>
                                    <mml:mrow>
                                       <mml:mi>∂</mml:mi>
                                       <mml:mi>t</mml:mi>
                                    </mml:mrow>
                                 </mml:mfrac>
                                 <mml:mrow>
                                    <mml:mo stretchy="true">(</mml:mo>
                                    <mml:mrow>
                                       <mml:mi>ρ</mml:mi>
                                       <mml:mi>u</mml:mi>
                                    </mml:mrow>
                                    <mml:mo stretchy="true">)</mml:mo>
                                 </mml:mrow>
                                 <mml:mo linebreak="goodbreak">+</mml:mo>
                                 <mml:mi>d</mml:mi>
                                 <mml:mi>i</mml:mi>
                                 <mml:mi>v</mml:mi>
                                 <mml:mrow>
                                    <mml:mo stretchy="true">(</mml:mo>
                                    <mml:mrow>
                                       <mml:mi>ρ</mml:mi>
                                       <mml:mi>V</mml:mi>
                                       <mml:mi>u</mml:mi>
                                    </mml:mrow>
                                    <mml:mo stretchy="true">)</mml:mo>
                                 </mml:mrow>
                                 <mml:mo linebreak="goodbreak">=</mml:mo>
                                 <mml:mi>d</mml:mi>
                                 <mml:mi>i</mml:mi>
                                 <mml:mi>v</mml:mi>
                                 <mml:mrow>
                                    <mml:mo stretchy="true">[</mml:mo>
                                    <mml:mrow>
                                       <mml:mi>μ</mml:mi>
                                       <mml:mspace width="0.28em"/>
                                       <mml:mi>g</mml:mi>
                                       <mml:mi>r</mml:mi>
                                       <mml:mi>a</mml:mi>
                                       <mml:mi>d</mml:mi>
                                       <mml:mrow>
                                          <mml:mo stretchy="true">(</mml:mo>
                                          <mml:mi>u</mml:mi>
                                          <mml:mo stretchy="true">)</mml:mo>
                                       </mml:mrow>
                                    </mml:mrow>
                                    <mml:mo stretchy="true">]</mml:mo>
                                 </mml:mrow>
                                 <mml:mo linebreak="goodbreak">−</mml:mo>
                                 <mml:mfrac>
                                    <mml:mrow>
                                       <mml:mi>∂</mml:mi>
                                       <mml:mi>p</mml:mi>
                                    </mml:mrow>
                                    <mml:mrow>
                                       <mml:mi>∂</mml:mi>
                                       <mml:mi>x</mml:mi>
                                    </mml:mrow>
                                 </mml:mfrac>
                                 <mml:mo linebreak="goodbreak">+</mml:mo>
                                 <mml:mi>A</mml:mi>
                                 <mml:mi>u</mml:mi>
                              </mml:mrow>
                           </mml:math>
                        </ce:formula>
                     </ce:display>
                     <ce:display>
                        <ce:formula id="eqn0005">
                           <ce:label>(5)</ce:label>
                           <mml:math altimg="si37.svg">
                              <mml:mrow>
                                 <mml:mfrac>
                                    <mml:mi>∂</mml:mi>
                                    <mml:mrow>
                                       <mml:mi>∂</mml:mi>
                                       <mml:mi>t</mml:mi>
                                    </mml:mrow>
                                 </mml:mfrac>
                                 <mml:mrow>
                                    <mml:mo stretchy="true">(</mml:mo>
                                    <mml:mrow>
                                       <mml:mi>ρ</mml:mi>
                                       <mml:mi>v</mml:mi>
                                    </mml:mrow>
                                    <mml:mo stretchy="true">)</mml:mo>
                                 </mml:mrow>
                                 <mml:mo linebreak="goodbreak">+</mml:mo>
                                 <mml:mi>d</mml:mi>
                                 <mml:mi>i</mml:mi>
                                 <mml:mi>v</mml:mi>
                                 <mml:mrow>
                                    <mml:mo stretchy="true">(</mml:mo>
                                    <mml:mrow>
                                       <mml:mi>ρ</mml:mi>
                                       <mml:mi>V</mml:mi>
                                       <mml:mi>v</mml:mi>
                                    </mml:mrow>
                                    <mml:mo stretchy="true">)</mml:mo>
                                 </mml:mrow>
                                 <mml:mo linebreak="goodbreak">=</mml:mo>
                                 <mml:mi>d</mml:mi>
                                 <mml:mi>i</mml:mi>
                                 <mml:mi>v</mml:mi>
                                 <mml:mrow>
                                    <mml:mo stretchy="true">[</mml:mo>
                                    <mml:mrow>
                                       <mml:mi>μ</mml:mi>
                                       <mml:mspace width="0.28em"/>
                                       <mml:mi>g</mml:mi>
                                       <mml:mi>r</mml:mi>
                                       <mml:mi>a</mml:mi>
                                       <mml:mi>d</mml:mi>
                                       <mml:mrow>
                                          <mml:mo stretchy="true">(</mml:mo>
                                          <mml:mi>v</mml:mi>
                                          <mml:mo stretchy="true">)</mml:mo>
                                       </mml:mrow>
                                    </mml:mrow>
                                    <mml:mo stretchy="true">]</mml:mo>
                                 </mml:mrow>
                                 <mml:mo linebreak="goodbreak">−</mml:mo>
                                 <mml:mfrac>
                                    <mml:mrow>
                                       <mml:mi>∂</mml:mi>
                                       <mml:mi>p</mml:mi>
                                    </mml:mrow>
                                    <mml:mrow>
                                       <mml:mi>∂</mml:mi>
                                       <mml:mi>y</mml:mi>
                                    </mml:mrow>
                                 </mml:mfrac>
                                 <mml:mo linebreak="goodbreak">+</mml:mo>
                                 <mml:mi>A</mml:mi>
                                 <mml:mi>v</mml:mi>
                                 <mml:mo linebreak="goodbreak">+</mml:mo>
                                 <mml:msub>
                                    <mml:mi>S</mml:mi>
                                    <mml:mi>b</mml:mi>
                                 </mml:msub>
                              </mml:mrow>
                           </mml:math>
                        </ce:formula>
                     </ce:display>
                     <ce:display>
                        <ce:formula id="eqn0006">
                           <ce:label>(6)</ce:label>
                           <mml:math altimg="si38.svg">
                              <mml:mrow>
                                 <mml:mfrac>
                                    <mml:mi>∂</mml:mi>
                                    <mml:mrow>
                                       <mml:mi>∂</mml:mi>
                                       <mml:mi>t</mml:mi>
                                    </mml:mrow>
                                 </mml:mfrac>
                                 <mml:mrow>
                                    <mml:mo stretchy="true">(</mml:mo>
                                    <mml:mi>ρ</mml:mi>
                                    <mml:mo stretchy="true">)</mml:mo>
                                 </mml:mrow>
                                 <mml:mo linebreak="goodbreak">+</mml:mo>
                                 <mml:mi>d</mml:mi>
                                 <mml:mi>i</mml:mi>
                                 <mml:mi>v</mml:mi>
                                 <mml:mrow>
                                    <mml:mo stretchy="true">(</mml:mo>
                                    <mml:mrow>
                                       <mml:mi>ρ</mml:mi>
                                       <mml:mi>V</mml:mi>
                                    </mml:mrow>
                                    <mml:mo stretchy="true">)</mml:mo>
                                 </mml:mrow>
                                 <mml:mo linebreak="goodbreak">=</mml:mo>
                                 <mml:mn>0</mml:mn>
                              </mml:mrow>
                           </mml:math>
                        </ce:formula>
                     </ce:display>where V is the velocity, p is the effective pressure. Using the Buossinesqi approximation, density is assumed to be constant in all terms except gravity. Hence, the term of the buoyancy source, which shows the effects of free convection, is as follows:<ce:display>
                        <ce:formula id="eqn0007">
                           <ce:label>(7)</ce:label>
                           <mml:math altimg="si39.svg">
                              <mml:mrow>
                                 <mml:msub>
                                    <mml:mi>S</mml:mi>
                                    <mml:mi>b</mml:mi>
                                 </mml:msub>
                                 <mml:mo linebreak="goodbreak">=</mml:mo>
                                 <mml:mfrac>
                                    <mml:mrow>
                                       <mml:msub>
                                          <mml:mi>ρ</mml:mi>
                                          <mml:mrow>
                                             <mml:mi>r</mml:mi>
                                             <mml:mi>e</mml:mi>
                                             <mml:mi>f</mml:mi>
                                          </mml:mrow>
                                       </mml:msub>
                                       <mml:mi>g</mml:mi>
                                       <mml:mi>β</mml:mi>
                                       <mml:mrow>
                                          <mml:mo stretchy="true">(</mml:mo>
                                          <mml:mrow>
                                             <mml:mi>h</mml:mi>
                                             <mml:mo>−</mml:mo>
                                             <mml:msub>
                                                <mml:mi>h</mml:mi>
                                                <mml:mrow>
                                                   <mml:mi>r</mml:mi>
                                                   <mml:mi>e</mml:mi>
                                                   <mml:mi>f</mml:mi>
                                                </mml:mrow>
                                             </mml:msub>
                                          </mml:mrow>
                                          <mml:mo stretchy="true">)</mml:mo>
                                       </mml:mrow>
                                    </mml:mrow>
                                    <mml:mi>C</mml:mi>
                                 </mml:mfrac>
                              </mml:mrow>
                           </mml:math>
                        </ce:formula>
                     </ce:display>
                  </ce:para>
                  <ce:para id="para0040" view="all">The parameter A in the <mml:math altimg="si40.svg">
                        <mml:mrow>
                           <mml:mi>A</mml:mi>
                           <mml:mi>u</mml:mi>
                        </mml:mrow>
                     </mml:math> and <mml:math altimg="si41.svg">
                        <mml:mrow>
                           <mml:mi>A</mml:mi>
                           <mml:mi>v</mml:mi>
                        </mml:mrow>
                     </mml:math> source terms is used to set the velocity to zero in the momentum equation. The zeroing of the velocity takes place gradually so that the finite velocity in the liquid phase is reduced when there is a phase change and the liquid becomes solid.</ce:para>
                  <ce:para id="para0041" view="all">The energy equation in terms of sensible enthalpy is written as follows:<ce:display>
                        <ce:formula id="eqn0008">
                           <ce:label>(8)</ce:label>
                           <mml:math altimg="si42.svg">
                              <mml:mrow>
                                 <mml:mfrac>
                                    <mml:mi>∂</mml:mi>
                                    <mml:mrow>
                                       <mml:mi>∂</mml:mi>
                                       <mml:mi>t</mml:mi>
                                    </mml:mrow>
                                 </mml:mfrac>
                                 <mml:mrow>
                                    <mml:mo stretchy="true">(</mml:mo>
                                    <mml:mrow>
                                       <mml:mi>ρ</mml:mi>
                                       <mml:mi>h</mml:mi>
                                    </mml:mrow>
                                    <mml:mo stretchy="true">)</mml:mo>
                                 </mml:mrow>
                                 <mml:mo linebreak="goodbreak">+</mml:mo>
                                 <mml:mi>d</mml:mi>
                                 <mml:mi>i</mml:mi>
                                 <mml:mi>v</mml:mi>
                                 <mml:mrow>
                                    <mml:mo stretchy="true">(</mml:mo>
                                    <mml:mrow>
                                       <mml:mi>ρ</mml:mi>
                                       <mml:mi>V</mml:mi>
                                       <mml:mi>h</mml:mi>
                                    </mml:mrow>
                                    <mml:mo stretchy="true">)</mml:mo>
                                 </mml:mrow>
                                 <mml:mo linebreak="goodbreak">=</mml:mo>
                                 <mml:mi>d</mml:mi>
                                 <mml:mi>i</mml:mi>
                                 <mml:mi>v</mml:mi>
                                 <mml:mrow>
                                    <mml:mo stretchy="true">[</mml:mo>
                                    <mml:mrow>
                                       <mml:mi>α</mml:mi>
                                       <mml:mspace width="0.28em"/>
                                       <mml:mi>g</mml:mi>
                                       <mml:mi>r</mml:mi>
                                       <mml:mi>a</mml:mi>
                                       <mml:mi>d</mml:mi>
                                       <mml:mrow>
                                          <mml:mo stretchy="true">(</mml:mo>
                                          <mml:mi>h</mml:mi>
                                          <mml:mo stretchy="true">)</mml:mo>
                                       </mml:mrow>
                                    </mml:mrow>
                                    <mml:mo stretchy="true">]</mml:mo>
                                 </mml:mrow>
                                 <mml:mo linebreak="goodbreak">+</mml:mo>
                                 <mml:mfrac>
                                    <mml:mi>∂</mml:mi>
                                    <mml:mrow>
                                       <mml:mi>∂</mml:mi>
                                       <mml:mi>t</mml:mi>
                                    </mml:mrow>
                                 </mml:mfrac>
                                 <mml:mrow>
                                    <mml:mo stretchy="true">[</mml:mo>
                                    <mml:mrow>
                                       <mml:mi>ρ</mml:mi>
                                       <mml:mstyle mathvariant="normal">
                                          <mml:mi>Δ</mml:mi>
                                       </mml:mstyle>
                                       <mml:mi>H</mml:mi>
                                    </mml:mrow>
                                    <mml:mo stretchy="true">]</mml:mo>
                                 </mml:mrow>
                                 <mml:mo linebreak="goodbreak">+</mml:mo>
                                 <mml:mi>d</mml:mi>
                                 <mml:mi>i</mml:mi>
                                 <mml:mi>v</mml:mi>
                                 <mml:mrow>
                                    <mml:mo stretchy="true">[</mml:mo>
                                    <mml:mrow>
                                       <mml:mi>ρ</mml:mi>
                                       <mml:mi>V</mml:mi>
                                       <mml:mstyle mathvariant="normal">
                                          <mml:mi>Δ</mml:mi>
                                       </mml:mstyle>
                                       <mml:mi>H</mml:mi>
                                    </mml:mrow>
                                    <mml:mo stretchy="true">]</mml:mo>
                                 </mml:mrow>
                              </mml:mrow>
                           </mml:math>
                        </ce:formula>
                     </ce:display>
                  </ce:para>
                  <ce:para id="para0042" view="all">Here, ∆H is latent heat and is defined as a function of temperature. For melting process, the latent heat temperature function is as follows:<ce:display>
                        <ce:formula id="eqn0009">
                           <ce:label>(9)</ce:label>
                           <mml:math altimg="si43.svg">
                              <mml:mrow>
                                 <mml:mstyle mathvariant="normal">
                                    <mml:mi>Δ</mml:mi>
                                 </mml:mstyle>
                                 <mml:mi>H</mml:mi>
                                 <mml:mo linebreak="goodbreak">=</mml:mo>
                                 <mml:mi>f</mml:mi>
                                 <mml:mrow>
                                    <mml:mo stretchy="true">(</mml:mo>
                                    <mml:mi>T</mml:mi>
                                    <mml:mo stretchy="true">)</mml:mo>
                                 </mml:mrow>
                                 <mml:mrow>
                                    <mml:mo>=</mml:mo>
                                    <mml:mo>{</mml:mo>
                                 </mml:mrow>
                                 <mml:mtable>
                                    <mml:mtr>
                                       <mml:mtd>
                                          <mml:mrow>
                                             <mml:mi>L</mml:mi>
                                             <mml:mspace width="0.28em"/>
                                             <mml:mi>T</mml:mi>
                                             <mml:mo linebreak="badbreak">&gt;</mml:mo>
                                             <mml:msub>
                                                <mml:mi>T</mml:mi>
                                                <mml:mi>m</mml:mi>
                                             </mml:msub>
                                          </mml:mrow>
                                       </mml:mtd>
                                    </mml:mtr>
                                    <mml:mtr>
                                       <mml:mtd>
                                          <mml:mrow>
                                             <mml:mn>0</mml:mn>
                                             <mml:mspace width="0.28em"/>
                                             <mml:mi>T</mml:mi>
                                             <mml:mo linebreak="badbreak">&lt;</mml:mo>
                                             <mml:msub>
                                                <mml:mi>T</mml:mi>
                                                <mml:mi>m</mml:mi>
                                             </mml:msub>
                                          </mml:mrow>
                                       </mml:mtd>
                                    </mml:mtr>
                                 </mml:mtable>
                              </mml:mrow>
                           </mml:math>
                        </ce:formula>
                     </ce:display>where <mml:math altimg="si44.svg">
                        <mml:mrow>
                           <mml:msub>
                              <mml:mi>T</mml:mi>
                              <mml:mi>m</mml:mi>
                           </mml:msub>
                           <mml:mspace width="0.28em"/>
                        </mml:mrow>
                     </mml:math>is the melting temperature. The energy equation for all three regions is completely solved. Since the purpose of battery cooling is considered for summer temperature, the material should be selected based on ambient temperature in different seasons so that it does not change phase at ambient temperature. The melting temperature of the material, on the other hand, should not be outside of the acceptable range for optimum battery performance. Paraffin wax is used for battery cooling for the reasons stated above <ce:cross-refs id="crf0050" refid="bib0061 bib0062 bib0063">[61–63]</ce:cross-refs>. <ce:cross-ref id="crf0052" refid="tbl0003">Table 3</ce:cross-ref>
                     <ce:float-anchor refid="tbl0003"/> presents the properties of paraffin used with a direct alkane chain (CH3(CH2)16CH3).</ce:para>
               </ce:section>
               <ce:section id="sec0003" role="materials-methods" view="all">
                  <ce:label>3</ce:label>
                  <ce:section-title id="cesectitle0010">Numerical method and grid study</ce:section-title>
                  <ce:para id="para0043" view="all">Many of the articles published today use numerical methods <ce:cross-refs id="crf0053" refid="bib0066 bib0067 bib0068 bib0069 bib0070">[66–70]</ce:cross-refs>. The advantages of numerical methods such as higher speed have attracted many researchers <ce:cross-refs id="crf0055" refid="bib0071 bib0072 bib0073 bib0074 bib0075">[71–75]</ce:cross-refs>. In this study, the numerical method has been used to conduct research. The goal of this research is to use PCMs to explore and simulate the cooling of lithium-ion batteries. Thus, the cooling of the battery is examined using steel fins and free convection and insulated boundary conditions. For numerical simulation, a commercial software is used. The temporal solidification and melting term is discretized using the first-order forward scheme and the spatial terms using the second-order forward approximation.</ce:para>
                  <ce:para id="para0044" view="all">The geometrical parameters of the battery are given in <ce:cross-ref id="crf0057" refid="fig0001">Fig. 1</ce:cross-ref>. In this figure, H is the height of the battery, D is its diameter, h is the height of the fin, t is the thickness of the fin, n is the number of fins, r is the thickness of the layer of PCM on sidewall, and <ce:italic>l</ce:italic> is the thickness of PCM on the upper side of the battery.</ce:para>
                  <ce:para id="para0045" view="all">In order to check the independence of the results from the grid size (number of elements), the results should be assessed for different grid sizes. The grid generated on the geometry is shown in <ce:cross-ref id="crf0058" refid="fig0002">Fig. 2</ce:cross-ref>
                     <ce:float-anchor refid="fig0002"/>. Battery cooling is examined with a number of different elements and the results are compared.</ce:para>
                  <ce:para id="para0046" view="all">Since the aim is to cool the battery for a certain period of time, the influential parameter in system design is the maximum temperature of the battery. Therefore, the maximum battery temperature for different grid elements is examined. <ce:cross-ref id="crf0059" refid="tbl0004">Table 4</ce:cross-ref>
                     <ce:float-anchor refid="tbl0004"/> shows the maximum battery temperature for different grids. As shown in <ce:cross-ref id="crf0060" refid="tbl0004">Table 4</ce:cross-ref>, the maximum battery temperature does not change significantly over a period of two hours by changing the spatial pitch, or in other words by quadrupling the number of elements. The grid that is selected is shown in <ce:cross-ref id="crf0061" refid="fig0002">Fig. 2</ce:cross-ref>.</ce:para>
               </ce:section>
               <ce:section id="sec0004" view="all">
                  <ce:label>4</ce:label>
                  <ce:section-title id="cesectitle0011">Validation</ce:section-title>
                  <ce:para id="para0047" view="all">To validate the findings of the current study, a comparison with Yang et al. <ce:cross-ref id="crf0062" refid="bib0076">[76]</ce:cross-ref> is conducted first. The cooling performance of lithium-ion batteries and air-cooled cooling systems was studied by Yang et al. <ce:cross-ref id="crf0063" refid="bib0076">[76]</ce:cross-ref>. They compared various LiFePO4 battery pack cell designs. The temperature of the battery surface (<ce:cross-ref id="crf0064" refid="fig0003">Fig. 3</ce:cross-ref>
                     <ce:float-anchor refid="fig0003"/>) obtained in this study agrees well with their findings, indicating that the current solution technique may be utilized to get the results.</ce:para>
                  <ce:para id="para0048" view="all">For the second verifications a comparison is made with the results reported by Ramandi et al. <ce:cross-ref id="crf0065" refid="bib0061">[61]</ce:cross-ref> to estimate the melting process in a PCM. <ce:cross-ref id="crf0066" refid="fig0004">Figs. 4</ce:cross-ref>
                     <ce:float-anchor refid="fig0004"/> and <ce:cross-ref id="crf0067" refid="fig0004">4</ce:cross-ref> show the results obtained from the present study and the results reported by Ramandi study <ce:cross-ref id="crf0068" refid="bib0061">[61]</ce:cross-ref> for the maximum temperature of the battery.</ce:para>
                  <ce:para id="para0049" view="all">As can be observed, the findings of the technique used in this study and those of their research are quite similar, indicating that the geometric parameters approach utilized in this study is legitimate.</ce:para>
               </ce:section>
               <ce:section id="sec0005" role="results" view="all">
                  <ce:label>5</ce:label>
                  <ce:section-title id="cesectitle0012">Results and discussion</ce:section-title>
                  <ce:section id="sec0006" view="all">
                     <ce:label>5.1</ce:label>
                     <ce:section-title id="cesectitle0013">Comparison of cooling process using PCMs and air-cooled method and selection of suitable chamber for using PCMs</ce:section-title>
                     <ce:para id="para0050" view="all">In this section, the cooling of the battery using PCMs is discussed. The volume of PCMs around the battery is changed to reach an appropriate volume for cooling the battery at two hours. The geometric parameters used in this section, which are described in <ce:cross-ref id="crf0069" refid="fig0001">Fig. 1</ce:cross-ref>, are given in <ce:cross-ref id="crf0070" refid="tbl0005">Table 5</ce:cross-ref>
                        <ce:float-anchor refid="tbl0005"/>.</ce:para>
                     <ce:para id="para0051" view="all">According to the contours shown in <ce:cross-ref id="crf0071" refid="fig0005">Figs. 5</ce:cross-ref>
                        <ce:float-anchor refid="fig0005"/> and <ce:cross-ref id="crf0071a" refid="fig0006">6</ce:cross-ref>
                        <ce:float-anchor refid="fig0006"/>, it can be seen that as the battery temperature increases, more PCM becomes liquid over time. In fact, in passive cooling, the temperature enhancement has three different stages. Before 2000 s, the battery temperature is almost constant. In this case, the PCM between the fins is in the process of melting. After complete melting of the PCM, the temperature increment slope enhances, however, the temperature increase process is slower compared to air-cooled method due to melting of the remaining amount of PCM.</ce:para>
                     <ce:para id="para0052" view="all">The isothermal lines also show that the maximum temperature occurs in the center of the battery and the fins transfer the generated heat to the PCM.</ce:para>
                     <ce:para id="para0053" view="all">The temperature and melting contours of PCMs are given by changing the chamber height. According to <ce:cross-ref id="crf0073" refid="fig0007">Fig. 7</ce:cross-ref>
                        <ce:float-anchor refid="fig0007"/>, the use of chamber with higher height and width will consume more materials, increasing the cost in battery cooling process. Therefore, the use of an optimal size of chamber is needed for calculations. Since the battery cooling occurs for two hours, a volume of PCM is selected with 13-mm thickness on the side and 10-mm thickness on the upper side. In fact, the size of the chamber is 60 by 80.</ce:para>
                     <ce:para id="para0054" view="all">
                        <ce:cross-ref id="crf0074" refid="fig0008">Fig. 8</ce:cross-ref>
                        <ce:float-anchor refid="fig0008"/> compares active and passive cooling methods. According to the results obtained and as shown in <ce:cross-ref id="crf0075" refid="fig0008">Fig. 8</ce:cross-ref>, the temperature of the battery initially increases with a steep slope in air-cooled system. However, the heat transfer in the battery reaches an equilibrium state after one hour and its temperature remains almost constant. Finally, when all the PCM around the battery is melted, the process of increasing the temperature of the battery is intensified. If the amount of PCM around the battery is few, the battery temperature becomes higher after two hours compared to air-cooled system.</ce:para>
                  </ce:section>
                  <ce:section id="sec0007" view="all">
                     <ce:label>5.2</ce:label>
                     <ce:section-title id="cesectitle0014">Assessment of the free convection around the battery</ce:section-title>
                     <ce:para id="para0055" view="all">In order to simplify the free convection condition around the battery, its value is assumed to be constant. Since the size of the battery is small, the assumption is valid compared to the reality. In <ce:cross-ref id="crf0076" refid="fig0009">Fig. 9</ce:cross-ref>
                        <ce:float-anchor refid="fig0009"/>, the maximum battery temperature is given over two hours for different free and forced convection coefficients.</ce:para>
                     <ce:para id="para0056" view="all">As can be seen in <ce:cross-ref id="crf0077" refid="fig0009">Fig. 9</ce:cross-ref>, no change in the maximum temperature is observed by changing the convection coefficient in the free convection range. This result confirms the assumption assumed for the convection condition. Because changing the free convection coefficient from 10 to 15 has no effect on the maximum temperature. Also, by changing the convection coefficient and considering the forced convection, a two-degree decrease occurs in the maximum temperature of the battery, which shows that the use of fin and the creation of disturbance in the surrounding air is efficient and improves cooling process. Liquid mass fraction is a parameter that indicates the ratio of the mass of phase changed material to the mass of the whole PCM in the chamber. According to this definition, at the beginning of the heat transfer process, <ce:cross-ref id="crf0078" refid="fig0009">Fig. 9</ce:cross-ref> shows the mass fraction of the liquid around the battery for two hours for different free and forced convection coefficients. As can be seen in <ce:cross-ref id="crf0079" refid="fig0009">Fig. 9</ce:cross-ref>, the fluid fraction decreases by changing the type of boundary condition from the thermal insulation to the convection (free and forced). This phenomenon is due to that it is not possible to remove the generated heat from the battery when the insulated boundary condition is used, i.e. the total heat generated in the battery is spent on changing the phase of PCM from solid to liquid. As a result, the mass fraction of liquid increases. On the other hand, as the boundary condition changes from free to forced convection, similar phenomena occur due to the phase change of the PCM.</ce:para>
                  </ce:section>
                  <ce:section id="sec0008" view="all">
                     <ce:label>3.5</ce:label>
                     <ce:section-title id="cesectitle0015">Effect of fins</ce:section-title>
                     <ce:para id="para0057" view="all">The impact of the number of fins is shown in <ce:cross-ref id="crf0080" refid="fig0010">Fig. 10</ce:cross-ref>
                        <ce:float-anchor refid="fig0010"/> by temperature and melting counters. As can be observed, increasing the number of fins improves heat transfer and increases the volume% of melting. It's also worth noting that when the number of fins on isothermal lines grows, the lines get denser, indicating an increase in heat transfer. The maximum temperature is lowered as the number of fins is increased; however, this reduction is limited to up to 9 fins, beyond which the maximum temperature does not drop and instead increases. As a result, when the number of fins is 9, the greatest performance is achieved.</ce:para>
                     <ce:para id="para0058" view="all">Liquid mass fraction contour for the battery with 9 fins is shown at different times. Before 200 s, due to low thermal conductivity of PCM, the battery temperature increases with a sharp slope. <ce:cross-ref id="crf0081" refid="fig0011">Fig. 11</ce:cross-ref>
                        <ce:float-anchor refid="fig0011"/> confirms this explanation. When the PCM starts to melt, the battery temperature increases during two stages. The first is related to the state in which the PCM between the fins melts for the battery with 10 fins during 4000 s. In the second stage, the rest of the PCM is melted around the battery.</ce:para>
                     <ce:para id="para0059" view="all">According to <ce:cross-ref id="crf0082" refid="fig0012">Fig. 12</ce:cross-ref>
                        <ce:float-anchor refid="fig0012"/>, the increasing of the battery temperature where the PCM in the space between the fins is not completely melted, is less than the case where complete melting occurs. The fin thickness is assumed to be 0.2 mm and the optimal fin height is obtained. <ce:cross-ref id="crf0083" refid="fig0011">Fig. 11</ce:cross-ref> shows the maximum temperature of the battery in terms of time, indicating that the battery with 9 fins has the best performance. In this figure, the improvement in battery cooling performance using the fin is compared to the case without fins. In addition, the maximum temperature in the battery takes place during three different phases, which can be justified by using the fluid mass fraction contours. <ce:cross-ref id="crf0084" refid="fig0012">Fig. 12</ce:cross-ref> shows the average mass fraction of liquid over a period of two hours. As can be seen, the battery with 9 fins has a maximum liquid mass fraction for the entire cooling time interval, indicating the optimal performance of the battery with 9 fins in the presence of PCM.</ce:para>
                  </ce:section>
               </ce:section>
               <ce:section id="sec0009" role="conclusion" view="all">
                  <ce:label>6</ce:label>
                  <ce:section-title id="cesectitle0016">Conclusions</ce:section-title>
                  <ce:para id="para0060" view="all">The fins are utilized to enhance the thermal conductivity during cooling in this research to improve the cooling performance of the battery utilizing PCM. The following results are obtained:</ce:para>
                  <ce:para id="para0061" view="all">In air-cooled method, the temperature of the battery rises steeply at first. After one hour, the heat transfer in the battery reaches equilibrium state and the temperature remains almost constant. But, in passive cooling, the temperature enhances with different slopes. As long as the PCM does not melt completely, cooling with PCM is preferable than cooling with air. The maximum battery temperature does not vary much when the convection coefficient is changed within the free convection range. Considering forced convection, however, results in a significant reduction in the battery's maximum temperature. This finding demonstrates that utilizing the fins and generating turbulence in the air flow around the battery has a substantial impact on battery cooling and performance. When compared to cases without fins, passive cooling of the battery employing fins has greater performance for various fin configurations. When the fin is used to cool a battery, increasing the number of fins enhances cooling performance. However, this benefit only lasts until the number of fins reaches 9. The maximum battery temperature rises when the number of fins exceeds nine. Of other words, as the number of fins goes below nine, so does the maximum temperature in the battery. When the number of fins exceeds 9, the maximum fin temperature either remains constant or increases.</ce:para>
               </ce:section>
               <ce:section id="sec0009a" view="all">
                  <ce:section-title id="cesectitle0016a">CRediT authorship contribution statement</ce:section-title>
                  <ce:para id="para0061a" view="all">
                     <ce:bold>Haiji Chen:</ce:bold> Writing – original draft, Validation. <ce:bold>Awatef Abidi:</ce:bold> Writing – original draft. <ce:bold>Ahmed Kadhim Hussein:</ce:bold> Writing – review &amp; editing, Conceptualization. <ce:bold>Obai Younis:</ce:bold> Writing – review &amp; editing. <ce:bold>Mohamed Degani:</ce:bold> Conceptualization. <ce:bold>Behzad Heidarshenas:</ce:bold> Supervision, Writing – review &amp; editing.</ce:para>
               </ce:section>
            </ce:sections>
            <ce:conflict-of-interest id="coi0001" view="all">
               <ce:section-title id="cesectitle0017">Declaration of Competing Interest</ce:section-title>
               <ce:para id="para0062" view="all">None.</ce:para>
            </ce:conflict-of-interest>
            <ce:acknowledgment id="ack0001" view="all">
               <ce:section-title id="cesectitle0018">Acknowledgments</ce:section-title>
               <ce:para id="para0063" view="all">This work was supported by the Deanship of Scientific Research at King Khalid University, Abha, Saudi Arabia for funding this work through the Research Group under grant number (R.G.P.2/50/42). This work was also supported by the Youth Science and Technology Innovation Fund (Science, Engineering and Civilian), Nanjing University of Aeronautics and Astronautics, PR, China [Grant No. NS2021032].</ce:para>
            </ce:acknowledgment>
         </body>
         <tail view="all">
            <ce:bibliography id="cebibl1" view="all">
               <ce:section-title id="cesectitle0019">References</ce:section-title>
               <ce:bibliography-sec id="cebibsec1" view="all">
                  <ce:bib-reference id="bib0001">
                     <ce:label>[1]</ce:label>
                     <sb:reference id="sbref0001">
                        <sb:contribution langtype="en">
                           <sb:authors>
                              <sb:author>
                                 <ce:given-name>M.</ce:given-name>
                                 <ce:surname>Torabi</ce:surname>
                              </sb:author>
                              <sb:author>
                                 <ce:given-name>N.</ce:given-name>
                                 <ce:surname>Karimi</ce:surname>
                              </sb:author>
                              <sb:author>
                                 <ce:given-name>M.</ce:given-name>
                                 <ce:surname>Torabi</ce:surname>
                              </sb:author>
                              <sb:author>
                                 <ce:given-name>G.P.</ce:given-name>
                                 <ce:surname>Peterson</ce:surname>
                              </sb:author>
                              <sb:author>
                                 <ce:given-name>C.J.</ce:given-name>
                                 <ce:surname>Simonson</ce:surname>
                              </sb:author>
                           </sb:authors>
                           <sb:title>
                              <sb:maintitle>Generation of entropy in micro thermofluidic and thermochemical energy systems-A critical review</sb:maintitle>
                           </sb:title>
                        </sb:contribution>
                        <sb:host>
                           <sb:issue>
                              <sb:series>
                                 <sb:title>
                                    <sb:maintitle>Int. J. Heat Mass Transf.</sb:maintitle>
                                 </sb:title>
                                 <sb:volume-nr>163</sb:volume-nr>
                              </sb:series>
                              <sb:date>2020</sb:date>
                           </sb:issue>
                           <sb:article-number>120471</sb:article-number>
                        </sb:host>
                     </sb:reference>
                     <ce:source-text id="srctxt0001">M. Torabi, N. Karimi, M. Torabi, G.P. Peterson, C.J. Simonson, Generation of entropy in micro thermofluidic and thermochemical energy systems-A critical review, Int. J. Heat Mass Transf., Vol. 163, pp. 120471, 2020.</ce:source-text>
                  </ce:bib-reference>
                  <ce:bib-reference id="bib0002">
                     <ce:label>[2]</ce:label>
                     <sb:reference id="sbref0002">
                        <sb:contribution langtype="en">
                           <sb:authors>
                              <sb:author>
                                 <ce:given-name>A.</ce:given-name>
                                 <ce:surname>Saeed</ce:surname>
                              </sb:author>
                              <sb:author>
                                 <ce:given-name>N.</ce:given-name>
                                 <ce:surname>Karimi</ce:surname>
                              </sb:author>
                              <sb:author>
                                 <ce:given-name>G.</ce:given-name>
                                 <ce:surname>Hunt</ce:surname>
                              </sb:author>
                              <sb:author>
                                 <ce:given-name>M.</ce:given-name>
                                 <ce:surname>Torabi</ce:surname>
                              </sb:author>
                           </sb:authors>
                           <sb:title>
                              <sb:maintitle>On the influences of surface heat release and thermal radiation upon transport in catalytic porous microreactors—A novel porous-solid interface model</sb:maintitle>
                           </sb:title>
                        </sb:contribution>
                        <sb:host>
                           <sb:issue>
                              <sb:series>
                                 <sb:title>
                                    <sb:maintitle>Chem. Eng. Processing - Process Intensif.</sb:maintitle>
                                 </sb:title>
                                 <sb:volume-nr>143</sb:volume-nr>
                              </sb:series>
                              <sb:date>2019</sb:date>
                           </sb:issue>
                           <sb:article-number>107602</sb:article-number>
                        </sb:host>
                     </sb:reference>
                     <ce:source-text id="srctxt0002">A. Saeed, N. Karimi, G. Hunt, M. Torabi, On the influences of surface heat release and thermal radiation upon transport in catalytic porous microreactors—A novel porous-solid interface model, Chem. Eng. Processing - Process Intensif., Vol. 143, pp. 107602,2019.</ce:source-text>
                  </ce:bib-reference>
                  <ce:bib-reference id="bib0003">
                     <ce:label>[3]</ce:label>
                     <sb:reference id="sbref0003">
                        <sb:contribution langtype="en">
                           <sb:authors>
                              <sb:author>
                                 <ce:given-name>A.</ce:given-name>
                                 <ce:surname>Hajatzadeh Pordanjani</ce:surname>
                              </sb:author>
                              <sb:author>
                                 <ce:given-name>S.</ce:given-name>
                                 <ce:surname>Aghakhani</ce:surname>
                              </sb:author>
                              <sb:author>
                                 <ce:given-name>M.</ce:given-name>
                                 <ce:surname>Afrand</ce:surname>
                              </sb:author>
                              <sb:author>
                                 <ce:given-name>B.</ce:given-name>
                                 <ce:surname>Mahmoudi</ce:surname>
                              </sb:author>
                              <sb:author>
                                 <ce:given-name>O.</ce:given-name>
                                 <ce:surname>Mahian</ce:surname>
                              </sb:author>
                              <sb:author>
                                 <ce:given-name>S.</ce:given-name>
                                 <ce:surname>Wongwises</ce:surname>
                              </sb:author>
                           </sb:authors>
                           <sb:title>
                              <sb:maintitle>An updated review on application of nanofluids in heat exchangers for saving energy</sb:maintitle>
                           </sb:title>
                        </sb:contribution>
                        <sb:host>
                           <sb:issue>
                              <sb:series>
                                 <sb:title>
                                    <sb:maintitle>Energy Convers. Manage.</sb:maintitle>
                                 </sb:title>
                                 <sb:volume-nr>198</sb:volume-nr>
                              </sb:series>
                              <sb:date>2019</sb:date>
                           </sb:issue>
                           <sb:article-number>111886</sb:article-number>
                        </sb:host>
                     </sb:reference>
                     <ce:source-text id="srctxt0003">A. Hajatzadeh Pordanjani, S. Aghakhani, M. Afrand, B. Mahmoudi, O. Mahian, S. Wongwises, An updated review on application of nanofluids in heat exchangers for saving energy, Energy Convers. Manage., Vol. 198, pp. 111886, 2019.</ce:source-text>
                  </ce:bib-reference>
                  <ce:bib-reference id="bib0004">
                     <ce:label>[4]</ce:label>
                     <sb:reference id="sbref0004">
                        <sb:contribution langtype="en">
                           <sb:authors>
                              <sb:author>
                                 <ce:given-name>A.H.</ce:given-name>
                                 <ce:surname>Pordanjani</ce:surname>
                              </sb:author>
                              <sb:author>
                                 <ce:given-name>S.</ce:given-name>
                                 <ce:surname>Aghakhani</ce:surname>
                              </sb:author>
                              <sb:author>
                                 <ce:given-name>M.</ce:given-name>
                                 <ce:surname>Afrand</ce:surname>
                              </sb:author>
                              <sb:author>
                                 <ce:given-name>M.</ce:given-name>
                                 <ce:surname>Sharifpur</ce:surname>
                              </sb:author>
                              <sb:author>
                                 <ce:given-name>J.P.</ce:given-name>
                                 <ce:surname>Meyer</ce:surname>
                              </sb:author>
                              <sb:author>
                                 <ce:given-name>H.</ce:given-name>
                                 <ce:surname>Xu</ce:surname>
                              </sb:author>
                              <sb:author>
                                 <ce:given-name>H.M.</ce:given-name>
                                 <ce:surname>Ali</ce:surname>
                              </sb:author>
                              <sb:author>
                                 <ce:given-name>N.</ce:given-name>
                                 <ce:surname>Karimi</ce:surname>
                              </sb:author>
                              <sb:author>
                                 <ce:given-name>G.</ce:given-name>
                                 <ce:surname>Cheraghian</ce:surname>
                              </sb:author>
                           </sb:authors>
                           <sb:title>
                              <sb:maintitle>Nanofluids: physical phenomena, applications in thermal systems and the environment effects- a critical review</sb:maintitle>
                           </sb:title>
                        </sb:contribution>
                        <sb:host>
                           <sb:issue>
                              <sb:series>
                                 <sb:title>
                                    <sb:maintitle>J. Clean. Prod.</sb:maintitle>
                                 </sb:title>
                              </sb:series>
                              <sb:date>2021</sb:date>
                           </sb:issue>
                           <sb:article-number>128573</sb:article-number>
                        </sb:host>
                     </sb:reference>
                     <ce:source-text id="srctxt0004">A.H. Pordanjani, S. Aghakhani, M. Afrand, M. Sharifpur, J.P. Meyer, H. Xu, H.M. Ali, N. Karimi, G. Cheraghian, Nanofluids: physical phenomena, applications in thermal systems and the environment effects- a critical review, J. Clean. Prod., pp. 128573, 2021.</ce:source-text>
                  </ce:bib-reference>
                  <ce:bib-reference id="bib0005">
                     <ce:label>[5]</ce:label>
                     <sb:reference id="sbref0005">
                        <sb:contribution langtype="en">
                           <sb:authors>
                              <sb:author>
                                 <ce:given-name>M.R.</ce:given-name>
                                 <ce:surname>Akhtari</ce:surname>
                              </sb:author>
                              <sb:author>
                                 <ce:given-name>I.</ce:given-name>
                                 <ce:surname>Shayegh</ce:surname>
                              </sb:author>
                              <sb:author>
                                 <ce:given-name>N.</ce:given-name>
                                 <ce:surname>Karimi</ce:surname>
                              </sb:author>
                           </sb:authors>
                           <sb:title>
                              <sb:maintitle>Techno-economic assessment and optimization of a hybrid renewable earth - air heat exchanger coupled with electric boiler, hydrogen, wind and PV configurations</sb:maintitle>
                           </sb:title>
                        </sb:contribution>
                        <sb:host>
                           <sb:issue>
                              <sb:series>
                                 <sb:title>
                                    <sb:maintitle>Renew. Energy</sb:maintitle>
                                 </sb:title>
                                 <sb:volume-nr>148</sb:volume-nr>
                              </sb:series>
                              <sb:date>2020</sb:date>
                           </sb:issue>
                           <sb:pages>
                              <sb:first-page>839</sb:first-page>
                              <sb:last-page>851</sb:last-page>
                           </sb:pages>
                        </sb:host>
                     </sb:reference>
                     <ce:source-text id="srctxt0005">M.R. Akhtari, I. Shayegh, N. Karimi, Techno-economic assessment and optimization of a hybrid renewable earth - air heat exchanger coupled with electric boiler, hydrogen, wind and PV configurations, Renew. Energy, Vol. 148, pp. 839–851, 2020.</ce:source-text>
                  </ce:bib-reference>
                  <ce:bib-reference id="bib0006">
                     <ce:label>[6]</ce:label>
                     <sb:reference id="sbref0006">
                        <sb:contribution langtype="en">
                           <sb:authors>
                              <sb:author>
                                 <ce:given-name>R.</ce:given-name>
                                 <ce:surname>Alizadeh</ce:surname>
                              </sb:author>
                              <sb:author>
                                 <ce:given-name>J.M.N.</ce:given-name>
                                 <ce:surname>Abad</ce:surname>
                              </sb:author>
                              <sb:author>
                                 <ce:given-name>A.</ce:given-name>
                                 <ce:surname>Ameri</ce:surname>
                              </sb:author>
                              <sb:author>
                                 <ce:given-name>M.R.</ce:given-name>
                                 <ce:surname>Mohebbi</ce:surname>
                              </sb:author>
                              <sb:author>
                                 <ce:given-name>A.</ce:given-name>
                                 <ce:surname>Mehdizadeh</ce:surname>
                              </sb:author>
                              <sb:author>
                                 <ce:given-name>D.</ce:given-name>
                                 <ce:surname>Zhao</ce:surname>
                              </sb:author>
                              <sb:author>
                                 <ce:given-name>N.</ce:given-name>
                                 <ce:surname>Karimi</ce:surname>
                              </sb:author>
                           </sb:authors>
                           <sb:title>
                              <sb:maintitle>A machine learning approach to the prediction of transport and thermodynamic processes in multiphysics systems - heat transfer in a hybrid nanofluid flow in porous media</sb:maintitle>
                           </sb:title>
                        </sb:contribution>
                        <sb:host>
                           <sb:issue>
                              <sb:series>
                                 <sb:title>
                                    <sb:maintitle>J. Taiwan Institute of Chem. Engineers</sb:maintitle>
                                 </sb:title>
                                 <sb:volume-nr>124</sb:volume-nr>
                              </sb:series>
                              <sb:date>2021</sb:date>
                           </sb:issue>
                           <sb:pages>
                              <sb:first-page>290</sb:first-page>
                              <sb:last-page>306</sb:last-page>
                           </sb:pages>
                        </sb:host>
                     </sb:reference>
                     <ce:source-text id="srctxt0006">R. Alizadeh, J.M.N. Abad, A. Ameri, M.R. Mohebbi, A. Mehdizadeh, D. Zhao, N. Karimi, A machine learning approach to the prediction of transport and thermodynamic processes in multiphysics systems - heat transfer in a hybrid nanofluid flow in porous media, J. Taiwan Institute of Chem. Engineers, Vol. 124, pp. 290–306, 2021.</ce:source-text>
                  </ce:bib-reference>
                  <ce:bib-reference id="bib0007">
                     <ce:label>[7]</ce:label>
                     <sb:reference id="sbref0007">
                        <sb:contribution langtype="en">
                           <sb:authors>
                              <sb:author>
                                 <ce:given-name>L.</ce:given-name>
                                 <ce:surname>Govone</ce:surname>
                              </sb:author>
                              <sb:author>
                                 <ce:given-name>M.</ce:given-name>
                                 <ce:surname>Torabi</ce:surname>
                              </sb:author>
                              <sb:author>
                                 <ce:given-name>L.</ce:given-name>
                                 <ce:surname>Wang</ce:surname>
                              </sb:author>
                              <sb:author>
                                 <ce:given-name>N.</ce:given-name>
                                 <ce:surname>Karimi</ce:surname>
                              </sb:author>
                           </sb:authors>
                           <sb:title>
                              <sb:maintitle>Effects of nanofluid and radiative heat transfer on the double-diffusive forced convection in microreactors</sb:maintitle>
                           </sb:title>
                        </sb:contribution>
                        <sb:host>
                           <sb:issue>
                              <sb:series>
                                 <sb:title>
                                    <sb:maintitle>J. Therm. Anal. Calorim.</sb:maintitle>
                                 </sb:title>
                                 <sb:volume-nr>135</sb:volume-nr>
                              </sb:series>
                              <sb:issue-nr>1</sb:issue-nr>
                              <sb:date>2019</sb:date>
                           </sb:issue>
                           <sb:pages>
                              <sb:first-page>45</sb:first-page>
                              <sb:last-page>59</sb:last-page>
                           </sb:pages>
                        </sb:host>
                     </sb:reference>
                     <ce:source-text id="srctxt0007">L. Govone, M. Torabi, L. Wang, N. Karimi, Effects of nanofluid and radiative heat transfer on the double-diffusive forced convection in microreactors, J. Therm. Anal. Calorim., Vol. 135, No. 1, pp. 45–59, 2019.</ce:source-text>
                  </ce:bib-reference>
                  <ce:bib-reference id="bib0008">
                     <ce:label>[8]</ce:label>
                     <sb:reference id="sbref0008">
                        <sb:contribution langtype="en">
                           <sb:authors>
                              <sb:author>
                                 <ce:given-name>R.</ce:given-name>
                                 <ce:surname>Habib</ce:surname>
                              </sb:author>
                              <sb:author>
                                 <ce:given-name>N.</ce:given-name>
                                 <ce:surname>Karimi</ce:surname>
                              </sb:author>
                              <sb:author>
                                 <ce:given-name>B.</ce:given-name>
                                 <ce:surname>Yadollahi</ce:surname>
                              </sb:author>
                              <sb:author>
                                 <ce:given-name>M.H.</ce:given-name>
                                 <ce:surname>Doranehgard</ce:surname>
                              </sb:author>
                              <sb:author>
                                 <ce:given-name>L.K.B.</ce:given-name>
                                 <ce:surname>Li</ce:surname>
                              </sb:author>
                           </sb:authors>
                           <sb:title>
                              <sb:maintitle>A pore-scale assessment of the dynamic response of forced convection in porous media to inlet flow modulations</sb:maintitle>
                           </sb:title>
                        </sb:contribution>
                        <sb:host>
                           <sb:issue>
                              <sb:series>
                                 <sb:title>
                                    <sb:maintitle>Int. J. Heat Mass Transf.</sb:maintitle>
                                 </sb:title>
                                 <sb:volume-nr>153</sb:volume-nr>
                              </sb:series>
                              <sb:date>2020</sb:date>
                           </sb:issue>
                           <sb:article-number>119657</sb:article-number>
                        </sb:host>
                     </sb:reference>
                     <ce:source-text id="srctxt0008">R. Habib, N. Karimi, B. Yadollahi, M.H. Doranehgard, L.K.B. Li, A pore-scale assessment of the dynamic response of forced convection in porous media to inlet flow modulations, Int. J. Heat Mass Transf., Vol. 153, pp. 119657, 2020.</ce:source-text>
                  </ce:bib-reference>
                  <ce:bib-reference id="bib0009">
                     <ce:label>[9]</ce:label>
                     <sb:reference id="sbref0009">
                        <sb:contribution langtype="en">
                           <sb:authors>
                              <sb:author>
                                 <ce:given-name>R.</ce:given-name>
                                 <ce:surname>Habib</ce:surname>
                              </sb:author>
                              <sb:author>
                                 <ce:given-name>B.</ce:given-name>
                                 <ce:surname>Yadollahi</ce:surname>
                              </sb:author>
                              <sb:author>
                                 <ce:given-name>N.</ce:given-name>
                                 <ce:surname>Karimi</ce:surname>
                              </sb:author>
                              <sb:author>
                                 <ce:given-name>M.H.</ce:given-name>
                                 <ce:surname>Doranegard</ce:surname>
                              </sb:author>
                           </sb:authors>
                           <sb:title>
                              <sb:maintitle>On the unsteady forced convection in porous media subject to inlet flow disturbances-a pore-scale analysis</sb:maintitle>
                           </sb:title>
                        </sb:contribution>
                        <sb:host>
                           <sb:issue>
                              <sb:series>
                                 <sb:title>
                                    <sb:maintitle>Int. Commun. Heat and Mass Transfer</sb:maintitle>
                                 </sb:title>
                                 <sb:volume-nr>116</sb:volume-nr>
                              </sb:series>
                              <sb:date>2020</sb:date>
                           </sb:issue>
                           <sb:article-number>104639</sb:article-number>
                        </sb:host>
                     </sb:reference>
                     <ce:source-text id="srctxt0009">R. Habib, B. Yadollahi, N. Karimi, M.H. Doranegard, On the unsteady forced convection in porous media subject to inlet flow disturbances-a pore-scale analysis, Int. Commun. Heat and Mass Transfer, Vol. 116, pp. 104639, 2020.</ce:source-text>
                  </ce:bib-reference>
                  <ce:bib-reference id="bib0010">
                     <ce:label>[10]</ce:label>
                     <sb:reference id="sbref0010">
                        <sb:contribution langtype="en">
                           <sb:authors>
                              <sb:author>
                                 <ce:given-name>S.</ce:given-name>
                                 <ce:surname>Aghakhani</ce:surname>
                              </sb:author>
                              <sb:author>
                                 <ce:given-name>A.H.</ce:given-name>
                                 <ce:surname>Pordanjani</ce:surname>
                              </sb:author>
                              <sb:author>
                                 <ce:given-name>A.</ce:given-name>
                                 <ce:surname>Karimipour</ce:surname>
                              </sb:author>
                              <sb:author>
                                 <ce:given-name>A.</ce:given-name>
                                 <ce:surname>Abdollahi</ce:surname>
                              </sb:author>
                              <sb:author>
                                 <ce:given-name>M.</ce:given-name>
                                 <ce:surname>Afrand</ce:surname>
                              </sb:author>
                           </sb:authors>
                           <sb:title>
                              <sb:maintitle>Numerical investigation of heat transfer in a power-law non-Newtonian fluid in a C-Shaped cavity with magnetic field effect using finite difference lattice Boltzmann method</sb:maintitle>
                           </sb:title>
                        </sb:contribution>
                        <sb:host>
                           <sb:issue>
                              <sb:series>
                                 <sb:title>
                                    <sb:maintitle>Comput. Fluids</sb:maintitle>
                                 </sb:title>
                                 <sb:volume-nr>176</sb:volume-nr>
                              </sb:series>
                              <sb:date>2018</sb:date>
                           </sb:issue>
                           <sb:pages>
                              <sb:first-page>51</sb:first-page>
                              <sb:last-page>67</sb:last-page>
                           </sb:pages>
                        </sb:host>
                     </sb:reference>
                     <ce:source-text id="srctxt0010">S. Aghakhani, A.H. Pordanjani, A. Karimipour, A. Abdollahi, M. Afrand, Numerical investigation of heat transfer in a power-law non-Newtonian fluid in a C-Shaped cavity with magnetic field effect using finite difference lattice Boltzmann method, Comput. Fluids, Vol. 176, pp. 51–67, 2018.</ce:source-text>
                  </ce:bib-reference>
                  <ce:bib-reference id="bib0011">
                     <ce:label>[11]</ce:label>
                     <sb:reference id="sbref0011">
                        <sb:contribution langtype="en">
                           <sb:authors>
                              <sb:author>
                                 <ce:given-name>A.H.</ce:given-name>
                                 <ce:surname>Pordanjani</ce:surname>
                              </sb:author>
                              <sb:author>
                                 <ce:given-name>S.</ce:given-name>
                                 <ce:surname>Aghakhani</ce:surname>
                              </sb:author>
                           </sb:authors>
                           <sb:title>
                              <sb:maintitle>Numerical investigation of natural convection and irreversibilities between two inclined concentric cylinders in presence of uniform magnetic field and radiation</sb:maintitle>
                           </sb:title>
                        </sb:contribution>
                        <sb:host>
                           <sb:issue>
                              <sb:series>
                                 <sb:title>
                                    <sb:maintitle>Heat Transfer Eng.</sb:maintitle>
                                 </sb:title>
                              </sb:series>
                              <sb:date>2021</sb:date>
                           </sb:issue>
                           <sb:pages>
                              <sb:first-page>1</sb:first-page>
                              <sb:last-page>21</sb:last-page>
                           </sb:pages>
                        </sb:host>
                     </sb:reference>
                     <ce:source-text id="srctxt0011">A.H. Pordanjani, S. Aghakhani, Numerical investigation of natural convection and irreversibilities between two inclined concentric cylinders in presence of uniform magnetic field and radiation, Heat Transfer Eng., pp. 1–21, 2021.</ce:source-text>
                  </ce:bib-reference>
                  <ce:bib-reference id="bib0012">
                     <ce:label>[12]</ce:label>
                     <sb:reference id="sbref0012">
                        <sb:contribution langtype="en">
                           <sb:authors>
                              <sb:author>
                                 <ce:given-name>M.-.W.</ce:given-name>
                                 <ce:surname>Tian</ce:surname>
                              </sb:author>
                              <sb:author>
                                 <ce:given-name>S.</ce:given-name>
                                 <ce:surname>Rostami</ce:surname>
                              </sb:author>
                              <sb:author>
                                 <ce:given-name>S.</ce:given-name>
                                 <ce:surname>Aghakhani</ce:surname>
                              </sb:author>
                              <sb:author>
                                 <ce:given-name>A.S.</ce:given-name>
                                 <ce:surname>Goldanlou</ce:surname>
                              </sb:author>
                              <sb:author>
                                 <ce:given-name>C.</ce:given-name>
                                 <ce:surname>Qi</ce:surname>
                              </sb:author>
                           </sb:authors>
                           <sb:title>
                              <sb:maintitle>A techno-economic investigation of 2D and 3D configurations of fins and their effects on heat sink efficiency of MHD hybrid nanofluid with slip and non-slip flow</sb:maintitle>
                           </sb:title>
                        </sb:contribution>
                        <sb:host>
                           <sb:issue>
                              <sb:series>
                                 <sb:title>
                                    <sb:maintitle>Int. J. Mechan. Sci.</sb:maintitle>
                                 </sb:title>
                                 <sb:volume-nr>189</sb:volume-nr>
                              </sb:series>
                              <sb:date>2021</sb:date>
                           </sb:issue>
                           <sb:article-number>105975</sb:article-number>
                        </sb:host>
                     </sb:reference>
                     <ce:source-text id="srctxt0012">M.-.W. Tian, S. Rostami, S. Aghakhani, A.S. Goldanlou, C. Qi, A techno-economic investigation of 2D and 3D configurations of fins and their effects on heat sink efficiency of MHD hybrid nanofluid with slip and non-slip flow, Int. J. Mechan. Sci., Vol. 189, pp. 105975, 2021.</ce:source-text>
                  </ce:bib-reference>
                  <ce:bib-reference id="bib0013">
                     <ce:label>[13]</ce:label>
                     <sb:reference id="sbref0013">
                        <sb:contribution langtype="en">
                           <sb:authors>
                              <sb:author>
                                 <ce:given-name>M.</ce:given-name>
                                 <ce:surname>Saleem</ce:surname>
                              </sb:author>
                              <sb:author>
                                 <ce:given-name>A.</ce:given-name>
                                 <ce:surname>Algahtani</ce:surname>
                              </sb:author>
                              <sb:author>
                                 <ce:given-name>S.U.</ce:given-name>
                                 <ce:surname>Rehman</ce:surname>
                              </sb:author>
                              <sb:author>
                                 <ce:given-name>M.S.</ce:given-name>
                                 <ce:surname>Javed</ce:surname>
                              </sb:author>
                              <sb:author>
                                 <ce:given-name>K.</ce:given-name>
                                 <ce:surname>Irshad</ce:surname>
                              </sb:author>
                              <sb:author>
                                 <ce:given-name>H.M.</ce:given-name>
                                 <ce:surname>Ali</ce:surname>
                              </sb:author>
                              <sb:author>
                                 <ce:given-name>M.Z.</ce:given-name>
                                 <ce:surname>Malik</ce:surname>
                              </sb:author>
                              <sb:author>
                                 <ce:given-name>A.</ce:given-name>
                                 <ce:surname>Ali</ce:surname>
                              </sb:author>
                              <sb:author>
                                 <ce:given-name>V.</ce:given-name>
                                 <ce:surname>Tirth</ce:surname>
                              </sb:author>
                              <sb:author>
                                 <ce:given-name>S.</ce:given-name>
                                 <ce:surname>Islam</ce:surname>
                              </sb:author>
                           </sb:authors>
                           <sb:title>
                              <sb:maintitle>Solution processed Zn1−x−ySmxCuyO nanorod arrays for dye sensitized solar cells</sb:maintitle>
                           </sb:title>
                        </sb:contribution>
                        <sb:host>
                           <sb:issue>
                              <sb:series>
                                 <sb:title>
                                    <sb:maintitle>Nanomaterials</sb:maintitle>
                                 </sb:title>
                                 <sb:volume-nr>11</sb:volume-nr>
                              </sb:series>
                              <sb:issue-nr>7</sb:issue-nr>
                              <sb:date>2021</sb:date>
                           </sb:issue>
                        </sb:host>
                     </sb:reference>
                     <ce:source-text id="srctxt0013">M. Saleem, A. Algahtani, S.U. Rehman, M.S. Javed, K. Irshad, H.M. Ali, M.Z. Malik, A. Ali, V. Tirth, S. Islam, Solution processed Zn1−x−ySmxCuyO nanorod arrays for dye sensitized solar cells, Nanomaterials, Vol. 11, No. 7, 2021.</ce:source-text>
                  </ce:bib-reference>
                  <ce:bib-reference id="bib0014">
                     <ce:label>[14]</ce:label>
                     <sb:reference id="sbref0014">
                        <sb:contribution langtype="en">
                           <sb:authors>
                              <sb:author>
                                 <ce:given-name>R.</ce:given-name>
                                 <ce:surname>Ranjbarzadeh</ce:surname>
                              </sb:author>
                              <sb:author>
                                 <ce:given-name>A.</ce:given-name>
                                 <ce:surname>Akhgar</ce:surname>
                              </sb:author>
                              <sb:author>
                                 <ce:given-name>S.</ce:given-name>
                                 <ce:surname>Musivand</ce:surname>
                              </sb:author>
                              <sb:author>
                                 <ce:given-name>M.</ce:given-name>
                                 <ce:surname>Afrand</ce:surname>
                              </sb:author>
                           </sb:authors>
                           <sb:title>
                              <sb:maintitle>Effects of graphene oxide‑silicon oxide hybrid nanomaterials on rheological behavior of water at various time durations and temperatures: synthesis, preparation and stability</sb:maintitle>
                           </sb:title>
                        </sb:contribution>
                        <sb:host>
                           <sb:issue>
                              <sb:series>
                                 <sb:title>
                                    <sb:maintitle>Powder Technol.</sb:maintitle>
                                 </sb:title>
                                 <sb:volume-nr>335</sb:volume-nr>
                              </sb:series>
                              <sb:date>2018</sb:date>
                           </sb:issue>
                           <sb:pages>
                              <sb:first-page>375</sb:first-page>
                              <sb:last-page>387</sb:last-page>
                           </sb:pages>
                        </sb:host>
                     </sb:reference>
                     <ce:source-text id="srctxt0014">R. Ranjbarzadeh, A. Akhgar, S. Musivand, M. Afrand, Effects of graphene oxide‑silicon oxide hybrid nanomaterials on rheological behavior of water at various time durations and temperatures: synthesis, preparation and stability, Powder Technol., Vol. 335, pp. 375–387, 2018.</ce:source-text>
                  </ce:bib-reference>
                  <ce:bib-reference id="bib0015">
                     <ce:label>[15]</ce:label>
                     <sb:reference id="sbref0015">
                        <sb:contribution langtype="en">
                           <sb:authors>
                              <sb:author>
                                 <ce:given-name>E.</ce:given-name>
                                 <ce:surname>Shahsavani</ce:surname>
                              </sb:author>
                              <sb:author>
                                 <ce:given-name>M.</ce:given-name>
                                 <ce:surname>Afrand</ce:surname>
                              </sb:author>
                              <sb:author>
                                 <ce:given-name>R.</ce:given-name>
                                 <ce:surname>Kalbasi</ce:surname>
                              </sb:author>
                           </sb:authors>
                           <sb:title>
                              <sb:maintitle>Using experimental data to estimate the heat transfer and pressure drop of non-Newtonian nanofluid flow through a circular tube: applicable for use in heat exchangers</sb:maintitle>
                           </sb:title>
                        </sb:contribution>
                        <sb:host>
                           <sb:issue>
                              <sb:series>
                                 <sb:title>
                                    <sb:maintitle>Appl. Therm. Eng.</sb:maintitle>
                                 </sb:title>
                                 <sb:volume-nr>129</sb:volume-nr>
                              </sb:series>
                              <sb:date>2018</sb:date>
                           </sb:issue>
                           <sb:pages>
                              <sb:first-page>1573</sb:first-page>
                              <sb:last-page>1581</sb:last-page>
                           </sb:pages>
                        </sb:host>
                     </sb:reference>
                     <ce:source-text id="srctxt0015">E. Shahsavani, M. Afrand, R. Kalbasi, Using experimental data to estimate the heat transfer and pressure drop of non-Newtonian nanofluid flow through a circular tube: applicable for use in heat exchangers, Appl. Therm. Eng., Vol. 129, pp. 1573–1581, 2018.</ce:source-text>
                  </ce:bib-reference>
                  <ce:bib-reference id="bib0016">
                     <ce:label>[16]</ce:label>
                     <sb:reference id="sbref0016">
                        <sb:contribution langtype="en">
                           <sb:authors>
                              <sb:author>
                                 <ce:given-name>S.</ce:given-name>
                                 <ce:surname>Aghakhani</ce:surname>
                              </sb:author>
                              <sb:author>
                                 <ce:given-name>B.</ce:given-name>
                                 <ce:surname>Ghasemi</ce:surname>
                              </sb:author>
                              <sb:author>
                                 <ce:given-name>A.</ce:given-name>
                                 <ce:surname>Hajatzadeh Pordanjani</ce:surname>
                              </sb:author>
                              <sb:author>
                                 <ce:given-name>S.</ce:given-name>
                                 <ce:surname>Wongwises</ce:surname>
                              </sb:author>
                              <sb:author>
                                 <ce:given-name>M.</ce:given-name>
                                 <ce:surname>Afrand</ce:surname>
                              </sb:author>
                           </sb:authors>
                           <sb:title>
                              <sb:maintitle>Effect of replacing nanofluid instead of water on heat transfer in a channel with extended surfaces under a magnetic field</sb:maintitle>
                           </sb:title>
                        </sb:contribution>
                        <sb:host>
                           <sb:issue>
                              <sb:series>
                                 <sb:title>
                                    <sb:maintitle>Int. J. Numerical Methods for Heat &amp; Fluid Flow</sb:maintitle>
                                 </sb:title>
                                 <sb:volume-nr>29</sb:volume-nr>
                              </sb:series>
                              <sb:date>2019</sb:date>
                           </sb:issue>
                           <sb:pages>
                              <sb:first-page>1249</sb:first-page>
                              <sb:last-page>1271</sb:last-page>
                           </sb:pages>
                        </sb:host>
                     </sb:reference>
                     <ce:source-text id="srctxt0016">S. Aghakhani, B. Ghasemi, A. Hajatzadeh Pordanjani, S. Wongwises, M. Afrand, Effect of replacing nanofluid instead of water on heat transfer in a channel with extended surfaces under a magnetic field, Int. J. Numerical Methods for Heat &amp; Fluid Flow, vol. 29, 2019 pp.1249–1271.</ce:source-text>
                  </ce:bib-reference>
                  <ce:bib-reference id="bib0017">
                     <ce:label>[17]</ce:label>
                     <sb:reference id="sbref0017">
                        <sb:contribution langtype="en">
                           <sb:authors>
                              <sb:author>
                                 <ce:given-name>S.</ce:given-name>
                                 <ce:surname>Aghakhani</ce:surname>
                              </sb:author>
                              <sb:author>
                                 <ce:given-name>A.H.</ce:given-name>
                                 <ce:surname>Pordanjani</ce:surname>
                              </sb:author>
                              <sb:author>
                                 <ce:given-name>M.</ce:given-name>
                                 <ce:surname>Afrand</ce:surname>
                              </sb:author>
                              <sb:author>
                                 <ce:given-name>M.</ce:given-name>
                                 <ce:surname>Sharifpur</ce:surname>
                              </sb:author>
                              <sb:author>
                                 <ce:given-name>J.P.</ce:given-name>
                                 <ce:surname>Meyer</ce:surname>
                              </sb:author>
                           </sb:authors>
                           <sb:title>
                              <sb:maintitle>Natural convective heat transfer and entropy generation of alumina/water nanofluid in a tilted enclosure with an elliptic constant temperature: applying magnetic field and radiation effects</sb:maintitle>
                           </sb:title>
                        </sb:contribution>
                        <sb:host>
                           <sb:issue>
                              <sb:series>
                                 <sb:title>
                                    <sb:maintitle>Int. J. Mech. Sci.</sb:maintitle>
                                 </sb:title>
                                 <sb:volume-nr>174</sb:volume-nr>
                              </sb:series>
                              <sb:date>2020</sb:date>
                           </sb:issue>
                           <sb:article-number>105470</sb:article-number>
                        </sb:host>
                     </sb:reference>
                     <ce:source-text id="srctxt0017">S. Aghakhani, A.H. Pordanjani, M. Afrand, M. Sharifpur, J.P. Meyer, Natural convective heat transfer and entropy generation of alumina/water nanofluid in a tilted enclosure with an elliptic constant temperature: applying magnetic field and radiation effects, Int. J. Mech. Sci., Vol. 174, pp. 105470, 2020.</ce:source-text>
                  </ce:bib-reference>
                  <ce:bib-reference id="bib0018">
                     <ce:label>[18]</ce:label>
                     <sb:reference id="sbref0018">
                        <sb:contribution langtype="en">
                           <sb:authors>
                              <sb:author>
                                 <ce:given-name>A.A.</ce:given-name>
                                 <ce:surname>Alnaqi</ce:surname>
                              </sb:author>
                              <sb:author>
                                 <ce:given-name>S.</ce:given-name>
                                 <ce:surname>Aghakhani</ce:surname>
                              </sb:author>
                              <sb:author>
                                 <ce:given-name>A.H.</ce:given-name>
                                 <ce:surname>Pordanjani</ce:surname>
                              </sb:author>
                              <sb:author>
                                 <ce:given-name>R.</ce:given-name>
                                 <ce:surname>Bakhtiari</ce:surname>
                              </sb:author>
                              <sb:author>
                                 <ce:given-name>A.</ce:given-name>
                                 <ce:surname>Asadi</ce:surname>
                              </sb:author>
                              <sb:author>
                                 <ce:given-name>M.-.D.</ce:given-name>
                                 <ce:surname>Tran</ce:surname>
                              </sb:author>
                           </sb:authors>
                           <sb:title>
                              <sb:maintitle>Effects of magnetic field on the convective heat transfer rate and entropy generation of a nanofluid in an inclined square cavity equipped with a conductor fin: considering the radiation effect</sb:maintitle>
                           </sb:title>
                        </sb:contribution>
                        <sb:host>
                           <sb:issue>
                              <sb:series>
                                 <sb:title>
                                    <sb:maintitle>Int. J. Heat Mass Transf.</sb:maintitle>
                                 </sb:title>
                                 <sb:volume-nr>133</sb:volume-nr>
                              </sb:series>
                              <sb:date>2019</sb:date>
                           </sb:issue>
                           <sb:pages>
                              <sb:first-page>256</sb:first-page>
                              <sb:last-page>267</sb:last-page>
                           </sb:pages>
                        </sb:host>
                     </sb:reference>
                     <ce:source-text id="srctxt0018">A.A. Alnaqi, S. Aghakhani, A.H. Pordanjani, R. Bakhtiari, A. Asadi, M.-.D. Tran, Effects of magnetic field on the convective heat transfer rate and entropy generation of a nanofluid in an inclined square cavity equipped with a conductor fin: considering the radiation effect, Int. J. Heat Mass Transf., Vol. 133, pp. 256–267, 2019.</ce:source-text>
                  </ce:bib-reference>
                  <ce:bib-reference id="bib0019">
                     <ce:label>[19]</ce:label>
                     <sb:reference id="sbref0019">
                        <sb:contribution langtype="en">
                           <sb:authors>
                              <sb:author>
                                 <ce:given-name>A.</ce:given-name>
                                 <ce:surname>Mourad</ce:surname>
                              </sb:author>
                              <sb:author>
                                 <ce:given-name>A.</ce:given-name>
                                 <ce:surname>Aissa</ce:surname>
                              </sb:author>
                              <sb:author>
                                 <ce:given-name>F.</ce:given-name>
                                 <ce:surname>Mebarek-Oudina</ce:surname>
                              </sb:author>
                              <sb:author>
                                 <ce:given-name>W.</ce:given-name>
                                 <ce:surname>Jamshed</ce:surname>
                              </sb:author>
                              <sb:author>
                                 <ce:given-name>W.</ce:given-name>
                                 <ce:surname>Ahmed</ce:surname>
                              </sb:author>
                              <sb:author>
                                 <ce:given-name>H.M.</ce:given-name>
                                 <ce:surname>Ali</ce:surname>
                              </sb:author>
                              <sb:author>
                                 <ce:given-name>A.M.</ce:given-name>
                                 <ce:surname>Rashad</ce:surname>
                              </sb:author>
                           </sb:authors>
                           <sb:title>
                              <sb:maintitle>Galerkin finite element analysis of thermal aspects of Fe3O4-MWCNT/water hybrid nanofluid filled in wavy enclosure with uniform magnetic field effect</sb:maintitle>
                           </sb:title>
                        </sb:contribution>
                        <sb:host>
                           <sb:issue>
                              <sb:series>
                                 <sb:title>
                                    <sb:maintitle>Int. Commun. Heat and Mass Transf.</sb:maintitle>
                                 </sb:title>
                                 <sb:volume-nr>126</sb:volume-nr>
                              </sb:series>
                              <sb:date>2021</sb:date>
                           </sb:issue>
                           <sb:article-number>105461</sb:article-number>
                        </sb:host>
                     </sb:reference>
                     <ce:source-text id="srctxt0019">A. Mourad, A. Aissa, F. Mebarek-Oudina, W. Jamshed, W. Ahmed, H.M. Ali, A.M. Rashad, Galerkin finite element analysis of thermal aspects of Fe3O4-MWCNT/water hybrid nanofluid filled in wavy enclosure with uniform magnetic field effect, Int. Commun. Heat and Mass Transf., Vol. 126, pp. 105461, 2021.</ce:source-text>
                  </ce:bib-reference>
                  <ce:bib-reference id="bib0020">
                     <ce:label>[20]</ce:label>
                     <sb:reference id="sbref0020">
                        <sb:contribution langtype="en">
                           <sb:authors>
                              <sb:author>
                                 <ce:given-name>G.</ce:given-name>
                                 <ce:surname>Cheraghian</ce:surname>
                              </sb:author>
                              <sb:author>
                                 <ce:given-name>Q.</ce:given-name>
                                 <ce:surname>Wu</ce:surname>
                              </sb:author>
                              <sb:author>
                                 <ce:given-name>M.</ce:given-name>
                                 <ce:surname>Mostofi</ce:surname>
                              </sb:author>
                              <sb:author>
                                 <ce:given-name>M.-.C.</ce:given-name>
                                 <ce:surname>Li</ce:surname>
                              </sb:author>
                              <sb:author>
                                 <ce:given-name>M.</ce:given-name>
                                 <ce:surname>Afrand</ce:surname>
                              </sb:author>
                              <sb:author>
                                 <ce:given-name>J.</ce:given-name>
                                 <ce:surname>S.Sangwai</ce:surname>
                              </sb:author>
                           </sb:authors>
                           <sb:title>
                              <sb:maintitle>Effect of a novel clay/silica nanocomposite on water-based drilling fluids: improvements in rheological and filtration properties</sb:maintitle>
                           </sb:title>
                        </sb:contribution>
                        <sb:host>
                           <sb:issue>
                              <sb:series>
                                 <sb:title>
                                    <sb:maintitle>Colloids and Surfaces A: Physicochem. Eng. Aspects</sb:maintitle>
                                 </sb:title>
                                 <sb:volume-nr>555</sb:volume-nr>
                              </sb:series>
                              <sb:date>2018</sb:date>
                           </sb:issue>
                           <sb:pages>
                              <sb:first-page>339</sb:first-page>
                              <sb:last-page>350</sb:last-page>
                           </sb:pages>
                        </sb:host>
                     </sb:reference>
                     <ce:source-text id="srctxt0020">G. Cheraghian, Q. Wu, M. Mostofi, M.-.C. Li, M. Afrand, J. S.Sangwai, Effect of a novel clay/silica nanocomposite on water-based drilling fluids: improvements in rheological and filtration properties, Colloids and Surfaces A: Physicochem. Eng. Aspects, Vol. 555, pp. 339–350, 2018.</ce:source-text>
                  </ce:bib-reference>
                  <ce:bib-reference id="bib0021">
                     <ce:label>[21]</ce:label>
                     <sb:reference id="sbref0021">
                        <sb:contribution langtype="en">
                           <sb:authors>
                              <sb:author>
                                 <ce:given-name>A.</ce:given-name>
                                 <ce:surname>Karamoozian</ce:surname>
                              </sb:author>
                              <sb:author>
                                 <ce:given-name>C.A.</ce:given-name>
                                 <ce:surname>Tan</ce:surname>
                              </sb:author>
                              <sb:author>
                                 <ce:given-name>L.S.</ce:given-name>
                                 <ce:surname>Wang</ce:surname>
                              </sb:author>
                           </sb:authors>
                           <sb:title>
                              <sb:maintitle>Materials, Homogenized modeling and micromechanics analysis of thin-walled lattice plate structures for brake discs</sb:maintitle>
                           </sb:title>
                        </sb:contribution>
                        <sb:host>
                           <sb:issue>
                              <sb:series>
                                 <sb:volume-nr>22</sb:volume-nr>
                              </sb:series>
                              <sb:issue-nr>2</sb:issue-nr>
                              <sb:date>2020</sb:date>
                           </sb:issue>
                           <sb:pages>
                              <sb:first-page>423</sb:first-page>
                              <sb:last-page>460</sb:last-page>
                           </sb:pages>
                        </sb:host>
                     </sb:reference>
                     <ce:source-text id="srctxt0021">A. Karamoozian, C.A. Tan, L.S. Wang, Materials, Homogenized modeling and micromechanics analysis of thin-walled lattice plate structures for brake discs, Vol. 22, No. 2, pp. 423–460, 2020.</ce:source-text>
                  </ce:bib-reference>
                  <ce:bib-reference id="bib0022">
                     <ce:label>[22]</ce:label>
                     <sb:reference id="sbref0022">
                        <sb:contribution langtype="en">
                           <sb:authors>
                              <sb:author>
                                 <ce:given-name>A.</ce:given-name>
                                 <ce:surname>Karamoozian</ce:surname>
                              </sb:author>
                              <sb:author>
                                 <ce:given-name>H.</ce:given-name>
                                 <ce:surname>Jiang</ce:surname>
                              </sb:author>
                              <sb:author>
                                 <ce:given-name>C.</ce:given-name>
                                 <ce:surname>Tan</ce:surname>
                              </sb:author>
                           </sb:authors>
                           <sb:title>
                              <sb:maintitle>Probability based survey of braking system: a pareto-optimal approach</sb:maintitle>
                           </sb:title>
                        </sb:contribution>
                        <sb:host>
                           <sb:issue>
                              <sb:series>
                                 <sb:volume-nr>8</sb:volume-nr>
                              </sb:series>
                              <sb:date>2020</sb:date>
                           </sb:issue>
                           <sb:pages>
                              <sb:first-page>128385</sb:first-page>
                              <sb:last-page>128406</sb:last-page>
                           </sb:pages>
                        </sb:host>
                     </sb:reference>
                     <ce:source-text id="srctxt0022">A. Karamoozian, H. Jiang, C. Tan, Probability based survey of braking system: a pareto-optimal approach, Vol. 8, pp. 128385–128406, 2020.</ce:source-text>
                  </ce:bib-reference>
                  <ce:bib-reference id="bib0023">
                     <ce:label>[23]</ce:label>
                     <sb:reference id="sbref0023">
                        <sb:contribution langtype="en">
                           <sb:authors>
                              <sb:author>
                                 <ce:given-name>M.A.</ce:given-name>
                                 <ce:surname>Akram</ce:surname>
                              </sb:author>
                              <sb:author>
                                 <ce:given-name>S.</ce:given-name>
                                 <ce:surname>Khushnood</ce:surname>
                              </sb:author>
                              <sb:author>
                                 <ce:given-name>S.L.</ce:given-name>
                                 <ce:surname>Tariq</ce:surname>
                              </sb:author>
                              <sb:author>
                                 <ce:given-name>L.A.</ce:given-name>
                                 <ce:surname>Nizam</ce:surname>
                              </sb:author>
                              <sb:author>
                                 <ce:given-name>H.M.</ce:given-name>
                                 <ce:surname>Ali</ce:surname>
                              </sb:author>
                           </sb:authors>
                           <sb:title>
                              <sb:maintitle>The effect of grid generated turbulence on the fluidelastic instability response in parallel triangular tube array</sb:maintitle>
                           </sb:title>
                        </sb:contribution>
                        <sb:host>
                           <sb:issue>
                              <sb:series>
                                 <sb:title>
                                    <sb:maintitle>Ann. Nucl. Energy</sb:maintitle>
                                 </sb:title>
                                 <sb:volume-nr>158</sb:volume-nr>
                              </sb:series>
                              <sb:date>2021</sb:date>
                           </sb:issue>
                           <sb:article-number>108245</sb:article-number>
                        </sb:host>
                     </sb:reference>
                     <ce:source-text id="srctxt0023">M.A. Akram, S. Khushnood, S.L. Tariq, L.A. Nizam, H.M. Ali, The effect of grid generated turbulence on the fluidelastic instability response in parallel triangular tube array, Ann. Nucl. Energy, Vol. 158, pp. 108245, 2021.</ce:source-text>
                  </ce:bib-reference>
                  <ce:bib-reference id="bib0024">
                     <ce:label>[24]</ce:label>
                     <sb:reference id="sbref0024">
                        <sb:contribution langtype="en">
                           <sb:authors>
                              <sb:author>
                                 <ce:given-name>A.</ce:given-name>
                                 <ce:surname>Karamoozian</ce:surname>
                              </sb:author>
                              <sb:author>
                                 <ce:given-name>C.A.</ce:given-name>
                                 <ce:surname>Tan</ce:surname>
                              </sb:author>
                              <sb:author>
                                 <ce:given-name>L.</ce:given-name>
                                 <ce:surname>Wang</ce:surname>
                              </sb:author>
                              <sb:author>
                                 <ce:given-name>M.R.</ce:given-name>
                                 <ce:surname>Akbarzadeh</ce:surname>
                              </sb:author>
                              <sb:author>
                                 <ce:given-name>G.</ce:given-name>
                                 <ce:surname>Chen</ce:surname>
                              </sb:author>
                           </sb:authors>
                           <sb:title>
                              <sb:maintitle>Sensitivity analysis of the equal angle divider mechanism kinematics with the synthesis of the joint gap tolerances</sb:maintitle>
                           </sb:title>
                        </sb:contribution>
                        <sb:host>
                           <sb:issue>
                              <sb:series>
                                 <sb:title>
                                    <sb:maintitle>Mechanics Based Design of Structures and Machines</sb:maintitle>
                                 </sb:title>
                                 <sb:volume-nr>46</sb:volume-nr>
                              </sb:series>
                              <sb:issue-nr>4</sb:issue-nr>
                              <sb:date>2018</sb:date>
                           </sb:issue>
                           <sb:pages>
                              <sb:first-page>499</sb:first-page>
                              <sb:last-page>519</sb:last-page>
                           </sb:pages>
                        </sb:host>
                     </sb:reference>
                     <ce:source-text id="srctxt0024">A. Karamoozian, C.A. Tan, L. Wang, M.R. Akbarzadeh, G. Chen, Sensitivity analysis of the equal angle divider mechanism kinematics with the synthesis of the joint gap tolerances, Mechanics Based Design of Structures and Machines, Vol. 46, No. 4, pp. 499–519, 2018.</ce:source-text>
                  </ce:bib-reference>
                  <ce:bib-reference id="bib0025">
                     <ce:label>[25]</ce:label>
                     <ce:other-ref id="sbref0025">
                        <ce:textref>A. Karamoozian, C. Tan, l. Wang, Lattice brake disc instability analysis using transient complex eigenvalue method in terms of excitation applied to the pad, 2018.</ce:textref>
                     </ce:other-ref>
                  </ce:bib-reference>
                  <ce:bib-reference id="bib0026">
                     <ce:label>[26]</ce:label>
                     <sb:reference id="sbref0026">
                        <sb:contribution langtype="en">
                           <sb:authors>
                              <sb:author>
                                 <ce:given-name>X.</ce:given-name>
                                 <ce:surname>Zhang</ce:surname>
                              </sb:author>
                              <sb:author>
                                 <ce:given-name>Y.</ce:given-name>
                                 <ce:surname>Tang</ce:surname>
                              </sb:author>
                              <sb:author>
                                 <ce:given-name>F.</ce:given-name>
                                 <ce:surname>Zhang</ce:surname>
                              </sb:author>
                              <sb:author>
                                 <ce:given-name>C.</ce:given-name>
                                 <ce:surname>Lee</ce:surname>
                              </sb:author>
                           </sb:authors>
                           <sb:title>
                              <sb:maintitle>A novel aluminum-graphite dual-ion battery</sb:maintitle>
                           </sb:title>
                        </sb:contribution>
                        <sb:host>
                           <sb:issue>
                              <sb:series>
                                 <sb:title>
                                    <sb:maintitle>Adv. Energy Mater.</sb:maintitle>
                                 </sb:title>
                                 <sb:volume-nr>6</sb:volume-nr>
                              </sb:series>
                              <sb:issue-nr>11</sb:issue-nr>
                              <sb:date>2016</sb:date>
                           </sb:issue>
                           <sb:article-number>1502588</sb:article-number>
                           <ce:doi>10.1002/aenm.201502588</ce:doi>
                        </sb:host>
                     </sb:reference>
                     <ce:source-text id="srctxt0026">Zhang, X., Tang, Y., Zhang, F., &amp; Lee, C. (2016). A novel aluminum-graphite dual-ion battery. Adv. Energy Mater., 6(11), 1502588. doi: 10.1002/aenm.201502588.</ce:source-text>
                  </ce:bib-reference>
                  <ce:bib-reference id="bib0027">
                     <ce:label>[27]</ce:label>
                     <sb:reference id="sbref0027">
                        <sb:contribution langtype="en">
                           <sb:authors>
                              <sb:author>
                                 <ce:given-name>L.</ce:given-name>
                                 <ce:surname>Tan</ce:surname>
                              </sb:author>
                              <sb:author>
                                 <ce:given-name>Y.</ce:given-name>
                                 <ce:surname>Sun</ce:surname>
                              </sb:author>
                              <sb:author>
                                 <ce:given-name>C.</ce:given-name>
                                 <ce:surname>Wei</ce:surname>
                              </sb:author>
                              <sb:author>
                                 <ce:given-name>Y.</ce:given-name>
                                 <ce:surname>Tao</ce:surname>
                              </sb:author>
                              <sb:author>
                                 <ce:given-name>Y.</ce:given-name>
                                 <ce:surname>Tian</ce:surname>
                              </sb:author>
                              <sb:author>
                                 <ce:given-name>Y.</ce:given-name>
                                 <ce:surname>An</ce:surname>
                              </sb:author>
                              <sb:author>
                                 <ce:given-name>J.</ce:given-name>
                                 <ce:surname>Feng</ce:surname>
                              </sb:author>
                           </sb:authors>
                           <sb:title>
                              <sb:maintitle>Design of robust, lithiophilic, and flexible inorganic-polymer protective layer by separator engineering enables dendrite-free lithium metal batteries with LiNi0.8Mn0.1Co0.1O2 cathode</sb:maintitle>
                           </sb:title>
                        </sb:contribution>
                        <sb:host>
                           <sb:issue>
                              <sb:series>
                                 <sb:title>
                                    <sb:maintitle>Small</sb:maintitle>
                                 </sb:title>
                                 <sb:volume-nr>17</sb:volume-nr>
                              </sb:series>
                              <sb:issue-nr>13</sb:issue-nr>
                              <sb:date>2021</sb:date>
                           </sb:issue>
                           <ce:doi>10.1002/smll.202007717</ce:doi>
                        </sb:host>
                     </sb:reference>
                     <ce:source-text id="srctxt0027">Tan, L., Sun, Y., Wei, C., Tao, Y., Tian, Y., An, Y., Feng, J. (2021). Design of robust, lithiophilic, and flexible inorganic-polymer protective layer by separator engineering enables dendrite-free lithium metal batteries with LiNi0.8Mn0.1Co0.1O2 cathode. Small, 17(13). doi: 10.1002/smll.202007717.</ce:source-text>
                  </ce:bib-reference>
                  <ce:bib-reference id="bib0028">
                     <ce:label>[28]</ce:label>
                     <sb:reference id="sbref0028">
                        <sb:contribution langtype="en">
                           <sb:authors>
                              <sb:author>
                                 <ce:given-name>L.</ce:given-name>
                                 <ce:surname>Li</ce:surname>
                              </sb:author>
                              <sb:author>
                                 <ce:given-name>Y.</ce:given-name>
                                 <ce:surname>Shan</ce:surname>
                              </sb:author>
                              <sb:author>
                                 <ce:given-name>F.</ce:given-name>
                                 <ce:surname>Wang</ce:surname>
                              </sb:author>
                              <sb:author>
                                 <ce:given-name>X.</ce:given-name>
                                 <ce:surname>Chen</ce:surname>
                              </sb:author>
                              <sb:author>
                                 <ce:given-name>Y.</ce:given-name>
                                 <ce:surname>Zhao</ce:surname>
                              </sb:author>
                              <sb:author>
                                 <ce:given-name>D.</ce:given-name>
                                 <ce:surname>Zhou</ce:surname>
                              </sb:author>
                              <sb:author>
                                 <ce:given-name>W.</ce:given-name>
                                 <ce:surname>Cui</ce:surname>
                              </sb:author>
                           </sb:authors>
                           <sb:title>
                              <sb:maintitle>Improving fast and safe transfer of lithium ions in solid-state lithium batteries by porosity and channel structure of polymer electrolyte</sb:maintitle>
                           </sb:title>
                        </sb:contribution>
                        <sb:host>
                           <sb:issue>
                              <sb:series>
                                 <sb:title>
                                    <sb:maintitle>ACS Appl. Mater. Interfaces</sb:maintitle>
                                 </sb:title>
                              </sb:series>
                              <sb:date>2021</sb:date>
                           </sb:issue>
                           <ce:doi>10.1021/acsami.1c11489</ce:doi>
                        </sb:host>
                     </sb:reference>
                     <ce:source-text id="srctxt0028">Li, L., Shan, Y., Wang, F., Chen, X., Zhao, Y., Zhou, D.,Cui, W. (2021). Improving fast and safe transfer of lithium ions in solid-state lithium batteries by porosity and channel structure of polymer electrolyte. ACS Appl. Mater. Interfaces. doi: 10.1021/acsami.1c11489.</ce:source-text>
                  </ce:bib-reference>
                  <ce:bib-reference id="bib0029">
                     <ce:label>[29]</ce:label>
                     <sb:reference id="sbref0029">
                        <sb:contribution langtype="en">
                           <sb:authors>
                              <sb:author>
                                 <ce:given-name>M.</ce:given-name>
                                 <ce:surname>Wang</ce:surname>
                              </sb:author>
                              <sb:author>
                                 <ce:given-name>C.</ce:given-name>
                                 <ce:surname>Jiang</ce:surname>
                              </sb:author>
                              <sb:author>
                                 <ce:given-name>S.</ce:given-name>
                                 <ce:surname>Zhang</ce:surname>
                              </sb:author>
                              <sb:author>
                                 <ce:given-name>X.</ce:given-name>
                                 <ce:surname>Song</ce:surname>
                              </sb:author>
                              <sb:author>
                                 <ce:given-name>Y.</ce:given-name>
                                 <ce:surname>Tang</ce:surname>
                              </sb:author>
                              <sb:author>
                                 <ce:given-name>H.</ce:given-name>
                                 <ce:surname>Cheng</ce:surname>
                              </sb:author>
                           </sb:authors>
                           <sb:title>
                              <sb:maintitle>Reversible calcium alloying enables a practical room-temperature rechargeable calcium-ion battery with a high discharge voltage</sb:maintitle>
                           </sb:title>
                        </sb:contribution>
                        <sb:host>
                           <sb:issue>
                              <sb:series>
                                 <sb:title>
                                    <sb:maintitle>Nat. Chem.</sb:maintitle>
                                 </sb:title>
                                 <sb:volume-nr>10</sb:volume-nr>
                              </sb:series>
                              <sb:issue-nr>6</sb:issue-nr>
                              <sb:date>2018</sb:date>
                           </sb:issue>
                           <sb:pages>
                              <sb:first-page>667</sb:first-page>
                              <sb:last-page>672</sb:last-page>
                           </sb:pages>
                           <ce:doi>10.1038/s41557-018-0045-4</ce:doi>
                        </sb:host>
                     </sb:reference>
                     <ce:source-text id="srctxt0029">Wang, M., Jiang, C., Zhang, S., Song, X., Tang, Y., Cheng, H. (2018). Reversible calcium alloying enables a practical room-temperature rechargeable calcium-ion battery with a high discharge voltage. Nat. Chem., 10(6), 667–672. doi: 10.1038/s41557-018-0045-4.</ce:source-text>
                  </ce:bib-reference>
                  <ce:bib-reference id="bib0030">
                     <ce:label>[30]</ce:label>
                     <sb:reference id="sbref0030">
                        <sb:contribution langtype="en">
                           <sb:authors>
                              <sb:author>
                                 <ce:given-name>B.</ce:given-name>
                                 <ce:surname>Ji</ce:surname>
                              </sb:author>
                              <sb:author>
                                 <ce:given-name>F.</ce:given-name>
                                 <ce:surname>Zhang</ce:surname>
                              </sb:author>
                              <sb:author>
                                 <ce:given-name>X.</ce:given-name>
                                 <ce:surname>Song</ce:surname>
                              </sb:author>
                              <sb:author>
                                 <ce:given-name>Y.</ce:given-name>
                                 <ce:surname>Tang</ce:surname>
                              </sb:author>
                           </sb:authors>
                           <sb:title>
                              <sb:maintitle>A novel potassium-ion-based dual-ion battery</sb:maintitle>
                           </sb:title>
                        </sb:contribution>
                        <sb:host>
                           <sb:issue>
                              <sb:series>
                                 <sb:title>
                                    <sb:maintitle>Adv. Mater. (Weinheim)</sb:maintitle>
                                 </sb:title>
                                 <sb:volume-nr>29</sb:volume-nr>
                              </sb:series>
                              <sb:issue-nr>19</sb:issue-nr>
                              <sb:date>2017</sb:date>
                           </sb:issue>
                           <sb:article-number>1700519</sb:article-number>
                           <ce:doi>10.1002/adma.201700519</ce:doi>
                        </sb:host>
                     </sb:reference>
                     <ce:source-text id="srctxt0030">Ji, B., Zhang, F., Song, X., &amp; Tang, Y. (2017). A novel potassium-ion-based dual-ion battery. Adv. Mater. (Weinheim), 29(19), 1700519. doi: 10.1002/adma.201700519.</ce:source-text>
                  </ce:bib-reference>
                  <ce:bib-reference id="bib0031">
                     <ce:label>[31]</ce:label>
                     <sb:reference id="sbref0031">
                        <sb:contribution langtype="en">
                           <sb:authors>
                              <sb:author>
                                 <ce:given-name>A.</ce:given-name>
                                 <ce:surname>Saeed</ce:surname>
                              </sb:author>
                              <sb:author>
                                 <ce:given-name>N.</ce:given-name>
                                 <ce:surname>Karimi</ce:surname>
                              </sb:author>
                              <sb:author>
                                 <ce:given-name>M.C.</ce:given-name>
                                 <ce:surname>Paul</ce:surname>
                              </sb:author>
                           </sb:authors>
                           <sb:title>
                              <sb:maintitle>Analysis of the unsteady thermal response of a Li-ion battery pack to dynamic loads</sb:maintitle>
                           </sb:title>
                        </sb:contribution>
                        <sb:host>
                           <sb:issue>
                              <sb:series>
                                 <sb:title>
                                    <sb:maintitle>Energy</sb:maintitle>
                                 </sb:title>
                                 <sb:volume-nr>231</sb:volume-nr>
                              </sb:series>
                              <sb:date>2021</sb:date>
                           </sb:issue>
                           <sb:article-number>120947</sb:article-number>
                        </sb:host>
                     </sb:reference>
                     <ce:source-text id="srctxt0031">A. Saeed, N. Karimi, M.C. Paul, Analysis of the unsteady thermal response of a Li-ion battery pack to dynamic loads, Energy, Vol. 231, pp. 120947, 2021.</ce:source-text>
                  </ce:bib-reference>
                  <ce:bib-reference id="bib0032">
                     <ce:label>[32]</ce:label>
                     <sb:reference id="sbref0032">
                        <sb:contribution langtype="en">
                           <sb:authors>
                              <sb:author>
                                 <ce:given-name>J.</ce:given-name>
                                 <ce:surname>Xu</ce:surname>
                              </sb:author>
                              <sb:author>
                                 <ce:given-name>B.</ce:given-name>
                                 <ce:surname>Liu</ce:surname>
                              </sb:author>
                              <sb:author>
                                 <ce:given-name>D.</ce:given-name>
                                 <ce:surname>Hu</ce:surname>
                              </sb:author>
                           </sb:authors>
                           <sb:title>
                              <sb:maintitle>State of charge dependent mechanical integrity behavior of 18650 lithium-ion batteries</sb:maintitle>
                           </sb:title>
                        </sb:contribution>
                        <sb:host>
                           <sb:issue>
                              <sb:series>
                                 <sb:title>
                                    <sb:maintitle>Sci. Rep.</sb:maintitle>
                                 </sb:title>
                                 <sb:volume-nr>6</sb:volume-nr>
                              </sb:series>
                              <sb:date>2016</sb:date>
                           </sb:issue>
                           <sb:pages>
                              <sb:first-page>1</sb:first-page>
                              <sb:last-page>11</sb:last-page>
                           </sb:pages>
                        </sb:host>
                     </sb:reference>
                     <ce:source-text id="srctxt0032">J. Xu, B. Liu, D. Hu, State of charge dependent mechanical integrity behavior of 18650 lithium-ion batteries, Sci. Rep., 6 (2016) 1–11.</ce:source-text>
                  </ce:bib-reference>
                  <ce:bib-reference id="bib0033">
                     <ce:label>[33]</ce:label>
                     <sb:reference id="sbref0033">
                        <sb:contribution langtype="en">
                           <sb:authors>
                              <sb:author>
                                 <ce:given-name>H.M.</ce:given-name>
                                 <ce:surname>Ali</ce:surname>
                              </sb:author>
                           </sb:authors>
                           <sb:title>
                              <sb:maintitle>Recent advancements in PV cooling and efficiency enhancement integrating phase change materials based systems – a comprehensive review</sb:maintitle>
                           </sb:title>
                        </sb:contribution>
                        <sb:host>
                           <sb:issue>
                              <sb:series>
                                 <sb:title>
                                    <sb:maintitle>Solar Energy</sb:maintitle>
                                 </sb:title>
                                 <sb:volume-nr>197</sb:volume-nr>
                              </sb:series>
                              <sb:date>2020</sb:date>
                           </sb:issue>
                           <sb:pages>
                              <sb:first-page>163</sb:first-page>
                              <sb:last-page>198</sb:last-page>
                           </sb:pages>
                        </sb:host>
                     </sb:reference>
                     <ce:source-text id="srctxt0033">H.M. Ali, Recent advancements in PV cooling and efficiency enhancement integrating phase change materials based systems – a comprehensive review, Solar Energy, Vol. 197, pp. 163–198, 2020.</ce:source-text>
                  </ce:bib-reference>
                  <ce:bib-reference id="bib0034">
                     <ce:label>[34]</ce:label>
                     <sb:reference id="sbref0034">
                        <sb:contribution langtype="en">
                           <sb:authors>
                              <sb:author>
                                 <ce:given-name>Y.</ce:given-name>
                                 <ce:surname>Tian</ce:surname>
                              </sb:author>
                              <sb:author>
                                 <ce:given-name>C.Y.</ce:given-name>
                                 <ce:surname>Zhao</ce:surname>
                              </sb:author>
                           </sb:authors>
                           <sb:title>
                              <sb:maintitle>A numerical investigation of heat transfer in PCMs (PCMs) embedded in porous metals</sb:maintitle>
                           </sb:title>
                        </sb:contribution>
                        <sb:host>
                           <sb:issue>
                              <sb:series>
                                 <sb:title>
                                    <sb:maintitle>Energy</sb:maintitle>
                                 </sb:title>
                                 <sb:volume-nr>36</sb:volume-nr>
                              </sb:series>
                              <sb:issue-nr>9</sb:issue-nr>
                              <sb:date>2011</sb:date>
                           </sb:issue>
                           <sb:pages>
                              <sb:first-page>5539</sb:first-page>
                              <sb:last-page>5546</sb:last-page>
                           </sb:pages>
                        </sb:host>
                     </sb:reference>
                     <ce:source-text id="srctxt0034">Y. Tian, C.Y. Zhao, A numerical investigation of heat transfer in PCMs (PCMs) embedded in porous metals, Energy, Vol. 36, No. 9, pp. 5539–5546, 2011.</ce:source-text>
                  </ce:bib-reference>
                  <ce:bib-reference id="bib0035">
                     <ce:label>[35]</ce:label>
                     <sb:reference id="sbref0035">
                        <sb:contribution langtype="en">
                           <sb:authors>
                              <sb:author>
                                 <ce:given-name>T.</ce:given-name>
                                 <ce:surname>Yang</ce:surname>
                              </sb:author>
                              <sb:author>
                                 <ce:given-name>N.</ce:given-name>
                                 <ce:surname>Yang</ce:surname>
                              </sb:author>
                              <sb:author>
                                 <ce:given-name>X.</ce:given-name>
                                 <ce:surname>Zhang</ce:surname>
                              </sb:author>
                              <sb:author>
                                 <ce:given-name>G.</ce:given-name>
                                 <ce:surname>Li</ce:surname>
                              </sb:author>
                           </sb:authors>
                           <sb:title>
                              <sb:maintitle>Investigation of the thermal performance of axial-flow air cooling for the lithium-ion battery pack</sb:maintitle>
                           </sb:title>
                        </sb:contribution>
                        <sb:host>
                           <sb:issue>
                              <sb:series>
                                 <sb:title>
                                    <sb:maintitle>Int. J. Thermal Sci.</sb:maintitle>
                                 </sb:title>
                                 <sb:volume-nr>108</sb:volume-nr>
                              </sb:series>
                              <sb:date>2016</sb:date>
                           </sb:issue>
                           <sb:pages>
                              <sb:first-page>132</sb:first-page>
                              <sb:last-page>144</sb:last-page>
                           </sb:pages>
                        </sb:host>
                     </sb:reference>
                     <ce:source-text id="srctxt0035">T. Yang, N. Yang, X. Zhang, G. Li, Investigation of the thermal performance of axial-flow air cooling for the lithium-ion battery pack, Int. J. Thermal Sci., Vol. 108, pp. 132–144, 2016.</ce:source-text>
                  </ce:bib-reference>
                  <ce:bib-reference id="bib0036">
                     <ce:label>[36]</ce:label>
                     <sb:reference id="sbref0036">
                        <sb:contribution langtype="en">
                           <sb:authors>
                              <sb:author>
                                 <ce:given-name>J.</ce:given-name>
                                 <ce:surname>Zhang</ce:surname>
                              </sb:author>
                              <sb:author>
                                 <ce:given-name>J.</ce:given-name>
                                 <ce:surname>Lee</ce:surname>
                              </sb:author>
                           </sb:authors>
                           <sb:title>
                              <sb:maintitle>A review on prognostics and health monitoring of Li-ion battery</sb:maintitle>
                           </sb:title>
                        </sb:contribution>
                        <sb:host>
                           <sb:issue>
                              <sb:series>
                                 <sb:title>
                                    <sb:maintitle>J. Power Sources</sb:maintitle>
                                 </sb:title>
                                 <sb:volume-nr>196</sb:volume-nr>
                              </sb:series>
                              <sb:issue-nr>15</sb:issue-nr>
                              <sb:date>2011</sb:date>
                           </sb:issue>
                           <sb:pages>
                              <sb:first-page>6007</sb:first-page>
                              <sb:last-page>6014</sb:last-page>
                           </sb:pages>
                        </sb:host>
                     </sb:reference>
                     <ce:source-text id="srctxt0036">J. Zhang, J. Lee, A review on prognostics and health monitoring of Li-ion battery, J. Power Sources, Vol. 196, No. 15, pp. 6007–6014, 2011.</ce:source-text>
                  </ce:bib-reference>
                  <ce:bib-reference id="bib0037">
                     <ce:label>[37]</ce:label>
                     <sb:reference id="sbref0037">
                        <sb:contribution langtype="en">
                           <sb:authors>
                              <sb:author>
                                 <ce:given-name>X.</ce:given-name>
                                 <ce:surname>Zhang</ce:surname>
                              </sb:author>
                              <sb:author>
                                 <ce:given-name>Z.</ce:given-name>
                                 <ce:surname>Li</ce:surname>
                              </sb:author>
                              <sb:author>
                                 <ce:given-name>L.</ce:given-name>
                                 <ce:surname>Luo</ce:surname>
                              </sb:author>
                              <sb:author>
                                 <ce:given-name>Y.</ce:given-name>
                                 <ce:surname>Fan</ce:surname>
                              </sb:author>
                              <sb:author>
                                 <ce:given-name>Z.</ce:given-name>
                                 <ce:surname>Du</ce:surname>
                              </sb:author>
                           </sb:authors>
                           <sb:title>
                              <sb:maintitle>A review on thermal management of lithium-ion batteries for electric vehicles</sb:maintitle>
                           </sb:title>
                        </sb:contribution>
                        <sb:host>
                           <sb:issue>
                              <sb:series>
                                 <sb:title>
                                    <sb:maintitle>Energy</sb:maintitle>
                                 </sb:title>
                                 <sb:volume-nr>238</sb:volume-nr>
                              </sb:series>
                              <sb:date>2022</sb:date>
                           </sb:issue>
                           <sb:article-number>121652</sb:article-number>
                        </sb:host>
                     </sb:reference>
                     <ce:source-text id="srctxt0037">X. Zhang, Z. Li, L. Luo, Y. Fan, Z. Du, A review on thermal management of lithium-ion batteries for electric vehicles, Energy, Vol. 238, pp. 121652, 2022.</ce:source-text>
                  </ce:bib-reference>
                  <ce:bib-reference id="bib0038">
                     <ce:label>[38]</ce:label>
                     <sb:reference id="sbref0038">
                        <sb:contribution langtype="en">
                           <sb:authors>
                              <sb:author>
                                 <ce:given-name>H.</ce:given-name>
                                 <ce:surname>Yin</ce:surname>
                              </sb:author>
                              <sb:author>
                                 <ce:given-name>C.</ce:given-name>
                                 <ce:surname>Han</ce:surname>
                              </sb:author>
                              <sb:author>
                                 <ce:given-name>Q.</ce:given-name>
                                 <ce:surname>Liu</ce:surname>
                              </sb:author>
                              <sb:author>
                                 <ce:given-name>F.</ce:given-name>
                                 <ce:surname>Wu</ce:surname>
                              </sb:author>
                              <sb:author>
                                 <ce:given-name>F.</ce:given-name>
                                 <ce:surname>Zhang</ce:surname>
                              </sb:author>
                              <sb:author>
                                 <ce:given-name>Y.</ce:given-name>
                                 <ce:surname>Tang</ce:surname>
                              </sb:author>
                           </sb:authors>
                           <sb:title>
                              <sb:maintitle>Recent advances and perspectives on the polymer electrolytes for sodium/potassium-ion batteries</sb:maintitle>
                           </sb:title>
                        </sb:contribution>
                        <sb:host>
                           <sb:issue>
                              <sb:series>
                                 <sb:title>
                                    <sb:maintitle>Small</sb:maintitle>
                                 </sb:title>
                              </sb:series>
                              <sb:date>2021</sb:date>
                           </sb:issue>
                           <sb:article-number>2006627</sb:article-number>
                        </sb:host>
                     </sb:reference>
                     <ce:source-text id="srctxt0038">H. Yin, C. Han, Q. Liu, F. Wu, F. Zhang, Y. Tang, Recent advances and perspectives on the polymer electrolytes for sodium/potassium-ion batteries, Small, pp. 2006627, 2021.</ce:source-text>
                  </ce:bib-reference>
                  <ce:bib-reference id="bib0039">
                     <ce:label>[39]</ce:label>
                     <sb:reference id="sbref0039">
                        <sb:contribution langtype="en">
                           <sb:authors>
                              <sb:author>
                                 <ce:given-name>H.</ce:given-name>
                                 <ce:surname>Zhang</ce:surname>
                              </sb:author>
                              <sb:author>
                                 <ce:given-name>C.</ce:given-name>
                                 <ce:surname>Li</ce:surname>
                              </sb:author>
                              <sb:author>
                                 <ce:given-name>R.</ce:given-name>
                                 <ce:surname>Zhang</ce:surname>
                              </sb:author>
                              <sb:author>
                                 <ce:given-name>Y.</ce:given-name>
                                 <ce:surname>Lin</ce:surname>
                              </sb:author>
                              <sb:author>
                                 <ce:given-name>H.</ce:given-name>
                                 <ce:surname>Fang</ce:surname>
                              </sb:author>
                           </sb:authors>
                           <sb:title>
                              <sb:maintitle>Thermal analysis of a 6s4p Lithium-ion battery pack cooled by cold plates based on a multi-domain modeling framework</sb:maintitle>
                           </sb:title>
                        </sb:contribution>
                        <sb:host>
                           <sb:issue>
                              <sb:series>
                                 <sb:title>
                                    <sb:maintitle>Appl. Therm. Eng.</sb:maintitle>
                                 </sb:title>
                                 <sb:volume-nr>173</sb:volume-nr>
                              </sb:series>
                              <sb:date>2020</sb:date>
                           </sb:issue>
                           <sb:article-number>115216</sb:article-number>
                        </sb:host>
                     </sb:reference>
                     <ce:source-text id="srctxt0039">H. Zhang, C. Li, R. Zhang, Y. Lin, H. Fang, Thermal analysis of a 6s4p Lithium-ion battery pack cooled by cold plates based on a multi-domain modeling framework, Appl. Therm. Eng., Vol. 173, pp. 115216, 2020.</ce:source-text>
                  </ce:bib-reference>
                  <ce:bib-reference id="bib0040">
                     <ce:label>[40]</ce:label>
                     <sb:reference id="sbref0040">
                        <sb:contribution langtype="en">
                           <sb:authors>
                              <sb:author>
                                 <ce:given-name>Y.</ce:given-name>
                                 <ce:surname>Zhang</ce:surname>
                              </sb:author>
                              <sb:author>
                                 <ce:given-name>J.</ce:given-name>
                                 <ce:surname>Huang</ce:surname>
                              </sb:author>
                              <sb:author>
                                 <ce:given-name>M.</ce:given-name>
                                 <ce:surname>Cao</ce:surname>
                              </sb:author>
                              <sb:author>
                                 <ce:given-name>G.</ce:given-name>
                                 <ce:surname>Du</ce:surname>
                              </sb:author>
                              <sb:author>
                                 <ce:given-name>Z.</ce:given-name>
                                 <ce:surname>Liu</ce:surname>
                              </sb:author>
                              <sb:author>
                                 <ce:given-name>L.</ce:given-name>
                                 <ce:surname>wang</ce:surname>
                              </sb:author>
                           </sb:authors>
                           <sb:title>
                              <sb:maintitle>A novel sandwich structured PCM with well impact energy absorption performance for Li-ion battery application</sb:maintitle>
                           </sb:title>
                        </sb:contribution>
                        <sb:host>
                           <sb:issue>
                              <sb:series>
                                 <sb:title>
                                    <sb:maintitle>J. Energy Storage</sb:maintitle>
                                 </sb:title>
                                 <sb:volume-nr>40</sb:volume-nr>
                              </sb:series>
                              <sb:date>2021</sb:date>
                           </sb:issue>
                           <sb:article-number>102769</sb:article-number>
                        </sb:host>
                     </sb:reference>
                     <ce:source-text id="srctxt0040">Y. Zhang, J. Huang, M. Cao, G. Du, Z. Liu, L. wang, A novel sandwich structured PCM with well impact energy absorption performance for Li-ion battery application, J. Energy Storage, Vol. 40, pp. 102769, 2021.</ce:source-text>
                  </ce:bib-reference>
                  <ce:bib-reference id="bib0041">
                     <ce:label>[41]</ce:label>
                     <sb:reference id="sbref0041">
                        <sb:contribution langtype="en">
                           <sb:authors>
                              <sb:author>
                                 <ce:given-name>D.</ce:given-name>
                                 <ce:surname>Zhao</ce:surname>
                              </sb:author>
                              <sb:author>
                                 <ce:given-name>G.</ce:given-name>
                                 <ce:surname>Tan</ce:surname>
                              </sb:author>
                           </sb:authors>
                           <sb:title>
                              <sb:maintitle>Experimental evaluation of a prototype thermoelectric system integrated with PCM (PCM) for space cooling</sb:maintitle>
                           </sb:title>
                        </sb:contribution>
                        <sb:host>
                           <sb:issue>
                              <sb:series>
                                 <sb:title>
                                    <sb:maintitle>Energy</sb:maintitle>
                                 </sb:title>
                                 <sb:volume-nr>68</sb:volume-nr>
                              </sb:series>
                              <sb:date>2014</sb:date>
                           </sb:issue>
                           <sb:pages>
                              <sb:first-page>658</sb:first-page>
                              <sb:last-page>666</sb:last-page>
                           </sb:pages>
                        </sb:host>
                     </sb:reference>
                     <ce:source-text id="srctxt0041">D. Zhao, G. Tan, Experimental evaluation of a prototype thermoelectric system integrated with PCM (PCM) for space cooling, Energy, Vol. 68, pp. 658–666, 2014.</ce:source-text>
                  </ce:bib-reference>
                  <ce:bib-reference id="bib0042">
                     <ce:label>[42]</ce:label>
                     <sb:reference id="sbref0042">
                        <sb:contribution langtype="en">
                           <sb:authors>
                              <sb:author>
                                 <ce:given-name>R.</ce:given-name>
                                 <ce:surname>Zhao</ce:surname>
                              </sb:author>
                              <sb:author>
                                 <ce:given-name>S.</ce:given-name>
                                 <ce:surname>Zhang</ce:surname>
                              </sb:author>
                              <sb:author>
                                 <ce:given-name>J.</ce:given-name>
                                 <ce:surname>Liu</ce:surname>
                              </sb:author>
                              <sb:author>
                                 <ce:given-name>J.</ce:given-name>
                                 <ce:surname>Gu</ce:surname>
                              </sb:author>
                           </sb:authors>
                           <sb:title>
                              <sb:maintitle>A review of thermal performance improving methods of lithium ion battery: electrode modification and thermal management system</sb:maintitle>
                           </sb:title>
                        </sb:contribution>
                        <sb:host>
                           <sb:issue>
                              <sb:series>
                                 <sb:title>
                                    <sb:maintitle>J. Power Sources</sb:maintitle>
                                 </sb:title>
                                 <sb:volume-nr>299</sb:volume-nr>
                              </sb:series>
                              <sb:date>2015</sb:date>
                           </sb:issue>
                           <sb:pages>
                              <sb:first-page>557</sb:first-page>
                              <sb:last-page>577</sb:last-page>
                           </sb:pages>
                        </sb:host>
                     </sb:reference>
                     <ce:source-text id="srctxt0042">R. Zhao, S. Zhang, J. Liu, J. Gu, A review of thermal performance improving methods of lithium ion battery: electrode modification and thermal management system, J. Power Sources, Vol. 299, pp. 557–577, 2015.</ce:source-text>
                  </ce:bib-reference>
                  <ce:bib-reference id="bib0043">
                     <ce:label>[43]</ce:label>
                     <sb:reference id="sbref0043">
                        <sb:contribution langtype="en">
                           <sb:authors>
                              <sb:author>
                                 <ce:given-name>M.</ce:given-name>
                                 <ce:surname>Jaworski</ce:surname>
                              </sb:author>
                              <sb:author>
                                 <ce:given-name>M.</ce:given-name>
                                 <ce:surname>Bednarczyk</ce:surname>
                              </sb:author>
                              <sb:author>
                                 <ce:given-name>M.</ce:given-name>
                                 <ce:surname>Czachor</ce:surname>
                              </sb:author>
                           </sb:authors>
                           <sb:title>
                              <sb:maintitle>Experimental investigation of thermoelectric generator (TEG) with PCM module</sb:maintitle>
                           </sb:title>
                        </sb:contribution>
                        <sb:host>
                           <sb:issue>
                              <sb:series>
                                 <sb:title>
                                    <sb:maintitle>Appl. Therm. Eng.</sb:maintitle>
                                 </sb:title>
                                 <sb:volume-nr>96</sb:volume-nr>
                              </sb:series>
                              <sb:date>2016</sb:date>
                           </sb:issue>
                           <sb:pages>
                              <sb:first-page>527</sb:first-page>
                              <sb:last-page>533</sb:last-page>
                           </sb:pages>
                        </sb:host>
                     </sb:reference>
                     <ce:source-text id="srctxt0043">M. Jaworski, M. Bednarczyk, M. Czachor, Experimental investigation of thermoelectric generator (TEG) with PCM module, Appl. Therm. Eng., Vol. 96, pp. 527–533, 2016.</ce:source-text>
                  </ce:bib-reference>
                  <ce:bib-reference id="bib0044">
                     <ce:label>[44]</ce:label>
                     <sb:reference id="sbref0044">
                        <sb:contribution langtype="en">
                           <sb:authors>
                              <sb:author>
                                 <ce:given-name>L.</ce:given-name>
                                 <ce:surname>Jiang</ce:surname>
                              </sb:author>
                              <sb:author>
                                 <ce:given-name>H.</ce:given-name>
                                 <ce:surname>Zhang</ce:surname>
                              </sb:author>
                              <sb:author>
                                 <ce:given-name>J.</ce:given-name>
                                 <ce:surname>Li</ce:surname>
                              </sb:author>
                              <sb:author>
                                 <ce:given-name>P.</ce:given-name>
                                 <ce:surname>Xia</ce:surname>
                              </sb:author>
                           </sb:authors>
                           <sb:title>
                              <sb:maintitle>Thermal performance of a cylindrical battery module impregnated with PCM composite based on thermoelectric cooling</sb:maintitle>
                           </sb:title>
                        </sb:contribution>
                        <sb:host>
                           <sb:issue>
                              <sb:series>
                                 <sb:title>
                                    <sb:maintitle>Energy</sb:maintitle>
                                 </sb:title>
                                 <sb:volume-nr>188</sb:volume-nr>
                              </sb:series>
                              <sb:date>2019</sb:date>
                           </sb:issue>
                           <sb:article-number>116048</sb:article-number>
                        </sb:host>
                     </sb:reference>
                     <ce:source-text id="srctxt0044">L. Jiang, H. Zhang, J. Li, P. Xia, Thermal performance of a cylindrical battery module impregnated with PCM composite based on thermoelectric cooling, Energy, Vol. 188, pp. 116048, 2019.</ce:source-text>
                  </ce:bib-reference>
                  <ce:bib-reference id="bib0045">
                     <ce:label>[45]</ce:label>
                     <sb:reference id="sbref0045">
                        <sb:contribution langtype="en">
                           <sb:authors>
                              <sb:author>
                                 <ce:given-name>R.</ce:given-name>
                                 <ce:surname>Kalbasi</ce:surname>
                              </sb:author>
                           </sb:authors>
                           <sb:title>
                              <sb:maintitle>Introducing a novel heat sink comprising PCM and air - adapted to electronic device thermal management</sb:maintitle>
                           </sb:title>
                        </sb:contribution>
                        <sb:host>
                           <sb:issue>
                              <sb:series>
                                 <sb:title>
                                    <sb:maintitle>Int. J. Heat Mass Transf.</sb:maintitle>
                                 </sb:title>
                                 <sb:volume-nr>169</sb:volume-nr>
                              </sb:series>
                              <sb:date>2021</sb:date>
                           </sb:issue>
                           <sb:article-number>120914</sb:article-number>
                        </sb:host>
                     </sb:reference>
                     <ce:source-text id="srctxt0045">R. Kalbasi, Introducing a novel heat sink comprising PCM and air - adapted to electronic device thermal management, Int. J. Heat Mass Transf., Vol. 169, pp. 120914, 2021.</ce:source-text>
                  </ce:bib-reference>
                  <ce:bib-reference id="bib0046">
                     <ce:label>[46]</ce:label>
                     <sb:reference id="sbref0046">
                        <sb:contribution langtype="en">
                           <sb:authors>
                              <sb:author>
                                 <ce:given-name>K.</ce:given-name>
                                 <ce:surname>Radhakrishnan</ce:surname>
                              </sb:author>
                              <sb:author>
                                 <ce:given-name>A.</ce:given-name>
                                 <ce:surname>Balakrishnan</ce:surname>
                              </sb:author>
                           </sb:authors>
                           <sb:title>
                              <sb:maintitle>Heat transfer analysis of thermal energy storage using PCMs</sb:maintitle>
                           </sb:title>
                        </sb:contribution>
                        <sb:host>
                           <sb:issue>
                              <sb:series>
                                 <sb:title>
                                    <sb:maintitle>Heat recovery sys. CHP</sb:maintitle>
                                 </sb:title>
                                 <sb:volume-nr>12</sb:volume-nr>
                              </sb:series>
                              <sb:issue-nr>5</sb:issue-nr>
                              <sb:date>1992</sb:date>
                           </sb:issue>
                           <sb:pages>
                              <sb:first-page>427</sb:first-page>
                              <sb:last-page>435</sb:last-page>
                           </sb:pages>
                        </sb:host>
                     </sb:reference>
                     <ce:source-text id="srctxt0046">K. Radhakrishnan, A. Balakrishnan, Heat transfer analysis of thermal energy storage using PCMs, Heat recovery sys. CHP, Vol. 12, No. 5, pp. 427–435, 1992.</ce:source-text>
                  </ce:bib-reference>
                  <ce:bib-reference id="bib0047">
                     <ce:label>[47]</ce:label>
                     <sb:reference id="sbref0047">
                        <sb:contribution langtype="en">
                           <sb:authors>
                              <sb:author>
                                 <ce:given-name>B.</ce:given-name>
                                 <ce:surname>Zivkovic</ce:surname>
                              </sb:author>
                              <sb:author>
                                 <ce:given-name>I.</ce:given-name>
                                 <ce:surname>Fujii</ce:surname>
                              </sb:author>
                           </sb:authors>
                           <sb:title>
                              <sb:maintitle>An analysis of isothermal phase change of PCM within rectangular and cylindrical containers</sb:maintitle>
                           </sb:title>
                        </sb:contribution>
                        <sb:host>
                           <sb:issue>
                              <sb:series>
                                 <sb:title>
                                    <sb:maintitle>Solar energy</sb:maintitle>
                                 </sb:title>
                                 <sb:volume-nr>70</sb:volume-nr>
                              </sb:series>
                              <sb:issue-nr>1</sb:issue-nr>
                              <sb:date>2001</sb:date>
                           </sb:issue>
                           <sb:pages>
                              <sb:first-page>51</sb:first-page>
                              <sb:last-page>61</sb:last-page>
                           </sb:pages>
                        </sb:host>
                     </sb:reference>
                     <ce:source-text id="srctxt0047">B. Zivkovic, I. Fujii, An analysis of isothermal phase change of PCM within rectangular and cylindrical containers, Solar energy, Vol. 70, No. 1, pp. 51–61, 2001.</ce:source-text>
                  </ce:bib-reference>
                  <ce:bib-reference id="bib0048">
                     <ce:label>[48]</ce:label>
                     <sb:reference id="sbref0048">
                        <sb:contribution langtype="en">
                           <sb:authors>
                              <sb:author>
                                 <ce:given-name>L.</ce:given-name>
                                 <ce:surname>Ianniciello</ce:surname>
                              </sb:author>
                              <sb:author>
                                 <ce:given-name>P.H.</ce:given-name>
                                 <ce:surname>Biwolé</ce:surname>
                              </sb:author>
                              <sb:author>
                                 <ce:given-name>P.</ce:given-name>
                                 <ce:surname>Achard</ce:surname>
                              </sb:author>
                           </sb:authors>
                           <sb:title>
                              <sb:maintitle>Electric vehicles batteries thermal management systems employing PCMs</sb:maintitle>
                           </sb:title>
                        </sb:contribution>
                        <sb:host>
                           <sb:issue>
                              <sb:series>
                                 <sb:title>
                                    <sb:maintitle>J. Power Sources</sb:maintitle>
                                 </sb:title>
                                 <sb:volume-nr>378</sb:volume-nr>
                              </sb:series>
                              <sb:date>2018</sb:date>
                           </sb:issue>
                           <sb:pages>
                              <sb:first-page>383</sb:first-page>
                              <sb:last-page>403</sb:last-page>
                           </sb:pages>
                        </sb:host>
                     </sb:reference>
                     <ce:source-text id="srctxt0048">L. Ianniciello, P.H. Biwolé, P. Achard, Electric vehicles batteries thermal management systems employing PCMs, J. Power Sources, Vol. 378, pp. 383–403, 2018.</ce:source-text>
                  </ce:bib-reference>
                  <ce:bib-reference id="bib0049">
                     <ce:label>[49]</ce:label>
                     <sb:reference id="sbref0049">
                        <sb:contribution langtype="en">
                           <sb:authors>
                              <sb:author>
                                 <ce:given-name>S.</ce:given-name>
                                 <ce:surname>Arora</ce:surname>
                              </sb:author>
                           </sb:authors>
                           <sb:title>
                              <sb:maintitle>Selection of thermal management system for modular battery packs of electric vehicles: a review of existing and emerging technologies</sb:maintitle>
                           </sb:title>
                        </sb:contribution>
                        <sb:host>
                           <sb:issue>
                              <sb:series>
                                 <sb:title>
                                    <sb:maintitle>J. Power Sources</sb:maintitle>
                                 </sb:title>
                                 <sb:volume-nr>400</sb:volume-nr>
                              </sb:series>
                              <sb:date>2018</sb:date>
                           </sb:issue>
                           <sb:pages>
                              <sb:first-page>621</sb:first-page>
                              <sb:last-page>640</sb:last-page>
                           </sb:pages>
                        </sb:host>
                     </sb:reference>
                     <ce:source-text id="srctxt0049">S. Arora, Selection of thermal management system for modular battery packs of electric vehicles: a review of existing and emerging technologies, J. Power Sources, Vol. 400, pp. 621–640, 2018.</ce:source-text>
                  </ce:bib-reference>
                  <ce:bib-reference id="bib0050">
                     <ce:label>[50]</ce:label>
                     <sb:reference id="sbref0050">
                        <sb:contribution langtype="en">
                           <sb:authors>
                              <sb:author>
                                 <ce:given-name>S.</ce:given-name>
                                 <ce:surname>Al-Hallaj</ce:surname>
                              </sb:author>
                              <sb:author>
                                 <ce:given-name>J.R.</ce:given-name>
                                 <ce:surname>Selman</ce:surname>
                              </sb:author>
                           </sb:authors>
                           <sb:title>
                              <sb:maintitle>Thermal modeling of secondary lithium batteries for electric vehicle/hybrid electric vehicle applications</sb:maintitle>
                           </sb:title>
                        </sb:contribution>
                        <sb:host>
                           <sb:issue>
                              <sb:series>
                                 <sb:title>
                                    <sb:maintitle>J. Power Sources</sb:maintitle>
                                 </sb:title>
                                 <sb:volume-nr>110</sb:volume-nr>
                              </sb:series>
                              <sb:issue-nr>2</sb:issue-nr>
                              <sb:date>2002</sb:date>
                           </sb:issue>
                           <sb:pages>
                              <sb:first-page>341</sb:first-page>
                              <sb:last-page>348</sb:last-page>
                           </sb:pages>
                        </sb:host>
                     </sb:reference>
                     <ce:source-text id="srctxt0050">S. Al-Hallaj, J.R. Selman, Thermal modeling of secondary lithium batteries for electric vehicle/hybrid electric vehicle applications, J. Power Sources, Vol. 110, No. 2, pp. 341–348, 2002.</ce:source-text>
                  </ce:bib-reference>
                  <ce:bib-reference id="bib0051">
                     <ce:label>[51]</ce:label>
                     <sb:reference id="sbref0051">
                        <sb:contribution langtype="en">
                           <sb:authors>
                              <sb:author>
                                 <ce:given-name>S.</ce:given-name>
                                 <ce:surname>Al Hallaj</ce:surname>
                              </sb:author>
                              <sb:author>
                                 <ce:given-name>J.</ce:given-name>
                                 <ce:surname>Selman</ce:surname>
                              </sb:author>
                           </sb:authors>
                           <sb:title>
                              <sb:maintitle>A novel thermal management system for electric vehicle batteries using phase-change material</sb:maintitle>
                           </sb:title>
                        </sb:contribution>
                        <sb:host>
                           <sb:issue>
                              <sb:series>
                                 <sb:title>
                                    <sb:maintitle>J. Electrochem. Soc.</sb:maintitle>
                                 </sb:title>
                                 <sb:volume-nr>147</sb:volume-nr>
                              </sb:series>
                              <sb:issue-nr>9</sb:issue-nr>
                              <sb:date>2000</sb:date>
                           </sb:issue>
                           <sb:pages>
                              <sb:first-page>3231</sb:first-page>
                           </sb:pages>
                        </sb:host>
                     </sb:reference>
                     <ce:source-text id="srctxt0051">S. Al Hallaj, J. Selman, A novel thermal management system for electric vehicle batteries using phase-change material, J. Electrochem. Soc., Vol. 147, No. 9, pp. 3231, 2000.</ce:source-text>
                  </ce:bib-reference>
                  <ce:bib-reference id="bib0052">
                     <ce:label>[52]</ce:label>
                     <sb:reference id="sbref0052">
                        <sb:contribution langtype="en">
                           <sb:authors>
                              <sb:author>
                                 <ce:given-name>J.R.</ce:given-name>
                                 <ce:surname>Patel</ce:surname>
                              </sb:author>
                              <sb:author>
                                 <ce:given-name>M.K.</ce:given-name>
                                 <ce:surname>Rathod</ce:surname>
                              </sb:author>
                           </sb:authors>
                           <sb:title>
                              <sb:maintitle>Recent developments in the passive and hybrid thermal management techniques of lithium-ion batteries</sb:maintitle>
                           </sb:title>
                        </sb:contribution>
                        <sb:host>
                           <sb:issue>
                              <sb:series>
                                 <sb:title>
                                    <sb:maintitle>J. Power Sources</sb:maintitle>
                                 </sb:title>
                                 <sb:volume-nr>480</sb:volume-nr>
                              </sb:series>
                              <sb:date>2020</sb:date>
                           </sb:issue>
                           <sb:article-number>228820</sb:article-number>
                        </sb:host>
                     </sb:reference>
                     <ce:source-text id="srctxt0052">J.R. Patel, M.K. Rathod, Recent developments in the passive and hybrid thermal management techniques of lithium-ion batteries, J. Power Sources, Vol. 480, pp. 228820, 2020.</ce:source-text>
                  </ce:bib-reference>
                  <ce:bib-reference id="bib0053">
                     <ce:label>[53]</ce:label>
                     <sb:reference id="sbref0053">
                        <sb:contribution langtype="en">
                           <sb:authors>
                              <sb:author>
                                 <ce:given-name>A.</ce:given-name>
                                 <ce:surname>Kürklü</ce:surname>
                              </sb:author>
                              <sb:author>
                                 <ce:given-name>A.</ce:given-name>
                                 <ce:surname>Wheldon</ce:surname>
                              </sb:author>
                              <sb:author>
                                 <ce:given-name>P.</ce:given-name>
                                 <ce:surname>Hadley</ce:surname>
                              </sb:author>
                           </sb:authors>
                           <sb:title>
                              <sb:maintitle>Mathematical modelling of the thermal performance of a phase-change material (PCM) store: cooling cycle</sb:maintitle>
                           </sb:title>
                        </sb:contribution>
                        <sb:host>
                           <sb:issue>
                              <sb:series>
                                 <sb:title>
                                    <sb:maintitle>Appl. Therm. Eng.</sb:maintitle>
                                 </sb:title>
                                 <sb:volume-nr>16</sb:volume-nr>
                              </sb:series>
                              <sb:issue-nr>7</sb:issue-nr>
                              <sb:date>1996</sb:date>
                           </sb:issue>
                           <sb:pages>
                              <sb:first-page>613</sb:first-page>
                              <sb:last-page>623</sb:last-page>
                           </sb:pages>
                        </sb:host>
                     </sb:reference>
                     <ce:source-text id="srctxt0053">A. Kürklü, A. Wheldon, P. Hadley, Mathematical modelling of the thermal performance of a phase-change material (PCM) store: cooling cycle, Appl. Therm. Eng., Vol. 16, No. 7, pp. 613–623, 1996.</ce:source-text>
                  </ce:bib-reference>
                  <ce:bib-reference id="bib0054">
                     <ce:label>[54]</ce:label>
                     <sb:reference id="sbref0054">
                        <sb:contribution langtype="en">
                           <sb:authors>
                              <sb:author>
                                 <ce:given-name>R.</ce:given-name>
                                 <ce:surname>Domański</ce:surname>
                              </sb:author>
                              <sb:author>
                                 <ce:given-name>G.</ce:given-name>
                                 <ce:surname>Fellah</ce:surname>
                              </sb:author>
                           </sb:authors>
                           <sb:title>
                              <sb:maintitle>Exergy analysis for the evaluation of a thermal storage system employing PCMs with different melting temperatures</sb:maintitle>
                           </sb:title>
                        </sb:contribution>
                        <sb:host>
                           <sb:issue>
                              <sb:series>
                                 <sb:title>
                                    <sb:maintitle>Appl. Therm. Eng.</sb:maintitle>
                                 </sb:title>
                                 <sb:volume-nr>16</sb:volume-nr>
                              </sb:series>
                              <sb:issue-nr>11</sb:issue-nr>
                              <sb:date>1996</sb:date>
                           </sb:issue>
                           <sb:pages>
                              <sb:first-page>907</sb:first-page>
                              <sb:last-page>919</sb:last-page>
                           </sb:pages>
                        </sb:host>
                     </sb:reference>
                     <ce:source-text id="srctxt0054">R. Domański, G. Fellah, Exergy analysis for the evaluation of a thermal storage system employing PCMs with different melting temperatures, Appl. Therm. Eng., Vol. 16, No. 11, pp. 907–919, 1996.</ce:source-text>
                  </ce:bib-reference>
                  <ce:bib-reference id="bib0055">
                     <ce:label>[55]</ce:label>
                     <sb:reference id="sbref0055">
                        <sb:contribution langtype="en">
                           <sb:authors>
                              <sb:author>
                                 <ce:given-name>C.</ce:given-name>
                                 <ce:surname>Liu</ce:surname>
                              </sb:author>
                              <sb:author>
                                 <ce:given-name>D.</ce:given-name>
                                 <ce:surname>Xu</ce:surname>
                              </sb:author>
                              <sb:author>
                                 <ce:given-name>J.</ce:given-name>
                                 <ce:surname>Weng</ce:surname>
                              </sb:author>
                              <sb:author>
                                 <ce:given-name>S.</ce:given-name>
                                 <ce:surname>Zhou</ce:surname>
                              </sb:author>
                              <sb:author>
                                 <ce:given-name>W.</ce:given-name>
                                 <ce:surname>Li</ce:surname>
                              </sb:author>
                              <sb:author>
                                 <ce:given-name>Y.</ce:given-name>
                                 <ce:surname>Wan</ce:surname>
                              </sb:author>
                              <sb:author>
                                 <ce:given-name>S.</ce:given-name>
                                 <ce:surname>Jiang</ce:surname>
                              </sb:author>
                              <sb:author>
                                 <ce:given-name>D.</ce:given-name>
                                 <ce:surname>Zhou</ce:surname>
                              </sb:author>
                              <sb:author>
                                 <ce:given-name>J.</ce:given-name>
                                 <ce:surname>Wang</ce:surname>
                              </sb:author>
                              <sb:author>
                                 <ce:given-name>Q.</ce:given-name>
                                 <ce:surname>Huang</ce:surname>
                              </sb:author>
                           </sb:authors>
                           <sb:title>
                              <sb:maintitle>PCMs application in battery thermal management system: a review</sb:maintitle>
                           </sb:title>
                        </sb:contribution>
                        <sb:host>
                           <sb:issue>
                              <sb:series>
                                 <sb:title>
                                    <sb:maintitle>Materials (Basel)</sb:maintitle>
                                 </sb:title>
                                 <sb:volume-nr>13</sb:volume-nr>
                              </sb:series>
                              <sb:issue-nr>20</sb:issue-nr>
                              <sb:date>2020</sb:date>
                           </sb:issue>
                           <sb:pages>
                              <sb:first-page>4622</sb:first-page>
                           </sb:pages>
                        </sb:host>
                     </sb:reference>
                     <ce:source-text id="srctxt0055">C. Liu, D. Xu, J. Weng, S. Zhou, W. Li, Y. Wan, S. Jiang, D. Zhou, J. Wang, Q. Huang, PCMs application in battery thermal management system: a review, Materials (Basel), Vol. 13, No. 20, pp. 4622, 2020.</ce:source-text>
                  </ce:bib-reference>
                  <ce:bib-reference id="bib0056">
                     <ce:label>[56]</ce:label>
                     <sb:reference id="sbref0056">
                        <sb:contribution langtype="en">
                           <sb:authors>
                              <sb:author>
                                 <ce:given-name>X.</ce:given-name>
                                 <ce:surname>Zhang</ce:surname>
                              </sb:author>
                           </sb:authors>
                           <sb:title>
                              <sb:maintitle>Thermal analysis of a cylindrical lithium-ion battery</sb:maintitle>
                           </sb:title>
                        </sb:contribution>
                        <sb:host>
                           <sb:issue>
                              <sb:series>
                                 <sb:title>
                                    <sb:maintitle>Electrochim. Acta</sb:maintitle>
                                 </sb:title>
                                 <sb:volume-nr>56</sb:volume-nr>
                              </sb:series>
                              <sb:issue-nr>3</sb:issue-nr>
                              <sb:date>2011</sb:date>
                           </sb:issue>
                           <sb:pages>
                              <sb:first-page>1246</sb:first-page>
                              <sb:last-page>1255</sb:last-page>
                           </sb:pages>
                        </sb:host>
                     </sb:reference>
                     <ce:source-text id="srctxt0056">X. Zhang, Thermal analysis of a cylindrical lithium-ion battery, Electrochim. Acta, Vol. 56, No. 3, pp. 1246–1255, 2011.</ce:source-text>
                  </ce:bib-reference>
                  <ce:bib-reference id="bib0057">
                     <ce:label>[57]</ce:label>
                     <sb:reference id="sbref0057">
                        <sb:contribution langtype="en">
                           <sb:authors>
                              <sb:author>
                                 <ce:given-name>J.</ce:given-name>
                                 <ce:surname>Wang</ce:surname>
                              </sb:author>
                              <sb:author>
                                 <ce:given-name>S.</ce:given-name>
                                 <ce:surname>Lu</ce:surname>
                              </sb:author>
                              <sb:author>
                                 <ce:given-name>Y.</ce:given-name>
                                 <ce:surname>Wang</ce:surname>
                              </sb:author>
                              <sb:author>
                                 <ce:given-name>C.</ce:given-name>
                                 <ce:surname>Li</ce:surname>
                              </sb:author>
                              <sb:author>
                                 <ce:given-name>K.</ce:given-name>
                                 <ce:surname>Wang</ce:surname>
                              </sb:author>
                           </sb:authors>
                           <sb:title>
                              <sb:maintitle>Effect analysis on thermal behavior enhancement of lithium–ion battery pack with different cooling structures</sb:maintitle>
                           </sb:title>
                        </sb:contribution>
                        <sb:host>
                           <sb:issue>
                              <sb:series>
                                 <sb:title>
                                    <sb:maintitle>J. Energy Storage</sb:maintitle>
                                 </sb:title>
                                 <sb:volume-nr>32</sb:volume-nr>
                              </sb:series>
                              <sb:date>2020</sb:date>
                           </sb:issue>
                           <sb:article-number>101800</sb:article-number>
                        </sb:host>
                     </sb:reference>
                     <ce:source-text id="srctxt0057">J. Wang, S. Lu, Y. Wang, C. Li, K. Wang, Effect analysis on thermal behavior enhancement of lithium–ion battery pack with different cooling structures, J. Energy Storage, Vol. 32, pp. 101800, 2020.</ce:source-text>
                  </ce:bib-reference>
                  <ce:bib-reference id="bib0058">
                     <ce:label>[58]</ce:label>
                     <sb:reference id="sbref0058">
                        <sb:contribution langtype="en">
                           <sb:authors>
                              <sb:author>
                                 <ce:given-name>T.</ce:given-name>
                                 <ce:surname>Wang</ce:surname>
                              </sb:author>
                              <sb:author>
                                 <ce:given-name>K.</ce:given-name>
                                 <ce:surname>Tseng</ce:surname>
                              </sb:author>
                              <sb:author>
                                 <ce:given-name>J.</ce:given-name>
                                 <ce:surname>Zhao</ce:surname>
                              </sb:author>
                           </sb:authors>
                           <sb:title>
                              <sb:maintitle>Development of efficient air-cooling strategies for lithium-ion battery module based on empirical heat source model</sb:maintitle>
                           </sb:title>
                        </sb:contribution>
                        <sb:host>
                           <sb:issue>
                              <sb:series>
                                 <sb:title>
                                    <sb:maintitle>Appl. Therm. Eng.</sb:maintitle>
                                 </sb:title>
                                 <sb:volume-nr>90</sb:volume-nr>
                              </sb:series>
                              <sb:date>2015</sb:date>
                           </sb:issue>
                           <sb:pages>
                              <sb:first-page>521</sb:first-page>
                              <sb:last-page>529</sb:last-page>
                           </sb:pages>
                        </sb:host>
                     </sb:reference>
                     <ce:source-text id="srctxt0058">T. Wang, K. Tseng, J. Zhao, Development of efficient air-cooling strategies for lithium-ion battery module based on empirical heat source model, Appl. Therm. Eng., Vol. 90, pp. 521–529, 2015.</ce:source-text>
                  </ce:bib-reference>
                  <ce:bib-reference id="bib0059">
[truncated: 48,832 more chars]
