# Supplementary material for: BatteryDataExtractor: battery-aware text-mining software embedded with BERT models
Source: Chem Sci. 2022 Sep 23;13(39):11487–95. doi: 10.1039/d2sc04322j (PMC9627715; doi:10.1039/d2sc04322j)
Supplement: SC-013-D2SC04322J-s001 [file SC-013-D2SC04322J-s001.zip › SC-013-D2SC04322J-s094.xml]

<?xml version="1.0"?>
<?xml-stylesheet type="text/xsl" href="/resources/spdi-xmldata-jats.xsl"?>
<!DOCTYPE response [
	
<!ENTITY % article SYSTEM "http://jats.nlm.nih.gov/archiving/1.2/JATS-archivearticle1.dtd">
<!ENTITY % book-part-wrapper SYSTEM "http://jats.nlm.nih.gov/extensions/bits/2.0/BITS-book2.dtd">
	]><response><apiMessage>This XML was provided by Springer Nature</apiMessage><query>doi:10.1186/s11671-021-03631-x</query><apiKey>90f43b36b6fcbf867d1519d823927627</apiKey><result><total>1</total><start>1</start><pageLength>10</pageLength><recordsDisplayed>1</recordsDisplayed></result><records><article dtd-version="1.2" article-type="review-article" xml:lang="en"><?properties open_access?><front><journal-meta><journal-id journal-id-type="publisher-id">11671</journal-id><journal-id journal-id-type="doi">10.1007/11671.1556-276X</journal-id><journal-title-group><journal-title>Nanoscale Research Letters</journal-title><abbrev-journal-title abbrev-type="publisher">Nanoscale Res Lett</abbrev-journal-title></journal-title-group><issn pub-type="epub">1556-276X</issn><publisher><publisher-name>Springer US</publisher-name><publisher-loc>New York</publisher-loc></publisher></journal-meta><article-meta><article-id pub-id-type="publisher-id">s11671-021-03631-x</article-id><article-id pub-id-type="manuscript">3631</article-id><article-id pub-id-type="doi">10.1186/s11671-021-03631-x</article-id><article-categories><subj-group subj-group-type="heading"><subject>Nano Review</subject></subj-group></article-categories><title-group><article-title xml:lang="en">Nano and Battery Anode: A Review</article-title></title-group><contrib-group><contrib contrib-type="author" id="Au1"><name><surname>Majdi</surname><given-names>Hasan Sh.</given-names></name><xref ref-type="aff" rid="Aff1">1</xref></contrib><contrib contrib-type="author" id="Au2"><name><surname>Latipov</surname><given-names>Zagir Azgarovich</given-names></name><xref ref-type="aff" rid="Aff2">2</xref></contrib><contrib contrib-type="author" id="Au3"><name><surname>Borisov</surname><given-names>Vitaliy</given-names></name><xref ref-type="aff" rid="Aff3">3</xref></contrib><contrib contrib-type="author" corresp="yes" id="Au4"><name><surname>Yuryevna</surname><given-names>Nedorezova Olga</given-names></name><address><email>ned988056@yandex.ru</email></address><xref ref-type="aff" rid="Aff4">4</xref><xref ref-type="corresp" rid="IDs1167102103631x_cor4">d</xref></contrib><contrib contrib-type="author" id="Au5"><name><surname>Kadhim</surname><given-names>Mustafa M.</given-names></name><address><email>mustafa_kut88@yahoo.com</email></address><xref ref-type="aff" rid="Aff5">5</xref><xref ref-type="aff" rid="Aff10">10</xref><xref ref-type="aff" rid="Aff11">11</xref></contrib><contrib contrib-type="author" id="Au6"><name><surname>Suksatan</surname><given-names>Wanich</given-names></name><xref ref-type="aff" rid="Aff6">6</xref></contrib><contrib contrib-type="author" id="Au7"><name><surname>Khlewee</surname><given-names>Ibrahim Hammoud</given-names></name><xref ref-type="aff" rid="Aff7">7</xref></contrib><contrib contrib-type="author" corresp="yes" id="Au8"><name><surname>Kianfar</surname><given-names>Ehsan</given-names></name><address><email>e-kianfar94@iau-arak.ac.ir</email><email>ehsan_kianfar2010@yahoo.com</email><email>ehsankianfar775@gmail.com</email></address><xref ref-type="aff" rid="Aff8">8</xref><xref ref-type="aff" rid="Aff9">9</xref><xref ref-type="corresp" rid="IDs1167102103631x_cor8">h</xref></contrib><aff id="Aff1"><label>1</label><institution-wrap><institution content-type="org-division">Department of Chemical Engineering and Petroleum Industries</institution><institution content-type="org-name">Al-Mustaqbal University College</institution></institution-wrap><addr-line content-type="postcode">51001</addr-line><addr-line content-type="city">Babylon</addr-line><country country="IQ">Iraq</country></aff><aff id="Aff2"><label>2</label><institution-wrap><institution-id institution-id-type="GRID">grid.77268.3c</institution-id><institution-id institution-id-type="ISNI">0000 0004 0543 9688</institution-id><institution content-type="org-division">Elabuga Institute of KFU</institution><institution content-type="org-name">Kazan Federal University</institution></institution-wrap><addr-line content-type="city">Elabuga</addr-line><country country="RU">Russia</country></aff><aff id="Aff3"><label>3</label><institution-wrap><institution-id institution-id-type="GRID">grid.448878.f</institution-id><institution-id institution-id-type="ISNI">0000 0001 2288 8774</institution-id><institution content-type="org-name">Sechenov First Moscow State Medical University</institution></institution-wrap><addr-line content-type="city">Moscow</addr-line><country country="RU">Russia</country></aff><aff id="Aff4"><label>4</label><institution-wrap><institution-id institution-id-type="GRID">grid.77268.3c</institution-id><institution-id institution-id-type="ISNI">0000 0004 0543 9688</institution-id><institution content-type="org-division">Department of Legal and Social Sciences, Naberezhnye Chelny Institute</institution><institution content-type="org-name">Kazan Federal University</institution></institution-wrap><addr-line content-type="city">Kazan</addr-line><country country="RU">Russia</country></aff><aff id="Aff5"><label>5</label><institution-wrap><institution content-type="org-division">Department of Dentistry</institution><institution content-type="org-name">Kut University College</institution></institution-wrap><addr-line content-type="postcode">52001</addr-line><addr-line content-type="city">Kut</addr-line><addr-line content-type="state">Wasit</addr-line><country country="IQ">Iraq</country></aff><aff id="Aff6"><label>6</label><institution-wrap><institution content-type="org-division">Faculty of Nursing, HRH Princess Chulabhorn College of Medical Science</institution><institution content-type="org-name">Chulabhorn Royal Academy</institution></institution-wrap><addr-line content-type="postcode">10210</addr-line><addr-line content-type="city">Bangkok</addr-line><country country="TH">Thailand</country></aff><aff id="Aff7"><label>7</label><institution-wrap><institution content-type="org-division">Department of Prosthodontics, College of Health and Medical Technololgy</institution><institution content-type="org-name">Al-Ayen University</institution></institution-wrap><addr-line content-type="city">Thi-Qar</addr-line><country country="IQ">Iraq</country></aff><aff id="Aff8"><label>8</label><institution-wrap><institution-id institution-id-type="GRID">grid.411465.3</institution-id><institution-id institution-id-type="ISNI">0000 0004 0367 0851</institution-id><institution content-type="org-division">Department of Chemical Engineering, Arak Branch</institution><institution content-type="org-name">Islamic Azad University</institution></institution-wrap><addr-line content-type="city">Arāk</addr-line><country country="IR">Iran</country></aff><aff id="Aff9"><label>9</label><institution-wrap><institution-id institution-id-type="GRID">grid.510409.9</institution-id><institution-id institution-id-type="ISNI">0000 0004 6092 1266</institution-id><institution content-type="org-division">Young Researchers and Elite Club, Gachsaran Branch</institution><institution content-type="org-name">Islamic Azad University</institution></institution-wrap><addr-line content-type="city">Gachsaran</addr-line><country country="IR">Iran</country></aff><aff id="Aff10"><label>10</label><institution-wrap><institution-id institution-id-type="GRID">grid.444971.b</institution-id><institution-id institution-id-type="ISNI">0000 0004 6023 831X</institution-id><institution content-type="org-division">College of Technical Engineering</institution><institution content-type="org-name">The Islamic University</institution></institution-wrap><addr-line content-type="city">Najaf</addr-line><country country="IQ">Iraq</country></aff><aff id="Aff11"><label>11</label><institution-wrap><institution content-type="org-division">Department of Pharmacy</institution><institution content-type="org-name">Osol Aldeen University College</institution></institution-wrap><addr-line content-type="city">Baghdad</addr-line><country country="IQ">Iraq</country></aff></contrib-group><author-notes><corresp id="IDs1167102103631x_cor4"><label>d</label><email>ned988056@yandex.ru</email></corresp><corresp id="IDs1167102103631x_cor8"><label>h</label><email>e-kianfar94@iau-arak.ac.ir</email><email>ehsan_kianfar2010@yahoo.com</email><email>ehsankianfar775@gmail.com</email></corresp></author-notes><pub-date date-type="pub" publication-format="electronic"><day>11</day><month>12</month><year>2021</year></pub-date><pub-date date-type="collection" publication-format="electronic"><month>12</month><year>2021</year></pub-date><volume>16</volume><issue seq="177">1</issue><elocation-id>177</elocation-id><history><date date-type="registration"><day>22</day><month>11</month><year>2021</year></date><date date-type="received"><day>12</day><month>9</month><year>2021</year></date><date date-type="accepted"><day>19</day><month>11</month><year>2021</year></date><date date-type="online"><day>11</day><month>12</month><year>2021</year></date></history><permissions><copyright-statement content-type="compact">© The Author(s) 2021</copyright-statement><copyright-year>2021</copyright-year><copyright-holder>The Author(s)</copyright-holder><license license-type="open-access" xlink:href="http://creativecommons.org/licenses/by/4.0/" xmlns:xlink="http://www.w3.org/1999/xlink"><license-p><bold>Open Access</bold>This article is licensed under a Creative Commons Attribution 4.0 International License, which permits use, sharing, adaptation, distribution and reproduction in any medium or format, as long as you give appropriate credit to the original author(s) and the source, provide a link to the Creative Commons licence, and indicate if changes were made. The images or other third party material in this article are included in the article's Creative Commons licence, unless indicated otherwise in a credit line to the material. If material is not included in the article's Creative Commons licence and your intended use is not permitted by statutory regulation or exceeds the permitted use, you will need to obtain permission directly from the copyright holder. To view a copy of this licence, visit <ext-link xlink:href="http://creativecommons.org/licenses/by/4.0/" ext-link-type="url">http://creativecommons.org/licenses/by/4.0/</ext-link>.</license-p></license></permissions><abstract id="Abs1" xml:lang="en"><title>Abstract</title><p id="Par1">Improving the anode properties, including increasing its capacity, is one of the basic necessities to improve battery performance. In this paper, high-capacity anodes with alloy performance are introduced, then the problem of fragmentation of these anodes and its effect during the cyclic life is stated. Then, the effect of reducing the size to the nanoscale in solving the problem of fragmentation and improving the properties is discussed, and finally the various forms of nanomaterials are examined. In this paper, electrode reduction in the anode, which is a nanoscale phenomenon, is described. The negative effects of this phenomenon on alloy anodes are expressed and how to eliminate these negative effects by preparing suitable nanostructures will be discussed. Also, the anodes of the titanium oxide family are introduced and the effects of Nano on the performance improvement of these anodes are expressed, and finally, the quasi-capacitive behavior, which is specific to Nano, will be introduced. Finally, the third type of anodes, exchange anodes, is introduced and their function is expressed. The effect of Nano on the reversibility of these anodes is mentioned. The advantages of nanotechnology for these electrodes are described. In this paper, it is found that nanotechnology, in addition to the common effects such as reducing the penetration distance and modulating the stress, also creates other interesting effects in this type of anode, such as capacitive quasi-capacitance, changing storage mechanism and lower volume change.</p></abstract><kwd-group xml:lang="en"><title>Keywords</title><kwd>Battery anode</kwd><kwd>High-capacity anodes</kwd><kwd>Changing storage mechanism</kwd><kwd>Capacitive quasi-capacitance</kwd><kwd>Titanium oxide</kwd></kwd-group><custom-meta-group><custom-meta><meta-name>publisher-imprint-name</meta-name><meta-value>Springer</meta-value></custom-meta><custom-meta><meta-name>volume-issue-count</meta-name><meta-value>1</meta-value></custom-meta><custom-meta><meta-name>issue-article-count</meta-name><meta-value>177</meta-value></custom-meta><custom-meta><meta-name>issue-toc-levels</meta-name><meta-value>0</meta-value></custom-meta><custom-meta><meta-name>issue-pricelist-year</meta-name><meta-value>2021</meta-value></custom-meta><custom-meta><meta-name>issue-copyright-holder</meta-name><meta-value>The Author(s)</meta-value></custom-meta><custom-meta><meta-name>issue-copyright-year</meta-name><meta-value>2021</meta-value></custom-meta><custom-meta><meta-name>article-contains-esm</meta-name><meta-value>No</meta-value></custom-meta><custom-meta><meta-name>article-numbering-style</meta-name><meta-value>Unnumbered</meta-value></custom-meta><custom-meta><meta-name>article-registration-date-year</meta-name><meta-value>2021</meta-value></custom-meta><custom-meta><meta-name>article-registration-date-month</meta-name><meta-value>11</meta-value></custom-meta><custom-meta><meta-name>article-registration-date-day</meta-name><meta-value>22</meta-value></custom-meta><custom-meta><meta-name>article-toc-levels</meta-name><meta-value>0</meta-value></custom-meta><custom-meta><meta-name>toc-levels</meta-name><meta-value>0</meta-value></custom-meta><custom-meta><meta-name>volume-type</meta-name><meta-value>Regular</meta-value></custom-meta><custom-meta><meta-name>journal-product</meta-name><meta-value>ArchiveJournal</meta-value></custom-meta><custom-meta><meta-name>numbering-style</meta-name><meta-value>Unnumbered</meta-value></custom-meta><custom-meta><meta-name>article-grants-type</meta-name><meta-value>OpenChoice</meta-value></custom-meta><custom-meta><meta-name>metadata-grant</meta-name><meta-value>OpenAccess</meta-value></custom-meta><custom-meta><meta-name>abstract-grant</meta-name><meta-value>OpenAccess</meta-value></custom-meta><custom-meta><meta-name>bodypdf-grant</meta-name><meta-value>OpenAccess</meta-value></custom-meta><custom-meta><meta-name>bodyhtml-grant</meta-name><meta-value>OpenAccess</meta-value></custom-meta><custom-meta><meta-name>bibliography-grant</meta-name><meta-value>OpenAccess</meta-value></custom-meta><custom-meta><meta-name>esm-grant</meta-name><meta-value>OpenAccess</meta-value></custom-meta><custom-meta><meta-name>online-first</meta-name><meta-value>false</meta-value></custom-meta><custom-meta><meta-name>pdf-file-reference</meta-name><meta-value>BodyRef/PDF/11671_2021_Article_3631.pdf</meta-value></custom-meta><custom-meta><meta-name>pdf-type</meta-name><meta-value>Typeset</meta-value></custom-meta><custom-meta><meta-name>target-type</meta-name><meta-value>OnlinePDF</meta-value></custom-meta><custom-meta><meta-name>issue-type</meta-name><meta-value>Regular</meta-value></custom-meta><custom-meta><meta-name>article-type</meta-name><meta-value>ReviewPaper</meta-value></custom-meta><custom-meta><meta-name>journal-subject-primary</meta-name><meta-value>Materials Science</meta-value></custom-meta><custom-meta><meta-name>journal-subject-secondary</meta-name><meta-value>Nanotechnology</meta-value></custom-meta><custom-meta><meta-name>journal-subject-secondary</meta-name><meta-value>Nanotechnology and Microengineering</meta-value></custom-meta><custom-meta><meta-name>journal-subject-secondary</meta-name><meta-value>Nanoscale Science and Technology</meta-value></custom-meta><custom-meta><meta-name>journal-subject-secondary</meta-name><meta-value>Nanochemistry</meta-value></custom-meta><custom-meta><meta-name>journal-subject-secondary</meta-name><meta-value>Molecular Medicine</meta-value></custom-meta><custom-meta><meta-name>journal-subject-collection</meta-name><meta-value>Chemistry and Materials Science</meta-value></custom-meta><custom-meta><meta-name>open-access</meta-name><meta-value>true</meta-value></custom-meta></custom-meta-group></article-meta></front><body><sec id="Sec1"><title>Introduction</title><p id="Par2">Graphite is a carbon material with a layered structure in which the distance between the layers is about 35.3 Å, in which there is a suitable space between the layers for the placement of lithium atoms [<xref ref-type="bibr" rid="CR1">1</xref>–<xref ref-type="bibr" rid="CR4">4</xref>]. During charging, lithium ions are reduced in the anode and converted to lithium atoms, which are placed between the graphite layers. After the arrival of lithium, the distance between the plates reaches 3.5 Å [<xref ref-type="bibr" rid="CR5">5</xref>–<xref ref-type="bibr" rid="CR10">10</xref>]. During discharge, the lithium atoms are oxidized to lithium ions and transported through the electrolyte to the cathode. Due to the insertion of lithium atoms in graphite (at the time of charging), these materials are called intercalation anodes [<xref ref-type="bibr" rid="CR6">6</xref>–<xref ref-type="bibr" rid="CR14">14</xref>]. According to Fig. <xref rid="Fig1" ref-type="fig">1</xref> in graphite, a maximum of one lithium atom can be stored for every 6 carbon atoms [<xref ref-type="bibr" rid="CR5">5</xref>]. Because capacity is directly related to the amount of lithium stored, graphite has a lower capacity than lithium metal anodes, but as mentioned earlier, it is used as a commercial anode because it does not have dendritic growth problems. Note that in this article and future articles, the anode and cathode means the active substance in the anode and cathode [<xref ref-type="bibr" rid="CR6">6</xref>–<xref ref-type="bibr" rid="CR8">8</xref>]. Due to the low capacity of graphite, anodes with high capacity are required [<xref ref-type="bibr" rid="CR15">15</xref>–<xref ref-type="bibr" rid="CR18">18</xref>]. A group of anodes that can store large amounts of lithium atoms are alloy-type anodes made of metal or semiconductors. The function of these anodes is to form an alloy with a metal or semiconductor, thereby storing the lithium atom [<xref ref-type="bibr" rid="CR19">19</xref>–<xref ref-type="bibr" rid="CR21">21</xref>]. In this type of material, compared to graphite, where only one lithium atom is stored for every 6 carbon atoms, several lithium atoms can be stored for each metal atom [<xref ref-type="bibr" rid="CR9">9</xref>–<xref ref-type="bibr" rid="CR11">11</xref>]. The most important of these anodes are silicon, and antimony. For silicon the capacity is about 4000 mAh/g and for tin the mentioned capacity is 900 mAh/g compared to graphite which has a capacity of about 350 mAh/g. According to Fig. <xref rid="Fig2" ref-type="fig">2</xref>, among alloy anodes, silicon has the highest volume and weight capacity, is found in abundance in nature, and the entire electronics industry is based on silicon; Thus, as Fig. <xref rid="Fig2" ref-type="fig">2</xref> shows, silicon is the most important of the alloy anodes [<xref ref-type="bibr" rid="CR12">12</xref>–<xref ref-type="bibr" rid="CR15">15</xref>]. Therefore, most of the material in this article is about silicon, but the principles mentioned can be generalized to other alloy anodes. Active anode material, Theoretical capacity, Advantages and study results are presented in Table <xref rid="Tab1" ref-type="table">1</xref>.<fig id="Fig1"><label>Fig. 1</label><caption xml:lang="en"><p>Shows how lithium is stored in graphite. For every 6 carbon atoms, 1 lithium atom is stored [<xref ref-type="bibr" rid="CR12">12</xref>]</p></caption><p><graphic specific-use="HTML" mime-subtype="PNG" xlink:href="MediaObjects/11671_2021_3631_Fig1_HTML.png" id="MO1" xmlns:xlink="http://www.w3.org/1999/xlink"/></p></fig><fig id="Fig2"><label>Fig. 2</label><caption xml:lang="en"><p>Types of anodes with capacity [<xref ref-type="bibr" rid="CR13">13</xref>–<xref ref-type="bibr" rid="CR15">15</xref>]</p></caption><p><graphic specific-use="HTML" mime-subtype="PNG" xlink:href="MediaObjects/11671_2021_3631_Fig2_HTML.png" id="MO2" xmlns:xlink="http://www.w3.org/1999/xlink"/></p></fig><table-wrap id="Tab1"><label>Table 1</label><caption xml:lang="en"><p>Research on active anode material, theoretical capacity, advantages</p></caption><table frame="hsides" rules="groups"><thead><tr><th align="left"><p>Active anode material</p></th><th align="left"><p>Theoretical capacity (mAh g<sup>−1</sup>)</p></th><th align="left"><p>Advantages</p></th><th align="left"><p>Common issues</p></th><th align="left"><p>References</p></th></tr></thead><tbody><tr><td align="left"><p><bold>Insertion/de-insertion materials</bold></p><p>A. Carbonaceous</p><p>a. Hard carbons</p><p>b. CNTS</p><p>c. Graphene</p></td><td align="left"><p>200–600</p><p>1116</p><p>780/1116</p></td><td align="left"><p>Good working potential</p><p>Low cost</p><p>Good safety</p></td><td align="left"><p>Low coulombic efficiency</p><p>High voltage hysteresis</p><p>High irreversible capacity</p></td><td align="left"><p>[<xref ref-type="bibr" rid="CR3">3</xref>, <xref ref-type="bibr" rid="CR22">22</xref>–<xref ref-type="bibr" rid="CR28">28</xref>]</p></td></tr><tr><td align="left"><p><bold>Insertion/de-insertion materials</bold></p><p>B. Titanium oxides</p><p>a. LiTi<sub>4</sub>O<sub>5</sub></p><p>b. TiO<sub>2</sub></p></td><td align="left"><p>175</p><p>330</p></td><td align="left"><p>Extreme safety</p><p>Good cycle life</p><p>Low cost</p><p>High power capability</p></td><td align="left"><p>Very low capacity</p><p>Low energy density</p></td><td align="left"><p>[<xref ref-type="bibr" rid="CR29">29</xref>]</p></td></tr><tr><td align="left"><p><bold>Alloy/de-alloy materials</bold></p><p>a. Silicon</p><p>b. Germanium</p><p>c. Tin</p><p>d. Antimony</p><p>e. Tin oxide</p><p>f. SiO</p></td><td align="left"><p>4212</p><p>1624</p><p>993</p><p>660</p><p>790</p><p>1600</p></td><td align="left"><p>Higher specific capacities</p><p>High energy density</p><p>Good safety</p></td><td align="left"><p>Large irreversible capacity</p><p>Huge capacity fading</p><p>Poor cycling</p></td><td align="left"><p>[<xref ref-type="bibr" rid="CR25">25</xref>, <xref ref-type="bibr" rid="CR26">26</xref>, <xref ref-type="bibr" rid="CR30">30</xref>–<xref ref-type="bibr" rid="CR34">34</xref>]</p></td></tr><tr><td align="left"><p><bold>Conversion materials</bold></p><p>a. Metal oxides (Fe<sub>2</sub>O<sub>3</sub>, Fe<sub>3</sub>O<sub>4</sub>, CoO, Co<sub>3</sub>O<sub>4</sub>, MnxOy, Cu<sub>2</sub>O/CuO, NiO, Cr<sub>2</sub>O3, RuO<sub>2</sub>, MoO<sub>2</sub>/MoO<sub>3</sub> etc.)</p></td><td align="left"><p>500–1200</p></td><td align="left"><p>High capacity</p><p>High energy</p><p>Low cost</p><p>Environmentally compatibility</p><p>High specific capacity</p><p>Low operation potential and Low polarization than counter oxides</p></td><td align="left"><p>Low coulumbic efficiency</p><p>Unstable SEI formation</p><p>Large potential hysteresis</p><p>Poor cycle life</p><p>Poor capacity retention</p><p>Short cycle life</p><p>High cost of production</p></td><td align="left"><p>[<xref ref-type="bibr" rid="CR32">32</xref>, <xref ref-type="bibr" rid="CR33">33</xref>, <xref ref-type="bibr" rid="CR35">35</xref>–<xref ref-type="bibr" rid="CR38">38</xref>]</p></td></tr><tr><td align="left"><p><bold>Conversion materials</bold></p><p>b. Metal phoshides/sulfides/nitrides</p><p>(MXy; M ¼ Fe, Mn, Ni, Cu,</p><p>Co etc. and X ¼ P, S, N)</p></td><td align="left"><p>500–1800</p></td><td align="left"><p>High capacity</p><p>High energy</p><p>Low cost</p><p>Environmentally compatibility</p><p>High specific capacity</p><p>Low operation potential and Low polarization than counter oxides</p></td><td align="left"><p>Low coulumbic efficiency</p><p>Unstable SEI formation</p><p>Large potential hysteresis</p><p>Poor cycle life</p><p>Poor capacity retention</p><p>Short cycle life</p><p>High cost of production</p></td><td align="left"><p>[<xref ref-type="bibr" rid="CR33">33</xref>, <xref ref-type="bibr" rid="CR37">37</xref>, <xref ref-type="bibr" rid="CR38">38</xref>]</p></td></tr></tbody></table></table-wrap></p></sec><sec id="Sec2"><title>Problems of Alloy Anodes</title><p id="Par3">In these anodes, the storage and release of lithium is accompanied by a large volume change that can reach up to 400% of the initial volume, as shown in Fig. <xref rid="Fig3" ref-type="fig">3</xref>. During the work cycle, due to the stresses caused by volume change, the phenomenon of pulverization of active substances occurs [<xref ref-type="bibr" rid="CR7">7</xref>, <xref ref-type="bibr" rid="CR10">10</xref>, <xref ref-type="bibr" rid="CR39">39</xref>, <xref ref-type="bibr" rid="CR40">40</xref>]. Fragmentation causes the connection between the active material itself, between the active conductive–additive material and between the active-collecting active substance to be cut off [<xref ref-type="bibr" rid="CR18">18</xref>–<xref ref-type="bibr" rid="CR20">20</xref>]. When this phenomenon occurs, the active substance is electrically isolated; therefore, electron transfer does not take place to carry out the oxidation reaction. Therefore, a large volume of active ingredients remains unused and do not participate in capacity, and ultimately this causes a sharp drop in capacity during the work cycle [<xref ref-type="bibr" rid="CR21">21</xref>, <xref ref-type="bibr" rid="CR41">41</xref>, <xref ref-type="bibr" rid="CR42">42</xref>]. Figure <xref rid="Fig3" ref-type="fig">3</xref> shows the crushing phenomenon. Unfortunately, Fig. <xref rid="Fig3" ref-type="fig">3</xref> does not show the entire structure of the anode electrode. In fact, in a conventional electrode, micron particles of active materials are used along with binders and carbon conductive materials, etc. [<xref ref-type="bibr" rid="CR43">43</xref>–<xref ref-type="bibr" rid="CR46">46</xref>]. Which is broken if the electronic connections mentioned above are broken. Figure <xref rid="Fig4" ref-type="fig">4</xref> shows the charge and discharge curves for silicon particles measuring 10 microns. It can be seen that the capacity even at the first discharge is only 800 mAh/g (compared to the initial 4000 charged). In graphite, on the other hand, capacity decreases by only 0.03 per work cycle. These anodes have a higher voltage than graphite (according to the formula stated earlier, the higher the anode voltage, the lower the battery voltage) [<xref ref-type="bibr" rid="CR10">10</xref>, <xref ref-type="bibr" rid="CR21">21</xref>, <xref ref-type="bibr" rid="CR39">39</xref>]. For example, silicon has a voltage of 0.3 to 0.4 higher than lithium, while in graphite the voltage is about 0.05 V higher than lithium, but silicon and other alloy anodes have such a high capacity that the voltage does not have a significant effect, and the energy is significantly higher than graphite.<fig id="Fig3"><label>Fig. 3</label><caption xml:lang="en"><p>Pulverization and disconnection of its electrical connection [<xref ref-type="bibr" rid="CR10">10</xref>]</p></caption><p><graphic specific-use="HTML" mime-subtype="PNG" xlink:href="MediaObjects/11671_2021_3631_Fig3_HTML.png" id="MO3" xmlns:xlink="http://www.w3.org/1999/xlink"/></p></fig><fig id="Fig4"><label>Fig. 4</label><caption xml:lang="en"><p>Charging and discharging diagram for 10-micron silicon particles [<xref ref-type="bibr" rid="CR17">17</xref>]</p></caption><p><graphic specific-use="HTML" mime-subtype="PNG" xlink:href="MediaObjects/11671_2021_3631_Fig4_HTML.png" id="MO4" xmlns:xlink="http://www.w3.org/1999/xlink"/></p></fig></p></sec><sec id="Sec3"><title>Nanotechnology Solution</title><p id="Par4">Battery performance can be improved if the shredding phenomenon can be prevented in some way. Research has shown that when the dimensions of silicon reach the nanometer range (less than 150 nm), the crushing phenomenon no longer occurs [<xref ref-type="bibr" rid="CR47">47</xref>–<xref ref-type="bibr" rid="CR50">50</xref>]. Figure <xref rid="Fig5" ref-type="fig">5</xref> shows the TEM image of silicon nanoparticles during lithium ionization. These two particles change volume due to the entry of lithium, but do not break under stress [<xref ref-type="bibr" rid="CR7">7</xref>, <xref ref-type="bibr" rid="CR18">18</xref>, <xref ref-type="bibr" rid="CR40">40</xref>]. This shows that in order to use the extraordinary capacity of silicon, we must inevitably go to the nanoscale [<xref ref-type="bibr" rid="CR51">51</xref>–<xref ref-type="bibr" rid="CR53">53</xref>]. If nanoparticles are used, the problem of fragmentation is solved, but they are not normally connected to the electron supply. Therefore, for the first time, the researchers used silicon nanowires grown vertically on a current collector as shown in Fig. <xref rid="Fig6" ref-type="fig">6</xref> (SEM image). In this way, the problem of crushing can be solved, because there is enough space between the nanowires to change the volume of each nanowire during the duty cycle without generating extensive stress, the diameter of each nanowire is also less than the critical dimension [<xref ref-type="bibr" rid="CR19">19</xref>–<xref ref-type="bibr" rid="CR22">22</xref>, <xref ref-type="bibr" rid="CR30">30</xref>, <xref ref-type="bibr" rid="CR54">54</xref>–<xref ref-type="bibr" rid="CR56">56</xref>]. As it is known, after alloying (entry of lithium), the width of the nanowires increased and the side walls became textured, and although there was a large volume change, no fragmentation occurred [<xref ref-type="bibr" rid="CR57">57</xref>]. In nanowires, electron transfer (communication between the current collector and the active substance) takes place through the length of the nanowires. Since the electron transfer is good, the full capacity of the silicon active material can be used [<xref ref-type="bibr" rid="CR31">31</xref>, <xref ref-type="bibr" rid="CR32">32</xref>, <xref ref-type="bibr" rid="CR35">35</xref>–<xref ref-type="bibr" rid="CR37">37</xref>]. Nanowires have a higher electrolyte bond season than bulk material [<xref ref-type="bibr" rid="CR41">41</xref>–<xref ref-type="bibr" rid="CR43">43</xref>]. Due to the fact that the oxidation reaction takes place through the electrode–electrolyte interface, the speed of the reactions also increases. on the other hand, because nanowires have small dimensions compared to the bulk material that ions have to travel longer distances, ion transfer through lateral dimensions is easy. Faster ion transfers and oxidation reactions increase power and even energy, because ion transfer (sometimes in addition to electron transfer) is a potential loss (concentration polarization) of both the anode and cathode electrodes of a lithium battery, this polarization decreases as the penetration distance decreases and the energy density improves [<xref ref-type="bibr" rid="CR44">44</xref>–<xref ref-type="bibr" rid="CR46">46</xref>]. Finally, because silicon is a semiconductor, it has less electron conductivity than graphite, which is a metalloid [<xref ref-type="bibr" rid="CR33">33</xref>, <xref ref-type="bibr" rid="CR38">38</xref>, <xref ref-type="bibr" rid="CR58">58</xref>].<fig id="Fig5"><label>Fig. 5</label><caption xml:lang="en"><p>TEM image of silicon nanoparticles during lithium ionization progressed from <bold>a</bold> to <bold>h</bold> it lithium ionization, respectively [<xref ref-type="bibr" rid="CR19">19</xref>]</p></caption><p><graphic specific-use="HTML" mime-subtype="JPEG" xlink:href="MediaObjects/11671_2021_3631_Fig5_HTML.jpg" id="MO5" xmlns:xlink="http://www.w3.org/1999/xlink"/></p></fig><fig id="Fig6"><label>Fig. 6</label><caption xml:lang="en"><p>SEM image of silicon nanoparticles during lithium [<xref ref-type="bibr" rid="CR20">20</xref>]</p></caption><p><graphic specific-use="HTML" mime-subtype="JPEG" xlink:href="MediaObjects/11671_2021_3631_Fig6_HTML.jpg" id="MO6" xmlns:xlink="http://www.w3.org/1999/xlink"/></p></fig></p></sec><sec id="Sec4"><title>Different Nano Morphologies</title><p id="Par5">It has been shown that using silicon nanotubes instead of nanowires is more effective. In nanotubes, the necessary space is provided for volume change on both sides of the inner and outer walls [<xref ref-type="bibr" rid="CR34">34</xref>, <xref ref-type="bibr" rid="CR59">59</xref>–<xref ref-type="bibr" rid="CR61">61</xref>]. In addition, nanotubes are usually thinner than nanowires, so transmitters are better, because silicon is a semiconductor and is also amorphous during the duty cycle due to stresses, it does not conduct well electronically during the duty cycle [<xref ref-type="bibr" rid="CR47">47</xref>, <xref ref-type="bibr" rid="CR48">48</xref>, <xref ref-type="bibr" rid="CR54">54</xref>]. As a result, electrons do not flow well in all parts of the silicon. Hybrid nanostructures can be used to solve this problem, for example a silicon nanotube whose core contains conductive materials or vice versa has a conductive coating [<xref ref-type="bibr" rid="CR62">62</xref>–<xref ref-type="bibr" rid="CR66">66</xref>]. A comparison between the two categories of uncoated and carbon-coated silicon nanowires has shown that carbon-coated nanowires maintain considerable capacity. Another solution is to use nanocomposite anodes [<xref ref-type="bibr" rid="CR49">49</xref>–<xref ref-type="bibr" rid="CR51">51</xref>]. One of the most widely used materials in nanocomposites in the role of stress modulator (buffer) is carbon. For example, carbon nanocomposite in the field of carbon is one of the solutions to the stress problem. Figure <xref rid="Fig7" ref-type="fig">7</xref> shows a Tin–carbon nanocomposite. Tin acts as an active ingredient as an alloy anode. Carbon in this nanocomposite acts as both a buffer and a conductor, and in addition to their various carbon structures, they can store some lithium. As shown in Fig. <xref rid="Fig7" ref-type="fig">7</xref>, the tin capacity is less than the theoretical capacity (900 mAh/g) due to the presence of carbon, but has a good cycle life. Maintains well up to 1000 working cycles [<xref ref-type="bibr" rid="CR52">52</xref>, <xref ref-type="bibr" rid="CR67">67</xref>–<xref ref-type="bibr" rid="CR70">70</xref>].<fig id="Fig7"><label>Fig. 7</label><caption xml:lang="en"><p>TEM image and life cycle curve of tin nanocomposite in carbon, dark tin nanoparticles are marked [<xref ref-type="bibr" rid="CR54">54</xref>]</p></caption><p><graphic specific-use="HTML" mime-subtype="PNG" xlink:href="MediaObjects/11671_2021_3631_Fig7_HTML.png" id="MO7" xmlns:xlink="http://www.w3.org/1999/xlink"/></p></fig></p><p id="Par6">The question may arise in the mind of the reader as to why other alloy anodes are being explored, given that silicon has a much higher capacity than other alloy anodes [<xref ref-type="bibr" rid="CR71">71</xref>–<xref ref-type="bibr" rid="CR73">73</xref>]. The answer that is given and can be generalized to the whole collection of nanotechnology and battery articles is that because nanomaterials are synthesized in different ways and with different morphologies (shapes) in different ways [<xref ref-type="bibr" rid="CR74">74</xref>–<xref ref-type="bibr" rid="CR78">78</xref>]. Each synthesis method is different from the discussion of price, quality, safety, scalability, environmental effects, etc.; for example, metals cannot be prepared with the sol–gel method, which is a simple method [<xref ref-type="bibr" rid="CR79">79</xref>–<xref ref-type="bibr" rid="CR81">81</xref>]. Even for a specific material such as silicon, one-dimensional nanomaterials, such as nanofibers, can be produced by electrospinning, which is a mass-produced method, in the form of nanowires by the expensive chemical vapor deposition method, another method for laboratory testing [<xref ref-type="bibr" rid="CR22">22</xref>, <xref ref-type="bibr" rid="CR52">52</xref>–<xref ref-type="bibr" rid="CR54">54</xref>]. Nanowires can be fabricated by silicon etching. In the latter method, the crystalline direction and doping can be easily controlled, and the effect of different dopants and crystalline directions on lithium storage can be determined [<xref ref-type="bibr" rid="CR23">23</xref>, <xref ref-type="bibr" rid="CR82">82</xref>–<xref ref-type="bibr" rid="CR88">88</xref>]. Even a nanomaterial with a specific shape and composition can be used in different ways and even in a specific method, different reactants can be used with different temperature conditions, etc., each of which may have different results in terms of price, safety and since the key to commercialization other than investing is to find the right production method by considering the factors listed above, so there is an inseparable link between production and performance in batteries and very good and appropriate articles Available in connection with the synthesis method [<xref ref-type="bibr" rid="CR30">30</xref>, <xref ref-type="bibr" rid="CR31">31</xref>, <xref ref-type="bibr" rid="CR56">56</xref>, <xref ref-type="bibr" rid="CR57">57</xref>, <xref ref-type="bibr" rid="CR89">89</xref>–<xref ref-type="bibr" rid="CR92">92</xref>]. In addition to one-dimensional nanostructures (nanowires and nanotubes), efforts have been made to use zero-dimensional nanostructures (nanoparticles) (as a good nanoparticle are easier to synthesize than nanowires). The problem with nanoparticles is that on the one hand it is not possible to easily make a connection between the nanoparticles themselves and on the other hand between them and the conductive and collecting material [<xref ref-type="bibr" rid="CR32">32</xref>, <xref ref-type="bibr" rid="CR35">35</xref>, <xref ref-type="bibr" rid="CR36">36</xref>]. For example, Fig. <xref rid="Fig8" ref-type="fig">8</xref>a shows that the primary nanoparticles (left of the image) increase in volume after absorbing lithium during charging, and after a few cycles, disconnect the electron connection when it returns to its original state without lithium [<xref ref-type="bibr" rid="CR3">3</xref>, <xref ref-type="bibr" rid="CR24">24</xref>, <xref ref-type="bibr" rid="CR93">93</xref>–<xref ref-type="bibr" rid="CR95">95</xref>]. In the usual method of preparing the anode (also the cathode), the powder of the active substance (here silicon) is used together with the conductive carbon (to improve the conductivity) and the PDVF binder (for the bonding of the particles) shown in Fig. <xref rid="Fig8" ref-type="fig">8</xref>b. According to Figure b, because the silicon nanoparticles change volume, after returning to another initial state, the electrical connection between the nanoparticles, the carbon conductive material is lost, the capacity is reduced. To solve the above problem in the method shown in Figure c, amorphous silicon, which also has a stress-modulating role, is used as an adhesive to bond silicon nanoparticles so that the electrical connection is no longer interrupted and the capacity will remain [<xref ref-type="bibr" rid="CR25">25</xref>, <xref ref-type="bibr" rid="CR37">37</xref>, <xref ref-type="bibr" rid="CR38">38</xref>, <xref ref-type="bibr" rid="CR96">96</xref>, <xref ref-type="bibr" rid="CR97">97</xref>]. In another method, nanoparticles in the field of polyaniline conductive polymer, which have both a modulating and electron conducting role, have been prepared and observed to have a good cycle life of 1000 while maintaining a capacity of 1600 mAh/g. In comparison, the PVDF binder method loses more than 50% of its capacity in 100 working cycles. Another way to solve the problem is hollow nanostructures. In this method, the necessary empty space is provided during the entry and exit of lithium through a hollow volume [<xref ref-type="bibr" rid="CR26">26</xref>, <xref ref-type="bibr" rid="CR27">27</xref>, <xref ref-type="bibr" rid="CR33">33</xref>, <xref ref-type="bibr" rid="CR58">58</xref>, <xref ref-type="bibr" rid="CR59">59</xref>]. The finite element method shows that in the same volume, the hollow structure undergoes less stress during the work cycle, so they have better resistance to the crushing phenomenon (Fig. <xref rid="Fig9" ref-type="fig">9</xref>).<fig id="Fig8"><label>Fig. 8</label><caption xml:lang="en"><p><bold>a</bold> Shows how the electrical relationship of nanoparticles with the current collector is broken, <bold>b</bold> shows another type of disconnection, silicon nanoparticles in orange and carbon in black and PDVF polymer chains are shown in green. <bold>c</bold> Use amorphous silicon adhesive to bond nanoparticles even after deformation [<xref ref-type="bibr" rid="CR47">47</xref>].</p></caption><p><graphic specific-use="HTML" mime-subtype="PNG" xlink:href="MediaObjects/11671_2021_3631_Fig8_HTML.png" id="MO8" xmlns:xlink="http://www.w3.org/1999/xlink"/></p></fig><fig id="Fig9"><label>Fig. 9</label><caption xml:lang="en"><p>Hollow nanoparticles to solve the volume change problem [<xref ref-type="bibr" rid="CR48">48</xref>]</p></caption><p><graphic specific-use="HTML" mime-subtype="JPEG" xlink:href="MediaObjects/11671_2021_3631_Fig9_HTML.jpg" id="MO9" xmlns:xlink="http://www.w3.org/1999/xlink"/></p></fig></p></sec><sec id="Sec5"><title>Electrolyte Decomposition in the Anode</title><p id="Par7">As we know, any substance is stable in a potential range and undergoes a reduction or oxidation process more or less within this range [<xref ref-type="bibr" rid="CR28">28</xref>, <xref ref-type="bibr" rid="CR98">98</xref>, <xref ref-type="bibr" rid="CR99">99</xref>]. That is why we can decompose (electrolyze) water to produce hydrogen and oxygen. These cells are the opposite of galvanic cells (batteries), called electrolyte cells. In these cells, unlike the battery, we give energy to force a reaction that is not thermodynamically desirable [<xref ref-type="bibr" rid="CR60">60</xref>].</p><p id="Par8">When charging the battery, just like decomposing water, we give energy to the battery through the charger to reverse the reaction that took place in the battery and return the battery to its pre-discharged state [<xref ref-type="bibr" rid="CR100">100</xref>–<xref ref-type="bibr" rid="CR104">104</xref>]. The organic electrolyte used in lithium-ion batteries (such as water electrolysis) changes as a result of the energy from the charger. As mentioned, in a lithium-ion battery, at the negative pole (graphite anode), lithium-ion reduction occurs during charging. Due to the fact that the tendency to electrolyte reduction is thermodynamically higher than lithium ion, so electrolyte reduction is done instead of lithium ion reduction. This causes a solid layer to form on the graphite surface. This solid layer is called SEI (solid electrolyte interface). The composition of this layer is complex and a mixture of several chemicals. Figure <xref rid="Fig10" ref-type="fig">10</xref> shows a schematic of this layer. As can be seen from the figure, the composition of this substance contains lithium ions and carbon; therefore, the formation of this layer is accompanied by a decrease in lithium, which reduces the capacity in the first charge [<xref ref-type="bibr" rid="CR34">34</xref>, <xref ref-type="bibr" rid="CR61">61</xref>]. This layer of thickness is in the nanometer range as shown in Fig. <xref rid="Fig10" ref-type="fig">10</xref>. The formation of the SEI layer itself limits the continuation of the electrolyte reduction reaction, because it prevents the electrolyte molecules from reaching the graphite anode surface as a physical barrier. In fact, it acts as a kinetic inhibitor (like the passive layer of aluminum oxide, which prevents oxygen from reaching the lower aluminum and prevents the rest of the aluminum from oxidizing). On the other hand, because it is an electron insulator, it also prevents the electron from reaching the electrolyte [<xref ref-type="bibr" rid="CR62">62</xref>–<xref ref-type="bibr" rid="CR65">65</xref>]. Therefore, neither the electron can reach the electrolyte molecule nor the electrolyte molecule can move towards the electron in the anode, both of which cause the electrolyte to regenerate and have a self-limiting reaction. Fortunately, this layer is permeable to lithium ions, and lithium ions can pass through it to the anode surface, capture electrons, and regenerate [<xref ref-type="bibr" rid="CR105">105</xref>–<xref ref-type="bibr" rid="CR108">108</xref>]. This layer reduces battery power as it increases the penetration distance of the lithium ion to reach the anode [<xref ref-type="bibr" rid="CR109">109</xref>–<xref ref-type="bibr" rid="CR111">111</xref>].<fig id="Fig10"><label>Fig. 10</label><caption xml:lang="en"><p>Schematic of SEI formation and composition of this layer [<xref ref-type="bibr" rid="CR66">66</xref>]</p></caption><p><graphic specific-use="HTML" mime-subtype="PNG" xlink:href="MediaObjects/11671_2021_3631_Fig10_HTML.png" id="MO10" xmlns:xlink="http://www.w3.org/1999/xlink"/></p></fig></p><p id="Par9">Figure <xref rid="Fig11" ref-type="fig">11</xref> shows the range of electrolyte stability against the potential of anodes and cathodes. If the cathode has a potential higher than the electrolyte stability range, the electrolyte is oxidized at the cathode and during charging, and also if the anode has a lower potential than the stability range, it is regenerated at the anode and during electrolyte charging. Fortunately, as shown in Fig. <xref rid="Fig11" ref-type="fig">11</xref>, conventional cathodes do not have the problem of electrolyte instability, but in graphite and silicon anodes there is instability and SEI is formed [<xref ref-type="bibr" rid="CR66">66</xref>–<xref ref-type="bibr" rid="CR68">68</xref>].<fig id="Fig11"><label>Fig. 11</label><caption xml:lang="en"><p>Shows the voltage of common anodes and cathodes and the range of electrolyte stability potential and the potential range of SEI formation [<xref ref-type="bibr" rid="CR67">67</xref>]</p></caption><p><graphic specific-use="HTML" mime-subtype="PNG" xlink:href="MediaObjects/11671_2021_3631_Fig11_HTML.png" id="MO11" xmlns:xlink="http://www.w3.org/1999/xlink"/></p></fig></p></sec><sec id="Sec6"><title>SEI Problem in Silicon</title><p id="Par10">In general, for anodes less than one volt relative to lithium metal, the electrolyte is unstable and SEI is formed. Hence, SEI is formed in the silicon anode, which has a potential of 0.3 to 0.4 higher than lithium [<xref ref-type="bibr" rid="CR112">112</xref>–<xref ref-type="bibr" rid="CR115">115</xref>]. Unfortunately, because silicon changes volume and breaks down, new levels of silicon are exposed to the electrolyte, so the electron reaches the electrolyte and a new SEI is formed on these new surfaces. As a result, capacity is constantly reduced during work cycles. It is necessary to say this, because tests are often performed on lithium metal, voltages relative to lithium are measured in all battery articles [<xref ref-type="bibr" rid="CR69">69</xref>]. In silicon nanomaterials, because of the higher chemical activity, it is even more susceptible to the formation of SEI. In the case of nanomaterials, it is true that they do not break down, but they do change volume. According to Fig. <xref rid="Fig12" ref-type="fig">12</xref>, this volume change causes SEI to grow continuously and we see the disadvantages of SEI growth, such as reduced capacity and power, and so on. Figure <xref rid="Fig13" ref-type="fig">13</xref> of section a better illustrates the reason for SEI growth in nanomaterials. If we have the cross section of a nanowire (or nanoparticles, etc.) in the initial state without lithium, shown on the left side of the figure, during charging, because the silicon is lithium-containing, its volume increases and due to electrolyte instability at the same time an SEI layer is formed on the nanowire [<xref ref-type="bibr" rid="CR116">116</xref>–<xref ref-type="bibr" rid="CR119">119</xref>]. Now during discharge, the lithium comes out and the particle shrinks while the SEI does not shrink. This causes the SEI to crumble under stress (or even in the second stage of silicon enlargement under lithium ionization, at which point stress occurs and the SEI crumbles because the exact boundary between the SEI and the particle does not exactly match). Therefore, when recharging (lithium ionization), a new SEI layer is formed again. Repetition of this cycle leads to continuous SEI growth and we have problems with its growth, while in graphite SEI would not grow without a slight change in its volume. It should be noted that what has been said about SEI and silicon also applies to other alloy anodes [<xref ref-type="bibr" rid="CR70">70</xref>, <xref ref-type="bibr" rid="CR120">120</xref>–<xref ref-type="bibr" rid="CR123">123</xref>]. As seen in section b, this problem also exists for silicon nanotubes, but if we can somehow prevent the silicon from coming into contact with the electrolyte from the beginning and changing its volume in the vicinity of the electrolyte, this problem will be solved.<fig id="Fig12"><label>Fig. 12</label><caption xml:lang="en"><p>How the SEI layer grows [<xref ref-type="bibr" rid="CR19">19</xref>]</p></caption><p><graphic specific-use="HTML" mime-subtype="PNG" xlink:href="MediaObjects/11671_2021_3631_Fig12_HTML.png" id="MO12" xmlns:xlink="http://www.w3.org/1999/xlink"/></p></fig><fig id="Fig13"><label>Fig. 13</label><caption xml:lang="en"><p>Shows the growth of SEI in different conditions [<xref ref-type="bibr" rid="CR20">20</xref>]</p></caption><p><graphic specific-use="HTML" mime-subtype="PNG" xlink:href="MediaObjects/11671_2021_3631_Fig13_HTML.png" id="MO13" xmlns:xlink="http://www.w3.org/1999/xlink"/></p></fig></p><p id="Par11">Wu et al. [<xref ref-type="bibr" rid="CR18">18</xref>] used a mechanical locking layer as shown in Fig. <xref rid="Fig13" ref-type="fig">13</xref>c; this layer, which is made of silicon oxide, prevents the change in the outer volume of the nanotubes due to its mechanical strength. Thus a stable SEI is formed without changing the volume (a stable SEI layer like graphite). This oxide layer is the conductor of lithium ions so it does not cause a problem to react. The necessary space for volume change is also provided through the inner wall of the nanotube. So there is no problem of crushing. Because the study showed that the electrolyte does not penetrate into the nanotube, there is no contact between the electrolyte and the inner wall of the nanotube. All these advantages make it offer a long cycle life and good power. Figure <xref rid="Fig14" ref-type="fig">14</xref> (shown in this figure with DWSiNT) shows part of the deep discharge cycles of this sample. In deep discharge, the cycle life is always reduced faster. However, it is observed that after 900 cycles, the prepared sample still has a good capacity, but the normal nanotube and nanowire samples lose their capacity rapidly. Discharged) For the plotted sample, it shows that the capacity maintains its capacity even after this relatively high C rate even at up to 6000 open cycles. In another example [<xref ref-type="bibr" rid="CR19">19</xref>], a core–shell structure is prepared, as shown in Fig. <xref rid="Fig15" ref-type="fig">15</xref>c, a carbon coating is used with silicon nanoparticles inside the carbon coating. The thickness of the carbon coating is in the range of 10 nm and includes 100 nm silicon particles. The carbon shell is provided with enough space to easily change the volume of the silicon nanoparticle, as shown in Figure c. On the other hand, silicon nanoparticles are attached to the carbon shell from one point, so electron and ionic transitions take place in it, because carbon is in the vicinity of the electrolyte and not silicon, like graphite, a stable SEI is formed without crushing because the change in volume of silicon is not transferred to carbon and from carbon to SEI, so similar to the figure in Fig. <xref rid="Fig12" ref-type="fig">12</xref>, it has a long cycle life. If we use silicon nanoparticles normally, in addition to the SEI problem, as we saw in the previous article and Figure a, it shows that there is no empty space between the silicon nanoparticles to change the volume, so there is stress between the particles when they change volume, but when Using this hollow structure (Figure b) there is no longer any stress between the particles.<fig id="Fig14"><label>Fig. 14</label><caption xml:lang="en"><p><bold>a</bold> Comparison between the cycle life of black, blue and red for oxide-coated, <bold>b</bold> oxide-free and non-oxide nanotubes, respectively [<xref ref-type="bibr" rid="CR21">21</xref>]</p></caption><p><graphic specific-use="HTML" mime-subtype="PNG" xlink:href="MediaObjects/11671_2021_3631_Fig14_HTML.png" id="MO14" xmlns:xlink="http://www.w3.org/1999/xlink"/></p></fig><fig id="Fig15"><label>Fig. 15</label><caption xml:lang="en"><p><bold>a</bold> Display of electrodes made of silicon nanoparticles. <bold>b</bold> Electrode display made of silicon nanoparticles with carbon coating and hollow structure. <bold>c</bold> The structure of the core-hollow shell used in <bold>b</bold>, the silicon is inside the hollow carbon and its volume change is observed during lithium ionization [<xref ref-type="bibr" rid="CR10">10</xref>]</p></caption><p><graphic specific-use="HTML" mime-subtype="PNG" xlink:href="MediaObjects/11671_2021_3631_Fig15_HTML.png" id="MO15" xmlns:xlink="http://www.w3.org/1999/xlink"/></p></fig></p><p id="Par12">This anode has other advantages in addition to the SEI problem, compared to the sample in Fig. <xref rid="Fig12" ref-type="fig">12</xref>. One advantage of nanoparticle synthesis advantages over nanotubes, and more importantly, the use of nanoparticles compared to nanowires, is well compatible with the slurry method, which is the conventional method of preparing electrodes in batteries.</p></sec><sec id="Sec7"><title>Introducing LTO Anode</title><p id="Par13">So far, we have talked about two types of graphite anodes and alloy (silicon) anodes. Another anode that is very popular is the anode with Li4Ti5O12 compound, which is called LTO for short. This anode is like intercalation graphite [<xref ref-type="bibr" rid="CR29">29</xref>, <xref ref-type="bibr" rid="CR124">124</xref>–<xref ref-type="bibr" rid="CR127">127</xref>]. Figure <xref rid="Fig16" ref-type="fig">16</xref> shows the structure and reaction of this type of anode. The LTO anode has a limited capacity of 175 mAh/g (compared to 300 graphite and 4000 silicon). The voltage of this anode is also about 1.5 V compared to lithium metal according to Fig. <xref rid="Fig17" ref-type="fig">17</xref> (the lower the anode voltage, the higher the battery voltage). This high voltage and low capacity both make this anode have very low energy, but it is still one step ahead of silicon in commercial terms. One of the most important features of this anode is the safety issue, because in electric vehicles there are unpredictable conditions, and the other is the long cycle life, and finally its power [<xref ref-type="bibr" rid="CR72">72</xref>, <xref ref-type="bibr" rid="CR73">73</xref>, <xref ref-type="bibr" rid="CR128">128</xref>–<xref ref-type="bibr" rid="CR130">130</xref>].<fig id="Fig16"><label>Fig. 16</label><caption xml:lang="en"><p>Shows the structure and entry of lithium ion in LTO along with its reaction [<xref ref-type="bibr" rid="CR74">74</xref>]</p></caption><p><graphic specific-use="HTML" mime-subtype="PNG" xlink:href="MediaObjects/11671_2021_3631_Fig16_HTML.png" id="MO16" xmlns:xlink="http://www.w3.org/1999/xlink"/></p></fig><fig id="Fig17"><label>Fig. 17</label><caption xml:lang="en"><p><bold>a</bold> Displays the nanostructure discussed including Nano primary nanoparticles, <bold>b</bold> charge–discharge curve for ordinary micro particles, and <bold>c</bold> for a-shaped particles [<xref ref-type="bibr" rid="CR74">74</xref>]</p></caption><p><graphic specific-use="HTML" mime-subtype="PNG" xlink:href="MediaObjects/11671_2021_3631_Fig17_HTML.png" id="MO17" xmlns:xlink="http://www.w3.org/1999/xlink"/></p></fig></p><p id="Par14">Due to the fact that the voltage of this anode is high, it is in the range of electrolyte stability according to Fig. <xref rid="Fig17" ref-type="fig">17</xref>, so SEI is not formed. On the other hand, as shown in Fig. <xref rid="Fig17" ref-type="fig">17</xref>, there is enough space for lithium ions in this composition and it does not change volume, while even in graphite, some volume change is seen due to the entry and exit of lithium. Unlike the previous two anodes, lithium ions (not lithium atoms) are stored in this anode, and the oxidation reaction is due to the conversion of titanium to 3-valent titanium, not to a change in lithium capacity [<xref ref-type="bibr" rid="CR28">28</xref>, <xref ref-type="bibr" rid="CR74">74</xref>, <xref ref-type="bibr" rid="CR75">75</xref>, <xref ref-type="bibr" rid="CR131">131</xref>].</p><p id="Par15">This battery, because it has neither SEI nor volume change, maintains the capacity well and has a very long cycle life (more than graphite) of about 20,000 cycles. Because it is an oxide compound and is very safe due to the lack of volume change. Because it does not have SEI, its power is not bad either, only its lithium ion diffusion coefficient is low and its electron conductivity is poor. To solve this problem, they provide LTO nanostructures. Because this anode did not have SEI from the beginning, when it becomes Nano, it does not have the problem of forming more SEI, so it does not have more nanomaterial activity [<xref ref-type="bibr" rid="CR32">32</xref>, <xref ref-type="bibr" rid="CR35">35</xref>–<xref ref-type="bibr" rid="CR37">37</xref>].</p><p id="Par16">It has been observed that nanoparticles cause the LTO anode to charge and discharge within 5 min (12C). To prepare the nanostructure, first titanium oxide nanostructure is prepared and then reacted with a lithium source material when heated. This is also an advantage of LTO, as the preparation of TiO<sub>2</sub> nanostructures is very popular. Due to the problem of low volumetric density and agglomeration of nanomaterials, micron secondary particles made from nanoscale primary particles are more useful [<xref ref-type="bibr" rid="CR33">33</xref>, <xref ref-type="bibr" rid="CR38">38</xref>, <xref ref-type="bibr" rid="CR58">58</xref>, <xref ref-type="bibr" rid="CR59">59</xref>].</p><p id="Par17">Figure <xref rid="Fig17" ref-type="fig">17</xref> shows part an of this nanostructure. As can be seen, from the controlled community of smaller particles measuring 10 nm, larger micron particles are formed. According to the comparison of parts b and c in Fig. <xref rid="Fig17" ref-type="fig">17</xref>, it is quite clear that this nanostructure is superior to ordinary micron particles, because it has less capacity and potential (especially in discharge). From this nanostructured anode, a battery is made and it is observed that this battery is superior to the battery with graphite anode both in terms of cycle life and power, which is not given due to the brevity of these curves [<xref ref-type="bibr" rid="CR75">75</xref>]. The benefits of Nano-LTO have been well documented in many articles, but what makes it stand out is an important discussion of proper engineering of the structure, proper synthesis method, and how to use the conductive material to improve conductivity for further improvement. The future will be talked about. In addition, it is not disputed that nanotechnology is useful for LTO, but many of the phenomena that occur at the nanoscale for LTO are discussed so that some are not fully understood.</p><p id="Par18">Another phenomenon that occurs at the nanoscale is the change in charge–discharge curves for the LTO anode. This anode provides a constant voltage over a wide range of capacities (red box in Fig. <xref rid="Fig18" ref-type="fig">18</xref>). When LTO ions are Nano, the constant voltage range decreases until after a critical limit (in the range of a few nanometers) there is no longer a constant voltage range [<xref ref-type="bibr" rid="CR76">76</xref>].<fig id="Fig18"><label>Fig. 18</label><caption xml:lang="en"><p>Shows the linear curve range at the LTO anode in the charge–discharge axis [<xref ref-type="bibr" rid="CR75">75</xref>]</p></caption><p><graphic specific-use="HTML" mime-subtype="PNG" xlink:href="MediaObjects/11671_2021_3631_Fig18_HTML.png" id="MO18" xmlns:xlink="http://www.w3.org/1999/xlink"/></p></fig></p><p id="Par19">One of the things that happens on the surface is the insertion of more lithium ions into the surface layers. In the surface after insertion, we reach the formula Li<sub>8.5</sub>Ti<sub>5</sub>O<sub>12</sub>, which is 1.5 mol more than the inner layers with the formula Li<sub>7</sub>Ti<sub>5</sub>O<sub>1</sub>, but in the micron material, because the percentage of surface is not high, it shows its effect, but for Nano, because the amount of surface is large, the effects are large. There are several on the charge–discharge curve.</p></sec><sec id="Sec8"><title>TiO<sub>2</sub> Anode</title><p id="Par20">There is also a TiO<sub>2</sub> anode from the LTO family. These anodes are easier to synthesize, and because they do not want to react with heat-induced lithium ion precursors, they do not have heat-induced problems such as nanomaterial growth. In addition, according to the chemical formula, titanium oxide has a capacity of twice the amount of 335 mAh/g (LTO). The general response of these anodes is <inline-formula id="IEq1"><alternatives><mml:math xmlns:mml="http://www.w3.org/1998/Math/MathML"><mml:mrow><mml:msub><mml:mtext>TiO</mml:mtext><mml:mn>2</mml:mn></mml:msub><mml:mo>+</mml:mo><mml:mi>x</mml:mi><mml:msup><mml:mrow><mml:mtext>Li</mml:mtext></mml:mrow><mml:mo>+</mml:mo></mml:msup><mml:mo>+</mml:mo><mml:mi>x</mml:mi><mml:msup><mml:mi>e</mml:mi><mml:mo>-</mml:mo></mml:msup><mml:mo stretchy="false">↔</mml:mo><mml:msub><mml:mtext>Li</mml:mtext><mml:mi>x</mml:mi></mml:msub><mml:msub><mml:mtext>TiO</mml:mtext><mml:mn>2</mml:mn></mml:msub><mml:mo>.</mml:mo></mml:mrow></mml:math><tex-math id="IEq1_TeX">\documentclass[12pt]{minimal}
				\usepackage{amsmath}
				\usepackage{wasysym}
				\usepackage{amsfonts}
				\usepackage{amssymb}
				\usepackage{amsbsy}
				\usepackage{mathrsfs}
				\usepackage{upgreek}
				\setlength{\oddsidemargin}{-69pt}
				\begin{document}$${\text{TiO}}_{2} + x{\text{Li}}^{ + } + xe^{ - } \leftrightarrow {\text{Li}}_{x} {\text{TiO}}_{2} .$$\end{document}</tex-math><inline-graphic xlink:href="11671_2021_3631_Article_IEq1.gif" xmlns:xlink="http://www.w3.org/1999/xlink"/></alternatives></inline-formula></p><p id="Par21">TiO<sub>2</sub> has four types of phases or crystallographic structures (different atomic arrangements) known as Brocket, Anastasi, Rutile, and (TiO<sub>2</sub> (B). The Brocket phase does not matter to the battery. Antara and rutile, which are very popular phases, are important as anodes. Phase (TiO<sub>2</sub> (B) performs better than others due to its atomic open space and suitable channel for ion transport, and is the most important [<xref ref-type="bibr" rid="CR75">75</xref>, <xref ref-type="bibr" rid="CR76">76</xref>, <xref ref-type="bibr" rid="CR132">132</xref>–<xref ref-type="bibr" rid="CR136">136</xref>].</p><p id="Par22">If we consider the theoretical capacity based on the chemical formula (one mole of lithium ion per mole of TiO<sub>2</sub>), it is equal to the above value, but based on the phase and position that can be placed according to the lithium ion crystal lattice, different theoretical capacities for different phases have been reported; for example, for anisate, according to network sites, the half-capacity is high, 0.5 mol of lithium ion per mole of TiO<sub>2</sub>, 167 mAh/g.</p><p id="Par23">Because all of these phases have poor ionic conductivity, the nanoscale is very effective in increasing both power and capacity. What is interesting is that the nanostructured capacity of Anastasi is more than the theoretical capacity based on the position of the network, but it is definitely less than the theoretical capacity of Formula 334 in all phases. Rutile in micron mode can only store 0.1 mol of lithium ion per grid unit. In rutile, lithium locations are located throughout the network, but the diffusion coefficient in the direction of the <italic>c</italic>-axis is one order of magnitude greater than that of the ab plate [<xref ref-type="bibr" rid="CR137">137</xref>–<xref ref-type="bibr" rid="CR141">141</xref>]. The lithium atom penetrates well in the direction of the <italic>c</italic>-axis, but must be diffused throughout the space by penetrating the ab plane, and because the diffusion velocity is low in the ab plane, lithium ions accumulate in the c channel, causing a charge repulsive force. Lithium ion positive is generated. This repulsive force prevents more ions from entering the network. As an interesting result of the Nano effect, it has been shown that when the dimensions of rutile become Nano, the capacity reaches 0.8 mol of lithium ion, which has a reversible capacity during different cycles, which reduces the penetration distance and the effect of its quadratic power [<xref ref-type="bibr" rid="CR142">142</xref>–<xref ref-type="bibr" rid="CR146">146</xref>]. There is no repulsive force. Figure <xref rid="Fig19" ref-type="fig">19</xref> shows the charge and discharge curves and the cycle life for rutile bulk (micron), commercial rutile micro particles, and rutile nanowires. As can be seen, nanowires show good cyclic longevity and capacity. The shape also confirms that the shape of the nanomaterials also affects the performance of the anode. Morphology such as nanoparticles, nanowires, etc. differ in both capacity and life cycle and power, but the type of morphology alone is not decisive but the geometry of the structure that determines the performance (in the future about the geometry of the structure for all active materials for example, nanowires connected to a current collector, nanowires mixed with graphene, and insulated nanowires each present different results. In addition, there are test conditions and C rate and many other factors [<xref ref-type="bibr" rid="CR77">77</xref>]. Phase (TiO<sub>2</sub> (B), which is newer than other phases, offers the best power and capacity due to its suitable channels for lithium ion transport [<xref ref-type="bibr" rid="CR147">147</xref>–<xref ref-type="bibr" rid="CR151">151</xref>]. Figure <xref rid="Fig20" ref-type="fig">20</xref> shows the structure of the penetration site. The capacitance can be significantly increased. This phase offers the best power and capacity among all titanium anodes including LTO, so that by Nano partying it in just 4.5 s, the anode can be charged or discharged with a capacity of 73% of theory. We do not have volume change in this anode either.<fig id="Fig19"><label>Fig. 19</label><caption xml:lang="en"><p><bold>a</bold> Charge–discharge curve for the first time, <bold>b</bold> cycle life [<xref ref-type="bibr" rid="CR77">77</xref>].</p></caption><p><graphic specific-use="HTML" mime-subtype="PNG" xlink:href="MediaObjects/11671_2021_3631_Fig19_HTML.png" id="MO19" xmlns:xlink="http://www.w3.org/1999/xlink"/></p></fig><fig id="Fig20"><label>Fig. 20</label><caption xml:lang="en"><p>Showing the atomic structure of the phase (TiO<sub>2</sub> (B) [<xref ref-type="bibr" rid="CR77">77</xref>]</p></caption><p><graphic specific-use="HTML" mime-subtype="PNG" xlink:href="MediaObjects/11671_2021_3631_Fig20_HTML.png" id="MO20" xmlns:xlink="http://www.w3.org/1999/xlink"/></p></fig></p></sec><sec id="Sec9"><title>Quasi-capacitive Capacity</title><p id="Par24">So far, it has been discussed about the storage capacity of lithium ions in the form of a degree in the nuclear network, and this capacity is improved in the nanoscale due to the reduction of the penetration distance, and so on [<xref ref-type="bibr" rid="CR152">152</xref>–<xref ref-type="bibr" rid="CR155">155</xref>]. But one of the interesting phenomena that occurs for these anodes at the nanoscale is the storage of lithium ions at the surface due to the large surface-to-volume ratio. This type of storage is different from the insert and alloy capacity mentioned so far. This type of storage is very fast because it does not require penetration, and also because it does not create stress and the like, it has the best cycle life and power compared to other lithium storage methods [<xref ref-type="bibr" rid="CR156">156</xref>–<xref ref-type="bibr" rid="CR158">158</xref>]. Of course, this type of capacity generates less energy. This capacity is discussed in more detail in the topic of super capacitors. The Fig. <xref rid="Fig21" ref-type="fig">21</xref> shows a comparison between the storage capacity of LTO capacity in three different Nano dimensions [<xref ref-type="bibr" rid="CR78">78</xref>]. According to Fig. <xref rid="Fig21" ref-type="fig">21</xref> in small Nano dimensions, this capacity is significant and decreases significantly with increasing dimensions. It should be noted that capacitive capacitance is not only related to titanium oxide compounds but is also present in many other active substances that are mentioned when introducing them.<fig id="Fig21"><label>Fig. 21</label><caption xml:lang="en"><p>Demonstration of input and super capacitor capacities in titanium oxide [<xref ref-type="bibr" rid="CR78">78</xref>]</p></caption><p><graphic specific-use="HTML" mime-subtype="PNG" xlink:href="MediaObjects/11671_2021_3631_Fig21_HTML.png" id="MO21" xmlns:xlink="http://www.w3.org/1999/xlink"/></p></fig></p></sec><sec id="Sec10"><title>Introduction of Exchange Anodes</title><p id="Par25">So far, we have talked about two types of insert electrodes and alloys. The third type of electrode operation is based on a conversion reaction. Figure <xref rid="Fig22" ref-type="fig">22</xref> shows the mechanism and reaction of this type of electrode. In this form, M (or Me) is an intermediate element that is oxidized, and X is an anion such as oxygen, sulfur, and the like [<xref ref-type="bibr" rid="CR159">159</xref>–<xref ref-type="bibr" rid="CR161">161</xref>]. The advantage of these anodes is that for every MxXy unit, <italic>n</italic> lithium ions (<italic>n</italic> more than one) are involved in the reaction, whereas in the graphite insert anodes we see one lithium ion for every 6 carbon atoms stored in titanium compounds. A maximum of one lithium ion is stored per TiO<sub>2</sub> formula unit. But in the exchange anode, for example, for CoO and FeO, the value of n is equal to 2, and in Co<sub>3</sub>O<sub>4</sub>, the value of n is equal to 8. Figure <xref rid="Fig23" ref-type="fig">23</xref> shows a number of exchangeable oxide anodes with their reaction and capacity [<xref ref-type="bibr" rid="CR22">22</xref>, <xref ref-type="bibr" rid="CR30">30</xref>, <xref ref-type="bibr" rid="CR55">55</xref>].<fig id="Fig22"><label>Fig. 22</label><caption xml:lang="en"><p>Shows the structure and entry of lithium ion with its reaction [<xref ref-type="bibr" rid="CR22">22</xref>]</p></caption><p><graphic specific-use="HTML" mime-subtype="PNG" xlink:href="MediaObjects/11671_2021_3631_Fig22_HTML.png" id="MO22" xmlns:xlink="http://www.w3.org/1999/xlink"/></p></fig><fig id="Fig23"><label>Fig. 23</label><caption xml:lang="en"><p>Shows the reaction and capacity of a number of conversion oxide anodes [<xref ref-type="bibr" rid="CR30">30</xref>, <xref ref-type="bibr" rid="CR55">55</xref>]</p></caption><p><graphic specific-use="HTML" mime-subtype="PNG" xlink:href="MediaObjects/11671_2021_3631_Fig23_HTML.png" id="MO23" xmlns:xlink="http://www.w3.org/1999/xlink"/></p></fig></p></sec><sec id="Sec11"><title>Exchange Anode Problems</title><p id="Par26">Exchange anodes are very similar to alloy anodes, as alloys have problems with volume change, fragmentation, and SEI formation. In these anodes the ionic and electron conduction is low, and in addition the exchange rate is slow. This low speed leads to high potential during charging and discharging. At these potentials, there is a large difference between the charging and discharging voltages, called hysteresis, which is shown in Fig. <xref rid="Fig24" ref-type="fig">24</xref> with a red arrow. This figure shows that in the first stage of lithium extraction, the anode behavior is significantly different from the next stage of charge and discharge. The hysteresis in this type of anode is up to one volt, while in the graphite and LTO anode it is about 0.2 V. This hysteresis is mostly due to activation polarization [<xref ref-type="bibr" rid="CR78">78</xref>, <xref ref-type="bibr" rid="CR79">79</xref>].<fig id="Fig24"><label>Fig. 24</label><caption xml:lang="en"><p>Show charge–discharge curves of exchange anodes [<xref ref-type="bibr" rid="CR79">79</xref>]</p></caption><p><graphic specific-use="HTML" mime-subtype="PNG" xlink:href="MediaObjects/11671_2021_3631_Fig24_HTML.png" id="MO24" xmlns:xlink="http://www.w3.org/1999/xlink"/></p></fig></p></sec><sec id="Sec12"><title>Nano Sizing Effects</title><p id="Par27">Figure <xref rid="Fig25" ref-type="fig">25</xref> shows the lithium ionization behavior (in the test mode, against lithium metal) for anodes made of fine nanoparticles (20 nm) and micro-nanoparticles (500 nm) of iron oxide (SEM) images of these particles in Fig. <xref rid="Fig26" ref-type="fig">26</xref>. Available it can be seen that the capacity of the Nano anode is slightly higher. More importantly, it can be seen that the charge–discharge behavior of these two anodes is very different from each other, which is examined in Fig. <xref rid="Fig26" ref-type="fig">26</xref>. Figure <xref rid="Fig26" ref-type="fig">26</xref> shows the charge–discharge curves in different cycles as well as the cycle life for the same samples in Fig. <xref rid="Fig25" ref-type="fig">25</xref> to determine the reason for the difference in charge–discharge curves in Fig. <xref rid="Fig25" ref-type="fig">25</xref>. Note that instead of capacity, lithium that enters and leaves (which, according to the arguments, represents capacity) is used. In the charge–discharge curves of Fig. <xref rid="Fig26" ref-type="fig">26</xref>, lithium ionization continued only up to 1 mol because its purpose was to investigate the behavior in this range of lithium ions. As can be seen, the effective surface mass for the material is only 2 m<sup>2</sup>/g while for the Nano it has an effective surface area of 60 m<sup>2</sup>/g, which indicates how much higher the effective surface area is at the Nano. The difference between Nano and Nano performance is also quite clear. As shown in Fig. <xref rid="Fig26" ref-type="fig">26</xref>, the amount of reversible lithium (which can be removed during charging) for Nano is much higher than the corresponding amount for bulk. This shows that the capacity that can be recovered after the initial charge is much better in Nano than in micro. Also, according to the same figure, in the next consecutive charge-discharges, the amount of lithium entering and leaving is less than 0.25 (from 0.75 to 1), while for Nano, the amount of lithium entering and leaving is more than 0.5 (the amount of lithium ion). In the composition it has changed from the range of less than 0.5 ions to 1 ion), according to this, the capacity offered in Nano is much more than bulk. In the micron-sized anode of Fe<sub>2</sub>O<sub>3</sub> (hematite), before the exchange reaction begins, about 0.1 mol of lithium ion per mole of oxide compound can be stored in the lattice, but above this critical limit, the exchange reaction takes place; on the other hand, when we increase the dimensions of iron oxide particles to 20 nm, the amount of lithium stored in degrees reaches 1 mol, which causes a volume change of only about 1%. Of course, about 0.5 mol is reversible (Fig. <xref rid="Fig25" ref-type="fig">25</xref>). In fact, the type of storage mechanism (input, exchange, etc.) changes and the type of mechanism affects the shape of the charge–discharge curve. The above paragraph indicates that when the oxide dimensions enter the Nano field, the storage mechanism is also affected. So far it has been said that Nano makes volume change easier without failure, but here it can be seen that even Nano has reduced the amount of volume change from a few percent for the exchange reaction to one percent for a degree reaction. The reason for this change is the storage mechanism for iron oxide due to thermodynamic problems. The opposite happens for the Co<sub>3</sub>O<sub>4</sub> anode because it is kinetic and is related to the current density (the current density is obtained by dividing the current by the surface); when the current is constant, in the Nano-dimensions, because the surface is higher, the current density decreases and the Co<sub>3</sub>O<sub>4</sub> anode shows exchange behavior, but in the micro, due to the high current density, the anode shows the insertion behavior [<xref ref-type="bibr" rid="CR76">76</xref>–<xref ref-type="bibr" rid="CR79">79</xref>].<fig id="Fig25"><label>Fig. 25</label><caption xml:lang="en"><p>Demonstration of lithium ionization for <italic>n</italic>-Fe<sub>2</sub>O<sub>3</sub> and micro-M-Fe<sub>2</sub>O<sub>3</sub> [<xref ref-type="bibr" rid="CR80">80</xref>]</p></caption><p><graphic specific-use="HTML" mime-subtype="PNG" xlink:href="MediaObjects/11671_2021_3631_Fig25_HTML.png" id="MO25" xmlns:xlink="http://www.w3.org/1999/xlink"/></p></fig><fig id="Fig26"><label>Fig. 26</label><caption xml:lang="en"><p>Display of SEM images, charge–discharge curves and cycle life for Nano-iron oxide and bulk [<xref ref-type="bibr" rid="CR80">80</xref>]</p></caption><p><graphic specific-use="HTML" mime-subtype="PNG" xlink:href="MediaObjects/11671_2021_3631_Fig26_HTML.png" id="MO26" xmlns:xlink="http://www.w3.org/1999/xlink"/></p></fig></p><p id="Par28">It can be seen from Fig. <xref rid="Fig26" ref-type="fig">26</xref> that at the nanoscale, the cycle life is also much better than bulk. The reason for the improvement of these expressed properties is the ease of volume change and release of stress, ionic and electronic transitions are easier due to the reduction of the penetration distance, which was expressed in this series of articles. Due to high hysteresis, less attention has been paid to compounds with hysteresis [<xref ref-type="bibr" rid="CR22">22</xref>, <xref ref-type="bibr" rid="CR51">51</xref>–<xref ref-type="bibr" rid="CR54">54</xref>, <xref ref-type="bibr" rid="CR80">80</xref>].</p></sec><sec id="Sec13"><title>Nanomaterials in Batteries</title><p id="Par29">Nanomaterials have been widely applied in the life sciences, information technology, the environment, and other related fields. Recently, nanostructured materials have also attracted attention for application in energy storage devices, especially for those with high charge/discharge current rates such as lithium ion batteries. The development of next-generation energy storage devices with high power and high energy density is key to the success of electric and hybrid electric vehicles (EVs and HEVs, respectively), which are expected to at least partially replace conventional vehicles and help solve the problems of air pollution and climate change. These energy storage technologies will rely on innovative materials science, i.e. developing electrode materials capable of being charged and discharged at high current rates. Generally, the potential advantages of nanostructured active electrode materials can be summarized as follows: new reactions can be used that are not possible with bulk materials; a larger electrode/electrolyte contact area, leading to higher charge/discharge rates; short path lengths for both electronic and Li ion transport (permitting operation even with low electronic or low Li ion conductivity, or at higher power); etc. Here, we review some recent experimental results that show the advantages of nanostructured active electrode materials [<xref ref-type="bibr" rid="CR147">147</xref>]. Table <xref rid="Tab2" ref-type="table">2</xref> summarizes the nanotechnologies that are used to produce nanomaterials, such as mechanical ball milling, chemical vapour deposition, the template method, electrochemical deposition, hydrothermal reaction, dehydration, sintering, pulsed laser deposition, ultrasound, sol–gel synthesis, and micro emulsion.<table-wrap id="Tab2"><label>Table 2</label><caption xml:lang="en"><p>Techniques and nanomaterials used in batteries</p></caption><table frame="hsides" rules="groups"><thead><tr><th align="left"><p>Techniques</p></th><th align="left"><p>Nanomaterials</p></th><th align="left"><p>Lithium storage capacity for electrode materials</p></th><th align="left"><p>References</p></th></tr></thead><tbody><tr><td align="left"><p>Mechanical milling</p><p>MWNT made by chemical vapor deposition</p></td><td align="left"><p>SWNT</p></td><td align="left"><p>600 mAh/g</p></td><td align="left"><p>[<xref ref-type="bibr" rid="CR162">162</xref>]</p></td></tr><tr><td align="left"><p>Mechanical milling</p><p>MWNT made by chemical vapor deposition</p></td><td align="left"><p>Sn</p></td><td align="left"><p>670 mAh/g (1st cycle)</p></td><td align="left"><p>[<xref ref-type="bibr" rid="CR163">163</xref>]</p></td></tr><tr><td align="left"><p>Mechanical milling</p><p>MWNT made by chemical vapor deposition</p></td><td align="left"><p>MWNT-Sn</p></td><td align="left"><p>570 mAh/g (1st cycle)</p></td><td align="left"><p>[<xref ref-type="bibr" rid="CR163">163</xref>]</p></td></tr><tr><td align="left"><p>Mechanical milling</p><p>MWNT made by chemical vapor deposition</p></td><td align="left"><p>MWNT-SnNi</p></td><td align="left"><p>512 mAh/g (1st cycle)</p></td><td align="left"><p>[<xref ref-type="bibr" rid="CR163">163</xref>]</p></td></tr><tr><td align="left"><p>Mechanical milling</p></td><td align="left"><p>Ag<sub>3.64</sub>Fe<sub>15.6</sub>Sn<sub>48</sub></p></td><td align="left"><p>530 mAh/g (1st cycle)</p></td><td align="left"><p>[<xref ref-type="bibr" rid="CR164">164</xref>]</p></td></tr><tr><td align="left"><p>Mechanical milling</p></td><td align="left"><p>Ag<sub>3.64</sub>Fe<sub>15.6</sub>Sn<sub>48</sub></p></td><td align="left"><p>420 mAh/g (300 cycle)</p></td><td align="left"><p>[<xref ref-type="bibr" rid="CR164">164</xref>]</p></td></tr><tr><td align="left"><p>Chemical vapor deposition</p></td><td align="left"><p>MWNT</p></td><td align="left"><p>340 mAh/g</p></td><td align="left"><p>[<xref ref-type="bibr" rid="CR165">165</xref>]</p></td></tr><tr><td align="left"><p>Electrochemical deposition</p></td><td align="left"><p>Cu<sub>6</sub>Sn<sub>5</sub></p></td><td align="left"><p>400 mAh/g (30 cycle)</p></td><td align="left"><p>[<xref ref-type="bibr" rid="CR166">166</xref>]</p></td></tr><tr><td align="left"><p>Mechanical milling</p></td><td align="left"><p>Si (78 nm) composites</p></td><td align="left"><p>1700 mAh/g</p></td><td align="left"><p>[<xref ref-type="bibr" rid="CR167">167</xref>]</p></td></tr><tr><td align="left"><p>Sol–gel based template synthesis</p></td><td align="left"><p>V<sub>2</sub>O<sub>5</sub> (nanowires)</p></td><td align="left"><p>147 mAh/g</p></td><td align="left"><p>[<xref ref-type="bibr" rid="CR168">168</xref>]</p></td></tr><tr><td align="left"><p>Sol–gel synthesis</p></td><td align="left"><p>LiM<sub><italic>x</italic></sub>Fe<sub>1−<italic>x</italic></sub>PO<sub>4</sub> (M = Mg, Ti, Zr) (40–150 nm)</p></td><td align="left"><p>160–165 mAh/g at C/8</p></td><td align="left"><p>[<xref ref-type="bibr" rid="CR169">169</xref>]</p></td></tr><tr><td align="left"><p>Hydrothermal reaction</p></td><td align="left"><p>TiO<sub>2</sub> nanotubes</p></td><td align="left"><p>170 mAh/g (1st cycle)</p></td><td align="left"><p>[<xref ref-type="bibr" rid="CR170">170</xref>]</p></td></tr><tr><td align="left"><p>Sintering</p></td><td align="left"><p>WS<sub>2</sub> nanotubes</p></td><td align="left"><p>915 mAh/g (1st cycle)</p></td><td align="left"><p>[<xref ref-type="bibr" rid="CR171">171</xref>]</p></td></tr></tbody></table></table-wrap></p><p id="Par30">The first group of applications of nanotechnology in batteries is itself divided into two categories: the first group nanoscale the active substance in the electrode, the second group use nanotechnology to improve the performance of electrodes (cathode or anode) by adding nanomaterials other than the active substance, or the use of Nano coatings. For example, Nano-dimensional additives such as Nano carbons, graphene, carbon nanotubes, etc. have better electron conduction, or the use of Nano-thick coatings on the active material to prevent unwanted reactions with the electrolyte, stress modulation, provide stability and …. for it. For example, for a LiFePO<sub>4</sub> cathode, the amount of electron conductivity is poor. Conductivity is improved by using a conductive carbon coating on its particles or by using a conductive carbon material as an additive, A Nano-thick coating of oxide is used [<xref ref-type="bibr" rid="CR83">83</xref>, <xref ref-type="bibr" rid="CR94">94</xref>, <xref ref-type="bibr" rid="CR172">172</xref>–<xref ref-type="bibr" rid="CR177">177</xref>]. For example, for a LiFePO<sub>4</sub> cathode, the amount of electron conduction is poor, Conductivity is improved by using a conductive carbon coating on its particles or by using a conductive carbon material as an additive, or the LiCoO<sub>2</sub> cathode is unstable at high currents in the vicinity of the electrolyte, using a Nano-thick oxide coating to stabilize it [<xref ref-type="bibr" rid="CR162">162</xref>, <xref ref-type="bibr" rid="CR163">163</xref>, <xref ref-type="bibr" rid="CR178">178</xref>, <xref ref-type="bibr" rid="CR179">179</xref>]. If we want to illustrate the field of nanotechnology in this category with an example, in the same LiFePO<sub>4</sub> cathode it has been shown that carbon coating increases conductivity and consequently power, capacity, etc., but one of the areas of research is how to create this coating. Be cheap, effective, etc.; therefore, research in the field of synthesis methods is very important. On the other hand, how to add the same coating and additives to be more effective, so the engineering and architecture of nanostructures is one of the important areas of research and the preparation of these engineered structures is also an interesting issue. Consider Fig. <xref rid="Fig27" ref-type="fig">27</xref> to clarify the matter. This figure shows two types of Nano-engineered structures for the LiFePO<sub>4</sub> cathode that use carbon nanotubes to improve conductivity. In addition to differences in performance, each of these structures has a different synthesis method, which indicates the importance of synthesis.<fig id="Fig27"><label>Fig. 27</label><caption xml:lang="en"><p><bold>a</bold>, <bold>b</bold> With carbon nanotube core and LiFePO<sub>4</sub> wall, and Figure <bold>c</bold> LiFePO<sub>4</sub> nanoparticles attached to carbon nanotube [<xref ref-type="bibr" rid="CR3">3</xref>, <xref ref-type="bibr" rid="CR93">93</xref>]</p></caption><p><graphic specific-use="HTML" mime-subtype="PNG" xlink:href="MediaObjects/11671_2021_3631_Fig27_HTML.png" id="MO27" xmlns:xlink="http://www.w3.org/1999/xlink"/></p></fig></p><p id="Par31">Silicon has attracted tremendous attentions as one of the most promising candidates for the next-generation Li-ion batteries (LIBs). Compared to the traditional graphite anode, it has many obvious advantages such as large capacity, high abundance and environmental friendliness [<xref ref-type="bibr" rid="CR1">1</xref>–<xref ref-type="bibr" rid="CR4">4</xref>]. Unfortunately, due to the huge volume expansion (~ 300%) in lithiation, silicon particles are pulverized and solid electrolyte interphase (SEI) layers formed on their surface are unstable. Therefore, the long-term cycling stability of silicon anode is poor [<xref ref-type="bibr" rid="CR5">5</xref>–<xref ref-type="bibr" rid="CR8">8</xref>]. Moreover, the low intrinsic conductivity of Si causes unsatisfying rate-capability [<xref ref-type="bibr" rid="CR9">9</xref>–<xref ref-type="bibr" rid="CR12">12</xref>]. Thus, a large amount of Si/metal (e.g., Ag, Cu, Al, Sn) composites have been developed to solve the low conductivity [<xref ref-type="bibr" rid="CR13">13</xref>–<xref ref-type="bibr" rid="CR16">16</xref>]. However, the large volume expansion cannot be relieved effectively. On the other hand, carbon Nano layers are coated on the electrode materials to increase their conductivity, enhance their mechanical strength and provide them stable interfaces with electrolyte. Therefore, various conformal carbon layer coated silicon (Si@C) nanostructures are developed. For example, Si@C with core–shell structure are formed by pyrolyzing various precursors (e.g., pitch, glucose) to coat carbon layers on the pre-prepared silicon nanoparticles [<xref ref-type="bibr" rid="CR17">17</xref>–<xref ref-type="bibr" rid="CR21">21</xref>].</p><p id="Par32">Cui et al. designed a hierarchical pomegranate-structured Si@C composite and a nonfilling carbon-coated porous silicon micro particle via the pyrolysis of resorcinol–formaldehyde resin (RF), respectively [<xref ref-type="bibr" rid="CR23">23</xref>, <xref ref-type="bibr" rid="CR82">82</xref>]. And Yu et al. prepared double carbon shells coated Si nanoparticles via chemical vapor deposition (CVD), with acetylene as carbon source [<xref ref-type="bibr" rid="CR24">24</xref>]. All these designs provide sufficient voids to allow large volume changes of Si during the lithiation/delithiation. However, most of Si@C composites were prepared in separate steps by either pre-coating or post coating carbon on silicon nanomaterials. It led to a complicated preparation strategy.</p><p id="Par33">Continued interest in high performance lithium-ion batteries has driven the development of new electrode materials and their synthesis techniques, often targeting scalable production of high quality nanoceramics (&lt; 100 nm in diameter), which may offer performance improvements. However, there are a number of hurdles, which need to be overcome to move away from current batch synthesis methods that offer poor reproducibility or lack of control over crystallite attributes, particularly at larger scale syntheses. Continuous hydrothermal flow synthesis (CHFS) processes are a promising route for the direct and controlled manufacture of Li-ion battery electrode nanoceramics. Such processes use superheated water and metal salt mixtures as reagents. In a typical CHFS reaction, a feed of supercritical water (above the critical point of water (TC = 374 °C and Pc = 22.1 MPa), is rapidly mixed in an engineered mixer [<xref ref-type="bibr" rid="CR1">1</xref>] with a metal salt/base aqueous precursor feed (at ambient temperature and the same pressure), resulting in rapid formation of the corresponding nanocrystallite oxide in the water. This nucleation dominated reaction occurs as a result of the metal salts being supersaturated upon mixing with sc-water and also instantly being hydrolysed and dehydrated under these exotic reaction conditions. The nascent nanocrystallite metal oxide stream in water is then cooled in process and then can be constantly collected from the exit of the CHFS process as an aqueous nanoparticle slurry at ambient temperature. The cleaned crystallites (e.g. via dialysis) can be obtained as a wet solid and then freeze-dried to retain maximum surface area and reduce agglomeration. Compared to batch hydrothermal syntheses, CHFS type processes typically produce very small nanoparticles (&lt; 10 nm) with a narrow size distribution [<xref ref-type="bibr" rid="CR2">2</xref>–<xref ref-type="bibr" rid="CR4">4</xref>]. Additionally, CHFS processes are highly scalable (&gt; 1 kg per hour in the lab of the UCL authors [<xref ref-type="bibr" rid="CR5">5</xref>]) and can be used to make high quality nanoparticles at scale, with little or no significant variation between those made on the smaller CHFS laboratory scale process.</p><p id="Par34">Cyclic voltammetry (CV) measurements at a scan rate of 0.05 mV s<sup>−1</sup> in the range of 0.05–3 V versus Li/Li<sup>+</sup>, are presented in Fig. <xref rid="Fig28" ref-type="fig">28</xref>. A pair of cathodic and anodic peaks were observed in the potential range 1.5 and 2.3 V versus Li/Li<sup>+</sup>, relating to Li-ion insertion into and extraction from the interstitial octahedral site of TiO<sub>2</sub> (see equation) [<xref ref-type="bibr" rid="CR81">81</xref>]. Under normal circumstances, a two-phase reaction is expected to occur during lithiation with phase equilibrium of the Li-poor Li<sub>0.01</sub>TiO<sub>2</sub> (tetragonal) phase and the Li-rich Li<sub>0.55</sub>TiO<sub>2</sub> (orthorhombic) phase [<xref ref-type="bibr" rid="CR19">19</xref>, <xref ref-type="bibr" rid="CR20">20</xref>]. The detected specific current peak decreased with higher amount of Sn, thereby reducing the amount of pure TiO<sub>2</sub>. The pure TiO<sub>2</sub> sample showed virtually no electrochemical activity in the potential range between 1.3 and 1 V versus Li/Li<sup>+</sup> during the first cycle. The increasing specific current during the first cycle between 1 and 0.05 V versus Li/Li<sup>+</sup>, is attributed to solid electrolyte interface (SEI) formation (electrolyte destruction) at lower potentials [<xref ref-type="bibr" rid="CR13">13</xref>]. There was also likely to be substantive SEI formation at the crystallite surfaces of the Sn-doped materials compared to the undoped TiO<sub>2</sub>, as there was significant electrochemical activity in the range of 1.3 to 1 V versus Li/Li<sup>+</sup> for the former. However, as the surface area decreases with higher Sn-loading, the initial capacity loss due to the SEI formation may be expected to decrease. The general trend in fact showed that with higher Sn-loading, the initial irreversible capacity loss increased (from 363 mAh g<sup>−1</sup> for the pure TiO<sub>2</sub> and 467 mAh g<sup>−1</sup> for Ti<sub>0.85</sub>Sn<sub>0.15</sub>O<sub>2</sub>).<fig id="Fig28"><label>Fig. 28</label><caption xml:lang="en"><p>Cyclic voltammograms for the 1st and 2nd cycles for the as-prepared Nano-powder in the potential range of 0.05 and 3 V versus Li/Li<sup>+</sup> for an applied scan rate of 0.05 mV s<sup>−1</sup> for <bold>a</bold> undoped anatase TiO<sub>2</sub>, <bold>b</bold> Ti<sub>0.94</sub>Sn<sub>0.06</sub>O<sub>2</sub>, <bold>c</bold> Ti<sub>0.89</sub>Sn<sub>0.11</sub>O<sub>2</sub>, and <bold>d</bold> Ti<sub>0.85</sub>Sn<sub>0.15</sub>O<sub>2</sub>. <bold>e</bold> Specific current versus potential of the 2nd cycle for all materials at lower potentials. The specific current was calculated by taking into account the active material mass loadings [<xref ref-type="bibr" rid="CR81">81</xref>]</p></caption><p><graphic specific-use="HTML" mime-subtype="PNG" xlink:href="MediaObjects/11671_2021_3631_Fig28_HTML.png" id="MO28" xmlns:xlink="http://www.w3.org/1999/xlink"/></p></fig></p></sec><sec id="Sec14" sec-type="conclusions"><title>Conclusion</title><p id="Par35"><list list-type="order"><list-item><p id="Par36">This article discusses silicon anodes as a representative of alloy anodes. It was observed that the only solution to solve the shredding problem is to use nanotechnology. In this paper, the importance of nanomaterial synthesis was expressed. In summary, how to use nanomaterials with different morphologies to solve the problem and improve power. Although various morphologies were discussed, there was no discussion of structural engineering and the use of carbon conductive materials, which will be discussed in future articles. This was one of the methods of establishing electrical bonding for nanoparticles. There are various structures to prevent the nanoparticles from breaking, the art of which is to create different geometries and the method of their preparation.</p></list-item><list-item><p id="Par37">This article discusses SEI, which is one of the most important topics in most anodes and some high voltage cathodes. This article discussed the problem of alloy anode fragmentation, while which is due to the continuous growth of SEI. It turned out that in order to have a proper cycle life, this problem must be overcome. According to the given examples, using a suitable design at the nanoscale, in addition to providing free volume change of silicon, this volume change does not occur in contact with the electrolyte.
</p></list-item><list-item><p id="Par38">The carbon coating on the anode can increase the conductivity from 13–110 to 2.05 S/cm. Doping can enhance performance by increasing the conductivity of electrons and even ions and providing more space within the network along with Nano sizing, which may be appropriate for new projects, which is more a Nano-topic in Nano synthesis than how it accompanies matter. Synthesize with Nano-dimensional doping until there is a discussion about the effect of Nano on improving anode performance. This article discusses titanium oxide anodes, which is one of the most commercially important anodes. It was found that nanotechnology greatly improves the performance of these anodes. Nano sizing has also been shown to affect even the electrochemical and chemical-physical nature (such as charge–discharge curve deformation and greater capacity in surface layers).</p></list-item><list-item><p id="Par39">In this paper, exchange anodes are introduced and their complex operation is described. It was found that many problems, such as alloy anodes, can be solved by Nano damaging the active material. The special effects of Nano were expressed as a change in mechanism.</p></list-item></list></p></sec></body><back><ack><title>Acknowledgements</title><p>Not applicable.</p></ack><sec sec-type="author-contribution"><title>Authors’ Contributions</title><p>HShM, ZAL, VB: Investigation, concept and design, experimental studies, writing—original draft, reviewing and editing, NOY, MMK, WS, IHK: Investigation, concept and design, experimental studies, writing—original draft, reviewing and editing, EK: Investigation, concept and design, data curation, conceptualization, writing—original draft, reviewing and editing. All authors read and approved the final manuscript.</p></sec><sec><title>Funding</title><p>Not applicable.</p></sec><sec sec-type="data-availability"><title>Availability of Data and Materials</title><p>All data generated or analyzed during this study are included in this published article.</p></sec><sec sec-type="ethics-statement"><title>Declarations</title><sec id="FPar1"><title>Ethics Approval and Consent to Participate</title><p id="Par40">I wrote to you in regard to your question about naming some people in my article, I must point out that in some cases, help was sought from people and it was necessary to mention the names of these people in order to maintain professional ethics in research issues.</p></sec><sec id="FPar2"><title>Consent for Publication</title><p id="Par41">Not applicable.</p></sec><sec id="FPar4" sec-type="COI-statement"><title>Competing Interests</title><p id="Par42">The author declare that they have no competing interests.</p></sec></sec><ref-list id="Bib1"><title>References</title><ref-list><ref id="CR1"><label>1.</label><mixed-citation publication-type="journal"><person-group person-group-type="author"><name><surname>Kasavajjula</surname><given-names>U</given-names></name><name><surname>Wang</surname><given-names>C</given-names></name><name><surname>Appleby</surname><given-names>AJ</given-names></name></person-group><article-title xml:lang="en">Nano-and bulk-silicon-based insertion anodes for lithium-ion secondary cells</article-title><source>J Power Sources</source><year>2007</year><volume>163</volume><issue>2</issue><fpage>1003</fpage><lpage>1039</lpage><pub-id pub-id-type="coi">1:CAS:528:DC%2BD28XhtlCmtLfP</pub-id></mixed-citation></ref><ref id="CR2"><label>2.</label><mixed-citation publication-type="journal"><person-group person-group-type="author"><name><surname>Zhang</surname><given-names>W-J</given-names></name></person-group><article-title xml:lang="en">A review of the electrochemical performance of alloy anodes for lithium-ion batteries</article-title><source>J Power Sources</source><year>2011</year><volume>196</volume><issue>1</issue><fpage>13</fpage><lpage>24</lpage><pub-id pub-id-type="coi">1:CAS:528:DC%2BC3cXhtFWntrnL</pub-id></mixed-citation></ref><ref id="CR3"><label>3.</label><mixed-citation publication-type="journal"><person-group person-group-type="author"><name><surname>Song</surname><given-names>M-K</given-names></name><etal/></person-group><article-title xml:lang="en">Nanostructured electrodes for lithium-ion and lithium-air batteries: the latest developments, challenges, perspectives</article-title><source>Mater Sci Eng R Rep</source><year>2011</year><volume>72</volume><issue>11</issue><fpage>203</fpage><lpage>252</lpage></mixed-citation></ref><ref id="CR4"><label>4.</label><mixed-citation publication-type="journal"><person-group person-group-type="author"><name><surname>Peng</surname><given-names>K-Q</given-names></name><etal/></person-group><article-title xml:lang="en">Silicon nanowires for advanced energy conversion and storage</article-title><source>Nano Today</source><year>2013</year><volume>8</volume><issue>1</issue><fpage>75</fpage><lpage>97</lpage><pub-id pub-id-type="coi">1:CAS:528:DC%2BC3sXhtV2rtbs%3D</pub-id></mixed-citation></ref><ref id="CR5"><label>5.</label><mixed-citation publication-type="book"><person-group person-group-type="author"><name><surname>Kurzweil</surname><given-names>P</given-names></name><name><surname>Brandt</surname><given-names>K</given-names></name></person-group><person-group person-group-type="editor"><name><surname>Garche</surname><given-names>J</given-names></name><name><surname>Dyer</surname><given-names>CK</given-names></name><name><surname>Moseley</surname><given-names>PT</given-names></name><name><surname>Ogumi</surname><given-names>Z</given-names></name><name><surname>Rand</surname><given-names>DA</given-names></name><name><surname>Scrosati</surname><given-names>B</given-names></name></person-group><article-title xml:lang="en">Secondary batteries-lithium rechargeable systems</article-title><source>Encyclopedia of electrochemical power sources</source><year>2009</year><publisher-loc>London</publisher-loc><publisher-name>Newnes</publisher-name><fpage>1</fpage><lpage>26</lpage></mixed-citation></ref><ref id="CR6"><label>6.</label><mixed-citation publication-type="journal"><person-group person-group-type="author"><name><surname>Zhan</surname><given-names>H</given-names></name><etal/></person-group><article-title xml:lang="en">Nanostructured materials for rechargeable batteries: synthesis, fundamental understanding and limitations</article-title><source>Curr Opin Chem Eng</source><year>2013</year><volume>2</volume><issue>2</issue><fpage>151</fpage><lpage>159</lpage></mixed-citation></ref><ref id="CR7"><label>7.</label><mixed-citation publication-type="book"><person-group person-group-type="editor"><name><surname>Osaka</surname><given-names>T</given-names></name><name><surname>Ogumi</surname><given-names>Z</given-names></name></person-group><source>Nanoscale technology for advanced lithium batteries</source><year>2014</year><publisher-loc>Berlin</publisher-loc><publisher-name>Springer</publisher-name></mixed-citation></ref><ref id="CR8"><label>8.</label><mixed-citation publication-type="journal"><person-group person-group-type="author"><name><surname>Favors</surname><given-names>Z</given-names></name><etal/></person-group><article-title xml:lang="en">Scalable synthesis of nano-silicon beach sand for long cycle life Li-ion batteries</article-title><source>Sci Rep</source><year>2014</year><volume>4</volume><fpage>1</fpage><lpage>7</lpage></mixed-citation></ref><ref id="CR9"><label>9.</label><mixed-citation publication-type="book"><person-group person-group-type="editor"><name><surname>Abu-Lebdeh</surname><given-names>Y</given-names></name><name><surname>Davidson</surname><given-names>I</given-names></name></person-group><source>Nanotechnology for lithium-ion batteries</source><year>2012</year><publisher-loc>Berlin</publisher-loc><publisher-name>Springer</publisher-name></mixed-citation></ref><ref id="CR10"><label>10.</label><mixed-citation publication-type="book"><person-group person-group-type="editor"><name><surname>Yazami</surname><given-names>R</given-names></name></person-group><source>Nanomaterials for lithium-ion batteries: fundamentals and applications</source><year>2013</year><publisher-loc>Boca Raton</publisher-loc><publisher-name>CRC Press</publisher-name></mixed-citation></ref><ref id="CR11"><label>11.</label><mixed-citation publication-type="book"><person-group person-group-type="author"><name><surname>Huggins</surname><given-names>R</given-names></name></person-group><source>Advanced batteries: materials science aspects</source><year>2008</year><publisher-loc>Berlin</publisher-loc><publisher-name>Springer</publisher-name></mixed-citation></ref><ref id="CR12"><label>12.</label><mixed-citation publication-type="journal"><person-group person-group-type="author"><name><surname>Szczech</surname><given-names>JR</given-names></name><name><surname>Jin</surname><given-names>S</given-names></name></person-group><article-title xml:lang="en">Nanostructured silicon for high capacity lithium battery anodes</article-title><source>Energy Environ Sci</source><year>2011</year><volume>4</volume><issue>1</issue><fpage>56</fpage><lpage>72</lpage><pub-id pub-id-type="coi">1:CAS:528:DC%2BC3MXivF2nur4%3D</pub-id></mixed-citation></ref><ref id="CR13"><label>13.</label><mixed-citation publication-type="journal"><person-group person-group-type="author"><name><surname>Bruce</surname><given-names>PG</given-names></name><name><surname>Scrosati</surname><given-names>B</given-names></name><name><surname>Tarascon</surname><given-names>J-M</given-names></name></person-group><article-title xml:lang="en">Nanomaterials for rechargeable lithium batteries</article-title><source>Angew Chem Int Ed</source><year>2008</year><volume>47</volume><issue>16</issue><fpage>2930</fpage><lpage>2946</lpage><pub-id pub-id-type="coi">1:CAS:528:DC%2BD1cXltFegurg%3D</pub-id></mixed-citation></ref><ref id="CR14"><label>14.</label><mixed-citation publication-type="other">Zhao W, Choi W, Yoon WS (2020) Nanostructured electrode materials for rechargeable lithium-ion batteries. J Electrochem Sci Technol 11(3):195–219</mixed-citation></ref><ref id="CR15"><label>15.</label><mixed-citation publication-type="book"><person-group person-group-type="editor"><name><surname>Aifantis</surname><given-names>KE</given-names></name><name><surname>Hackney</surname><given-names>SA</given-names></name><name><surname>Vasant Kumar</surname><given-names>R</given-names></name></person-group><source>High energy density lithium batteries: materials, engineering, applications</source><year>2010</year><publisher-loc>New York</publisher-loc><publisher-name>Wiley</publisher-name></mixed-citation></ref><ref id="CR16"><label>16.</label><mixed-citation publication-type="journal"><person-group person-group-type="author"><name><surname>Goriparti</surname><given-names>S</given-names></name><etal/></person-group><article-title xml:lang="en">Review on recent progress of nanostructured anode materials for Li-ion batteries</article-title><source>J Power Sources</source><year>2014</year><volume>257</volume><fpage>421</fpage><lpage>443</lpage><pub-id pub-id-type="coi">1:CAS:528:DC%2BC2cXhtVOkurk%3D</pub-id></mixed-citation></ref><ref id="CR17"><label>17.</label><mixed-citation publication-type="journal"><person-group person-group-type="author"><name><surname>Ko</surname><given-names>M</given-names></name><name><surname>Oh</surname><given-names>P</given-names></name><name><surname>Chae</surname><given-names>S</given-names></name><name><surname>Cho</surname><given-names>W</given-names></name><name><surname>Cho</surname><given-names>J</given-names></name></person-group><article-title xml:lang="en">Considering critical factors of Li-rich cathode and Si anode materials for practical Li-ion cell applications</article-title><source>Small</source><year>2015</year><volume>11</volume><fpage>4058</fpage><lpage>4073</lpage><pub-id pub-id-type="doi">10.1002/smll.201500474</pub-id><pub-id pub-id-type="coi">1:CAS:528:DC%2BC2MXhtVKms7jP</pub-id></mixed-citation></ref><ref id="CR18"><label>18.</label><mixed-citation publication-type="journal"><person-group person-group-type="author"><name><surname>Wu</surname><given-names>H</given-names></name><etal/></person-group><article-title xml:lang="en">Stable cycling of double-walled silicon nanotube battery anodes through solid-electrolyte interphase control</article-title><source>Nat Nanotechnol</source><year>2012</year><volume>7</volume><issue>5</issue><fpage>310</fpage><lpage>315</lpage><pub-id pub-id-type="coi">1:CAS:528:DC%2BC38XksVentLc%3D</pub-id></mixed-citation></ref><ref id="CR19"><label>19.</label><mixed-citation publication-type="journal"><person-group person-group-type="author"><name><surname>Liu</surname><given-names>N</given-names></name><etal/></person-group><article-title xml:lang="en">A yolk-shell design for stabilized and scalable Li-ion battery alloy anodes</article-title><source>Nano Lett</source><year>2012</year><volume>12</volume><issue>6</issue><fpage>3315</fpage><lpage>3321</lpage><pub-id pub-id-type="coi">1:CAS:528:DC%2BC38XmsVGnsL0%3D</pub-id></mixed-citation></ref><ref id="CR20"><label>20.</label><mixed-citation publication-type="journal"><person-group person-group-type="author"><name><surname>Pinson</surname><given-names>MB</given-names></name><name><surname>Bazant</surname><given-names>MZ</given-names></name></person-group><article-title xml:lang="en">Theory of SEI formation in rechargeable batteries: capacity fade, accelerated aging and lifetime prediction</article-title><source>J Electrochem Soc</source><year>2013</year><volume>160</volume><issue>2</issue><fpage>A243</fpage><lpage>A250</lpage><pub-id pub-id-type="coi">1:CAS:528:DC%2BC3sXhvFOitLk%3D</pub-id></mixed-citation></ref><ref id="CR21"><label>21.</label><mixed-citation publication-type="other">Nie M (2014) Anode solid electrolyte interphase (SEI) of lithium ion battery characterized by microscopy and spectroscopy. Diss. University of Rhode Island</mixed-citation></ref><ref id="CR22"><label>22.</label><mixed-citation publication-type="journal"><person-group person-group-type="author"><name><surname>Zhukovskii</surname><given-names>YF</given-names></name><etal/></person-group><article-title xml:lang="en">Enhanced interfacial lithium storage in nanocomposites of transition metals with LiF and Li<sub>2</sub>O: comparison of DFT calculations and experimental studies</article-title><source>Solid State Sci</source><year>2008</year><volume>10</volume><issue>4</issue><fpage>491</fpage><lpage>495</lpage><pub-id pub-id-type="coi">1:CAS:528:DC%2BD1cXlslKhu7g%3D</pub-id></mixed-citation></ref><ref id="CR23"><label>23.</label><mixed-citation publication-type="journal"><person-group person-group-type="author"><name><surname>Lu</surname><given-names>Z</given-names></name><name><surname>Liu</surname><given-names>N</given-names></name><name><surname>Lee</surname><given-names>H-W</given-names></name><name><surname>Zhao</surname><given-names>J</given-names></name><name><surname>Li</surname><given-names>W</given-names></name><name><surname>Li</surname><given-names>Y</given-names></name><name><surname>Cui</surname><given-names>Y</given-names></name></person-group><article-title xml:lang="en">Nonfilling carbon coating of porous silicon micrometer-sized particles for high-performance lithium battery anodes</article-title><source>ACS Nano</source><year>2015</year><volume>9</volume><issue>3</issue><fpage>2540</fpage><lpage>2547</lpage><pub-id pub-id-type="doi">10.1021/nn505410q</pub-id><pub-id pub-id-type="coi">1:CAS:528:DC%2BC2MXjvVOhsLk%3D</pub-id></mixed-citation></ref><ref id="CR24"><label>24.</label><mixed-citation publication-type="journal"><person-group person-group-type="author"><name><surname>Chen</surname><given-names>S</given-names></name><name><surname>Shen</surname><given-names>L</given-names></name><name><surname>van Aken</surname><given-names>PA</given-names></name><name><surname>Maier</surname><given-names>J</given-names></name><name><surname>Yu</surname><given-names>Y</given-names></name></person-group><article-title xml:lang="en">Dual-functionalized double carbon shells coated silicon nanoparticles for high performance lithium-ion batteries</article-title><source>Adv Mater</source><year>2017</year><volume>29</volume><fpage>1605650</fpage></mixed-citation></ref><ref id="CR25"><label>25.</label><mixed-citation publication-type="journal"><person-group person-group-type="author"><name><surname>Salimi</surname><given-names>M</given-names></name><name><surname>Pirouzfar</surname><given-names>V</given-names></name><name><surname>Kianfar</surname><given-names>E</given-names></name></person-group><article-title xml:lang="en">Enhanced gas transport properties in silica nanoparticle filler–polystyrene nanocomposite membranes</article-title><source>Colloid Polym Sci</source><year>2017</year><volume>295</volume><fpage>215</fpage><lpage>226</lpage><pub-id pub-id-type="doi">10.1007/s00396-016-3998-0</pub-id><pub-id pub-id-type="coi">1:CAS:528:DC%2BC28XitFeiu7nF</pub-id></mixed-citation></ref><ref id="CR26"><label>26.</label><mixed-citation publication-type="journal"><person-group person-group-type="author"><name><surname>Kianfar</surname><given-names>E</given-names></name></person-group><article-title xml:lang="en">Synthesis and characterization of AlPO<sub>4</sub>/ZSM-5 catalyst for methanol conversion to dimethyl ether</article-title><source>Russ J Appl Chem</source><year>2018</year><volume>91</volume><fpage>1711</fpage><lpage>1720</lpage><pub-id pub-id-type="doi">10.1134/S1070427218100208</pub-id><pub-id pub-id-type="coi">1:CAS:528:DC%2BC1cXis1Srsb%2FK</pub-id></mixed-citation></ref><ref id="CR27"><label>27.</label><mixed-citation publication-type="journal"><person-group person-group-type="author"><name><surname>Kianfar</surname><given-names>E</given-names></name></person-group><article-title xml:lang="en">Ethylene to propylene conversion over Ni-W/ZSM-5 catalyst</article-title><source>Russ J Appl Chem</source><year>2019</year><volume>92</volume><fpage>1094</fpage><lpage>1101</lpage><pub-id pub-id-type="doi">10.1134/S1070427219080068</pub-id><pub-id pub-id-type="coi">1:CAS:528:DC%2BC1MXitVajurzP</pub-id></mixed-citation></ref><ref id="CR28"><label>28.</label><mixed-citation publication-type="journal"><person-group person-group-type="author"><name><surname>Kianfar</surname><given-names>E</given-names></name><name><surname>Salimi</surname><given-names>M</given-names></name><name><surname>Kianfar</surname><given-names>F</given-names></name><etal/></person-group><article-title xml:lang="en">CO<sub>2</sub>/N<sub>2</sub> separation using polyvinyl chloride iso-phthalic acid/aluminium nitrate nanocomposite membrane</article-title><source>Macromol Res</source><year>2019</year><volume>27</volume><fpage>83</fpage><lpage>89</lpage><pub-id pub-id-type="doi">10.1007/s13233-019-7009-4</pub-id><pub-id pub-id-type="coi">1:CAS:528:DC%2BC1cXitVSls73I</pub-id></mixed-citation></ref><ref id="CR29"><label>29.</label><mixed-citation publication-type="book"><person-group person-group-type="author"><name><surname>Kianfar</surname><given-names>E</given-names></name></person-group><source>Introducing the application of nanotechnology in lithium-ion battery importance and applications of nanotechnology, Chapter 4</source><year>2020</year><publisher-loc>Reno</publisher-loc><publisher-name>MedDocs Publishers</publisher-name><fpage>1</fpage><lpage>7</lpage></mixed-citation></ref><ref id="CR30"><label>30.</label><mixed-citation publication-type="journal"><person-group person-group-type="author"><name><surname>Pender</surname><given-names>JP</given-names></name><name><surname>Jha</surname><given-names>G</given-names></name><name><surname>Youn</surname><given-names>DH</given-names></name><name><surname>Ziegler</surname><given-names>JM</given-names></name><name><surname>Andoni</surname><given-names>I</given-names></name><name><surname>Choi</surname><given-names>EJ</given-names></name><name><surname>Heller</surname><given-names>A</given-names></name><name><surname>Dunn</surname><given-names>BS</given-names></name><name><surname>Weiss</surname><given-names>PS</given-names></name><name><surname>Penner</surname><given-names>RM</given-names></name><name><surname>Mullins</surname><given-names>CB</given-names></name></person-group><article-title xml:lang="en">Electrode degradation in lithium-ion batteries</article-title><source>ACS Nano</source><year>2020</year><volume>14</volume><issue>2</issue><fpage>1243</fpage><lpage>1295</lpage><pub-id pub-id-type="doi">10.1021/acsnano.9b04365</pub-id><pub-id pub-id-type="coi">1:CAS:528:DC%2BB3cXitFyhtw%3D%3D</pub-id></mixed-citation></ref><ref id="CR31"><label>31.</label><mixed-citation publication-type="journal"><person-group person-group-type="author"><name><surname>Andoni</surname><given-names>I</given-names></name><name><surname>Ziegler</surname><given-names>JM</given-names></name><name><surname>Jha</surname><given-names>G</given-names></name><name><surname>Gadre</surname><given-names>CA</given-names></name><name><surname>Flores-Zuleta</surname><given-names>H</given-names></name><name><surname>Dai</surname><given-names>S</given-names></name><name><surname>Qiao</surname><given-names>S</given-names></name><name><surname>Xu</surname><given-names>M</given-names></name><name><surname>Chen</surname><given-names>VT</given-names></name><name><surname>Pan</surname><given-names>X</given-names></name><name><surname>Penner</surname><given-names>RM</given-names></name></person-group><article-title xml:lang="en">Investigating the degradation of Nb<sub>2</sub>O<sub>5</sub> thin films across 10,000 lithiation/delithiation cycles</article-title><source>ACS Appl Energy Mater</source><year>2021</year><volume>4</volume><issue>7</issue><fpage>6542</fpage><lpage>6552</lpage><pub-id pub-id-type="doi">10.1021/acsaem.1c00580</pub-id><pub-id pub-id-type="coi">1:CAS:528:DC%2BB3MXhsVGms7rE</pub-id></mixed-citation></ref><ref id="CR32"><label>32.</label><mixed-citation publication-type="journal"><person-group person-group-type="author"><name><surname>Nakajima</surname><given-names>K</given-names></name><name><surname>Souza</surname><given-names>FL</given-names></name><name><surname>Freitas</surname><given-names>ALM</given-names></name><name><surname>Thron</surname><given-names>A</given-names></name><name><surname>Castro</surname><given-names>RHR</given-names></name></person-group><article-title xml:lang="en">Improving thermodynamic stability of nano-LiMn<sub>2</sub>O<sub>4</sub> for Li-ion battery cathode</article-title><source>Chem Mater</source><year>2021</year><volume>33</volume><issue>11</issue><fpage>3915</fpage><lpage>3925</lpage><pub-id pub-id-type="doi">10.1021/acs.chemmater.0c04305</pub-id><pub-id pub-id-type="coi">1:CAS:528:DC%2BB3MXhtFent7%2FK</pub-id></mixed-citation></ref><ref id="CR33"><label>33.</label><mixed-citation publication-type="journal"><person-group person-group-type="author"><name><surname>Hallot</surname><given-names>M</given-names></name><name><surname>Caja-Munoz</surname><given-names>B</given-names></name><name><surname>Leviel</surname><given-names>C</given-names></name><name><surname>Lebedev</surname><given-names>OI</given-names></name><name><surname>Retoux</surname><given-names>R</given-names></name><name><surname>Avila</surname><given-names>J</given-names></name><name><surname>Roussel</surname><given-names>P</given-names></name><name><surname>Asensio</surname><given-names>MC</given-names></name><name><surname>Lethien</surname><given-names>C</given-names></name></person-group><article-title xml:lang="en">Atomic layer deposition of a nanometer-thick Li<sub>3</sub>PO<sub>4</sub> protective layer on LiNi<sub>0.5</sub>Mn<sub>1.5</sub>O<sub>4</sub> films: dream or reality for long-term cycling?</article-title><source>ACS Appl Mater Interfaces</source><year>2021</year><volume>13</volume><issue>13</issue><fpage>15761</fpage><lpage>15773</lpage><pub-id pub-id-type="doi">10.1021/acsami.0c21961</pub-id><pub-id pub-id-type="coi">1:CAS:528:DC%2BB3MXnt1ygt7w%3D</pub-id></mixed-citation></ref><ref id="CR34"><label>34.</label><mixed-citation publication-type="journal"><person-group person-group-type="author"><name><surname>Sun</surname><given-names>HH</given-names></name><name><surname>Ryu</surname><given-names>H-H</given-names></name><name><surname>Kim</surname><given-names>U-H</given-names></name><name><surname>Weeks</surname><given-names>JA</given-names></name><name><surname>Heller</surname><given-names>A</given-names></name><name><surname>Sun</surname><given-names>Y-K</given-names></name><name><surname>Buddie Mullins</surname><given-names>C</given-names></name></person-group><article-title xml:lang="en">Beyond doping and coating: prospective strategies for stable high-capacity layered Ni-rich cathodes</article-title><source>ACS Energy Lett</source><year>2020</year><volume>5</volume><issue>4</issue><fpage>1136</fpage><lpage>1146</lpage><pub-id pub-id-type="doi">10.1021/acsenergylett.0c00191</pub-id><pub-id pub-id-type="coi">1:CAS:528:DC%2BB3cXksVyjurw%3D</pub-id></mixed-citation></ref><ref id="CR35"><label>35.</label><mixed-citation publication-type="journal"><person-group person-group-type="author"><name><surname>Ho</surname><given-names>AS</given-names></name><name><surname>Parkinson</surname><given-names>DY</given-names></name><name><surname>Finegan</surname><given-names>DP</given-names></name><name><surname>Trask</surname><given-names>SE</given-names></name><name><surname>Jansen</surname><given-names>AN</given-names></name><name><surname>Tong</surname><given-names>W</given-names></name><name><surname>Balsara</surname><given-names>NP</given-names></name></person-group><article-title xml:lang="en">3D detection of lithiation and lithium plating in graphite anodes during fast charging</article-title><source>ACS Nano</source><year>2021</year><volume>15</volume><issue>6</issue><fpage>10480</fpage><lpage>10487</lpage><pub-id pub-id-type="doi">10.1021/acsnano.1c02942</pub-id><pub-id pub-id-type="coi">1:CAS:528:DC%2BB3MXht1Kms7zN</pub-id></mixed-citation></ref><ref id="CR36"><label>36.</label><mixed-citation publication-type="journal"><person-group person-group-type="author"><name><surname>Li</surname><given-names>L</given-names></name><name><surname>Zhang</surname><given-names>N</given-names></name><name><surname>Su</surname><given-names>Y</given-names></name><name><surname>Zhao</surname><given-names>J</given-names></name><name><surname>Song</surname><given-names>Z</given-names></name><name><surname>Qian</surname><given-names>D</given-names></name><name><surname>Wu</surname><given-names>H</given-names></name><name><surname>Tahir</surname><given-names>M</given-names></name><name><surname>Saeed</surname><given-names>A</given-names></name><name><surname>Ding</surname><given-names>S</given-names></name></person-group><article-title xml:lang="en">Fluorine dissolution-induced capacity degradation for fluorophosphate-based cathode materials</article-title><source>ACS Appl Mater Interfaces</source><year>2021</year><volume>13</volume><issue>20</issue><fpage>23787</fpage><lpage>23793</lpage><pub-id pub-id-type="doi">10.1021/acsami.1c04647</pub-id><pub-id pub-id-type="coi">1:CAS:528:DC%2BB3MXhtFSitLbM</pub-id></mixed-citation></ref><ref id="CR37"><label>37.</label><mixed-citation publication-type="journal"><person-group person-group-type="author"><name><surname>Chen</surname><given-names>W-P</given-names></name><name><surname>Duan</surname><given-names>H</given-names></name><name><surname>Shi</surname><given-names>J-L</given-names></name><name><surname>Qian</surname><given-names>Y</given-names></name><name><surname>Wan</surname><given-names>J</given-names></name><name><surname>Zhang</surname><given-names>X-D</given-names></name><name><surname>Sheng</surname><given-names>H</given-names></name><name><surname>Guan</surname><given-names>B</given-names></name><name><surname>Wen</surname><given-names>R</given-names></name><name><surname>Yin</surname><given-names>Y-X</given-names></name><name><surname>Xin</surname><given-names>S</given-names></name><name><surname>Guo</surname><given-names>Y-G</given-names></name><name><surname>Wan</surname><given-names>L-J</given-names></name></person-group><article-title xml:lang="en">Bridging interparticle Li<sup>+</sup> conduction in a soft ceramic oxide electrolyte</article-title><source>J Am Chem Soc</source><year>2021</year><volume>143</volume><issue>15</issue><fpage>5717</fpage><lpage>5726</lpage><pub-id pub-id-type="doi">10.1021/jacs.0c12965</pub-id><pub-id pub-id-type="coi">1:CAS:528:DC%2BB3MXotlKntr0%3D</pub-id></mixed-citation></ref><ref id="CR38"><label>38.</label><mixed-citation publication-type="journal"><person-group person-group-type="author"><name><surname>Tang</surname><given-names>W</given-names></name><name><surname>Duan</surname><given-names>J</given-names></name><name><surname>Xie</surname><given-names>J</given-names></name><name><surname>Qian</surname><given-names>Y</given-names></name><name><surname>Li</surname><given-names>J</given-names></name><name><surname>Zhang</surname><given-names>Y</given-names></name></person-group><article-title xml:lang="en">Dual-site doping strategy for enhancing the structural stability of lithium-rich layered oxides</article-title><source>ACS Appl Mater Interfaces</source><year>2021</year><volume>13</volume><issue>14</issue><fpage>16407</fpage><lpage>16417</lpage><pub-id pub-id-type="doi">10.1021/acsami.1c02020</pub-id><pub-id pub-id-type="coi">1:CAS:528:DC%2BB3MXnslCmsrg%3D</pub-id></mixed-citation></ref><ref id="CR39"><label>39.</label><mixed-citation publication-type="journal"><person-group person-group-type="author"><name><surname>Yoshio</surname><given-names>M</given-names></name><name><surname>Wang</surname><given-names>H</given-names></name><name><surname>Fukuda</surname><given-names>K</given-names></name><name><surname>Umeno</surname><given-names>T</given-names></name><name><surname>Dimov</surname><given-names>N</given-names></name><name><surname>Ogumi</surname><given-names>Z</given-names></name></person-group><article-title xml:lang="en">Carbon-coated Si as a lithium-ion battery anode material</article-title><source>J Electrochem Soc</source><year>2002</year><volume>149</volume><fpage>A1598</fpage><lpage>A1603</lpage><pub-id pub-id-type="coi">1:CAS:528:DC%2BD38XovVWis78%3D</pub-id></mixed-citation></ref><ref id="CR40"><label>40.</label><mixed-citation publication-type="journal"><person-group person-group-type="author"><name><surname>Dimov</surname><given-names>N</given-names></name><name><surname>Kugino</surname><given-names>S</given-names></name><name><surname>Yoshio</surname><given-names>M</given-names></name></person-group><article-title xml:lang="en">Carbon-coated silicon as anode material for lithium ion batteries: advantages and limitations</article-title><source>Electrochim Acta</source><year>2003</year><volume>48</volume><fpage>1579</fpage><lpage>1587</lpage><pub-id pub-id-type="coi">1:CAS:528:DC%2BD3sXis1Clsrw%3D</pub-id></mixed-citation></ref><ref id="CR41"><label>41.</label><mixed-citation publication-type="journal"><person-group person-group-type="author"><name><surname>Ganapathy</surname><given-names>S</given-names></name><name><surname>Wagemaker</surname><given-names>M</given-names></name></person-group><article-title xml:lang="en">Nanosize storage properties in spinel Li<sub>4</sub>Ti<sub>5</sub>O<sub>12</sub> explained by anisotropic surface lithium insertion</article-title><source>ACS Nano</source><year>2012</year><volume>6</volume><issue>10</issue><fpage>8702</fpage><lpage>8712</lpage><pub-id pub-id-type="coi">1:CAS:528:DC%2BC38XhtlWmur%2FF</pub-id></mixed-citation></ref><ref id="CR42"><label>42.</label><mixed-citation publication-type="journal"><person-group person-group-type="author"><name><surname>Okumura</surname><given-names>T</given-names></name><etal/></person-group><article-title xml:lang="en">Nanosized effect on electronic/local structures and specific lithium-ion insertion property in TiO<sub>2</sub>–B nanowires analyzed by X-ray absorption spectroscopy</article-title><source>Chem Mater</source><year>2011</year><volume>23</volume><issue>16</issue><fpage>3636</fpage><lpage>3644</lpage><pub-id pub-id-type="coi">1:CAS:528:DC%2BC3MXptlelurw%3D</pub-id></mixed-citation></ref><ref id="CR43"><label>43.</label><mixed-citation publication-type="journal"><person-group person-group-type="author"><name><surname>Borghols</surname><given-names>WJH</given-names></name><etal/></person-group><article-title xml:lang="en">Size effects in the Li<sub>4+</sub><sub><italic>x</italic></sub> Ti<sub>5</sub>O<sub>12</sub> spinel</article-title><source>J Am Chem Soc</source><year>2009</year><volume>131</volume><issue>49</issue><fpage>17786</fpage><lpage>17792</lpage><pub-id pub-id-type="coi">1:CAS:528:DC%2BD1MXhsValtLvE</pub-id></mixed-citation></ref><ref id="CR44"><label>44.</label><mixed-citation publication-type="journal"><person-group person-group-type="author"><name><surname>Wang</surname><given-names>J</given-names></name><etal/></person-group><article-title xml:lang="en">Pseudocapacitive contributions to electrochemical energy storage in TiO<sub>2</sub> (anatase) nanoparticles</article-title><source>J Phys Chem C</source><year>2007</year><volume>111</volume><issue>40</issue><fpage>14925</fpage><lpage>14931</lpage><pub-id pub-id-type="coi">1:CAS:528:DC%2BD2sXhtVChs7zL</pub-id></mixed-citation></ref><ref id="CR45"><label>45.</label><mixed-citation publication-type="journal"><person-group person-group-type="author"><name><surname>Ma</surname><given-names>Y</given-names></name><etal/></person-group><article-title xml:lang="en">Carbon-encapsulated F-doped Li<sub>4</sub>Ti<sub>5</sub>O<sub>12</sub> as a high rate anode material for Li<sup>+</sup> batteries</article-title><source>ACS Nano</source><year>2013</year><volume>7</volume><issue>12</issue><fpage>10870</fpage><lpage>10878</lpage><pub-id pub-id-type="coi">1:CAS:528:DC%2BC3sXhvVWmsLjE</pub-id></mixed-citation></ref><ref id="CR46"><label>46.</label><mixed-citation publication-type="journal"><person-group person-group-type="author"><name><surname>Wang</surname><given-names>F</given-names></name><etal/></person-group><article-title xml:lang="en">Excess lithium storage and charge compensation in nanoscale Li<sub>4+</sub><sub><italic>x</italic></sub>Ti<sub>5</sub>O<sub>12</sub></article-title><source>Nanotechnology</source><year>2013</year><volume>24</volume><issue>42</issue><fpage>424006</fpage></mixed-citation></ref><ref id="CR47"><label>47.</label><mixed-citation publication-type="journal"><person-group person-group-type="author"><name><surname>Balaya</surname><given-names>P</given-names></name><etal/></person-group><article-title xml:lang="en">Nano-ionics in the context of lithium batteries</article-title><source>J Power Sources</source><year>2006</year><volume>159</volume><issue>1</issue><fpage>171</fpage><lpage>178</lpage><pub-id pub-id-type="coi">1:CAS:528:DC%2BD28XovF2qurw%3D</pub-id></mixed-citation></ref><ref id="CR48"><label>48.</label><mixed-citation publication-type="journal"><person-group person-group-type="author"><name><surname>Wang</surname><given-names>J</given-names></name><etal/></person-group><article-title xml:lang="en">Electrochemical properties of SnO<sub>2</sub>/carbon composite materials as anode material for lithium-ion batteries</article-title><source>Electrochim Acta</source><year>2011</year><volume>56</volume><issue>18</issue><fpage>6441</fpage><lpage>6447</lpage><pub-id pub-id-type="coi">1:CAS:528:DC%2BC3MXnvFOnsbw%3D</pub-id></mixed-citation></ref><ref id="CR49"><label>49.</label><mixed-citation publication-type="journal"><person-group person-group-type="author"><name><surname>Balaya</surname><given-names>P</given-names></name><etal/></person-group><article-title xml:lang="en">Fully reversible homogeneous and heterogeneous Li storage in RuO<sub>2</sub> with high capacity</article-title><source>Adv Funct Mater</source><year>2003</year><volume>13</volume><issue>8</issue><fpage>621</fpage><lpage>625</lpage><pub-id pub-id-type="coi">1:CAS:528:DC%2BD3sXms1Wltrg%3D</pub-id></mixed-citation></ref><ref id="CR50"><label>50.</label><mixed-citation publication-type="journal"><person-group person-group-type="author"><name><surname>Monconduit</surname><given-names>L</given-names></name></person-group><article-title xml:lang="en">Recent advancements in the Con-type pnictide-based electrodes for Li-ion batteries</article-title><source>J Phys Chem C</source><year>2014</year><volume>118</volume><issue>20</issue><fpage>10531</fpage><lpage>10544</lpage><pub-id pub-id-type="coi">1:CAS:528:DC%2BC2cXkvFyltLg%3D</pub-id></mixed-citation></ref><ref id="CR51"><label>51.</label><mixed-citation publication-type="journal"><person-group person-group-type="author"><name><surname>Klein</surname><given-names>F</given-names></name><etal/></person-group><article-title xml:lang="en">Con reactions for sodium-ion batteries</article-title><source>Phys Chem Chem Phys</source><year>2013</year><volume>15</volume><issue>38</issue><fpage>15876</fpage><lpage>15887</lpage><pub-id pub-id-type="coi">1:CAS:528:DC%2BC3sXhsVWrtbrE</pub-id></mixed-citation></ref><ref id="CR52"><label>52.</label><mixed-citation publication-type="journal"><person-group person-group-type="author"><name><surname>Etacheri</surname><given-names>V</given-names></name><etal/></person-group><article-title xml:lang="en">Challenges in the development of advanced Li-ion batteries: a review</article-title><source>Energy Environ Sci</source><year>2011</year><volume>4</volume><issue>9</issue><fpage>3243</fpage><lpage>3262</lpage><pub-id pub-id-type="coi">1:CAS:528:DC%2BC3MXht1Cqs7jE</pub-id></mixed-citation></ref><ref id="CR53"><label>53.</label><mixed-citation publication-type="journal"><person-group person-group-type="author"><name><surname>Yu</surname><given-names>XQ</given-names></name><name><surname>Sun</surname><given-names>JP</given-names></name><name><surname>Tang</surname><given-names>K</given-names></name><name><surname>Li</surname><given-names>H</given-names></name><name><surname>Huang</surname><given-names>XJ</given-names></name><name><surname>Dupont</surname><given-names>L</given-names></name><name><surname>Maier</surname><given-names>J</given-names></name></person-group><article-title xml:lang="en">Reversible lithium storage in LiF/Ti nanocomposites</article-title><source>Phys Chem Chem Phys</source><year>2009</year><volume>11</volume><fpage>9497</fpage><lpage>9503</lpage><pub-id pub-id-type="coi">1:CAS:528:DC%2BD1MXht1Kju7bM</pub-id></mixed-citation></ref><ref id="CR54"><label>54.</label><mixed-citation publication-type="journal"><person-group person-group-type="author"><name><surname>Poizot</surname><given-names>P</given-names></name><etal/></person-group><article-title xml:lang="en">Nano-sized transition-metal oxides as negative-electrode materials for lithium-ion batteries</article-title><source>Nature</source><year>2000</year><volume>407</volume><issue>6803</issue><fpage>496</fpage><lpage>499</lpage><pub-id pub-id-type="coi">1:STN:280:DC%2BD3cvnslKhtQ%3D%3D</pub-id></mixed-citation></ref><ref id="CR55"><label>55.</label><mixed-citation publication-type="journal"><person-group person-group-type="author"><name><surname>Antonino</surname><given-names>SA</given-names></name><etal/></person-group><article-title xml:lang="en">Nanostructured materials for advanced energy conversion and storage devices</article-title><source>Nat Mater</source><year>2005</year><volume>4</volume><issue>5</issue><fpage>366</fpage><lpage>377</lpage></mixed-citation></ref><ref id="CR56"><label>56.</label><mixed-citation publication-type="journal"><person-group person-group-type="author"><name><surname>Feng</surname><given-names>M</given-names></name><name><surname>Pan</surname><given-names>J</given-names></name><name><surname>Qi</surname><given-names>Y</given-names></name></person-group><article-title xml:lang="en">Impact of electronic properties of grain boundaries on the solid electrolyte interphases (SEIs) in Li-ion batteries</article-title><source>J Phys Chem C</source><year>2021</year><volume>125</volume><issue>29</issue><fpage>15821</fpage><lpage>15829</lpage><pub-id pub-id-type="doi">10.1021/acs.jpcc.1c03186</pub-id><pub-id pub-id-type="coi">1:CAS:528:DC%2BB3MXhsFeqsb7F</pub-id></mixed-citation></ref><ref id="CR57"><label>57.</label><mixed-citation publication-type="journal"><person-group person-group-type="author"><name><surname>Kim</surname><given-names>H-H</given-names></name><name><surname>Kim</surname><given-names>K-H</given-names></name><name><surname>Lee</surname><given-names>J</given-names></name><name><surname>Hong</surname><given-names>S-H</given-names></name></person-group><article-title xml:lang="en">Electrochemical properties and reaction mechanism of NiTi<sub>2</sub>S<sub>4</sub> ternary metal sulfide as an anode for lithium ion battery</article-title><source>ACS Sustain Chem Eng</source><year>2021</year><volume>9</volume><issue>29</issue><fpage>9680</fpage><lpage>9688</lpage><pub-id pub-id-type="doi">10.1021/acssuschemeng.1c01497</pub-id><pub-id pub-id-type="coi">1:CAS:528:DC%2BB3MXhsFCltrbE</pub-id></mixed-citation></ref><ref id="CR58"><label>58.</label><mixed-citation publication-type="journal"><person-group person-group-type="author"><name><surname>Meng</surname><given-names>Q</given-names></name><name><surname>Zhuang</surname><given-names>Y</given-names></name><name><surname>Jiang</surname><given-names>R</given-names></name><name><surname>Meng</surname><given-names>S</given-names></name><name><surname>Wang</surname><given-names>Z</given-names></name><name><surname>Li</surname><given-names>L</given-names></name><name><surname>Zhang</surname><given-names>Y</given-names></name><name><surname>Jia</surname><given-names>S</given-names></name><name><surname>Zhao</surname><given-names>P</given-names></name><name><surname>Zheng</surname><given-names>H</given-names></name><name><surname>Wang</surname><given-names>J</given-names></name></person-group><article-title xml:lang="en">Atomistic observation of desodiation-induced phase transition in sodium tungsten bronze</article-title><source>J Phys Chem Lett</source><year>2021</year><volume>12</volume><issue>12</issue><fpage>3114</fpage><lpage>3119</lpage><pub-id pub-id-type="doi">10.1021/acs.jpclett.1c00132</pub-id><pub-id pub-id-type="coi">1:CAS:528:DC%2BB3MXmvFarsbg%3D</pub-id></mixed-citation></ref><ref id="CR59"><label>59.</label><mixed-citation publication-type="journal"><person-group person-group-type="author"><name><surname>Zhang</surname><given-names>L</given-names></name><name><surname>Xu</surname><given-names>Z</given-names></name><name><surname>He</surname><given-names>Z</given-names></name></person-group><article-title xml:lang="en">Electrochemical relithiation for direct regeneration of LiCoO<sub>2</sub> materials from spent lithium-ion battery electrodes</article-title><source>ACS Sustain Chem Eng</source><year>2020</year><volume>8</volume><issue>31</issue><fpage>11596</fpage><lpage>11605</lpage><pub-id pub-id-type="doi">10.1021/acssuschemeng.0c02854</pub-id><pub-id pub-id-type="coi">1:CAS:528:DC%2BB3cXhsVKjsr%2FO</pub-id></mixed-citation></ref><ref id="CR60"><label>60.</label><mixed-citation publication-type="journal"><person-group person-group-type="author"><name><surname>Tran Huu</surname><given-names>H</given-names></name><name><surname>Im</surname><given-names>WB</given-names></name></person-group><article-title xml:lang="en">Facile green synthesis of pseudocapacitance-contributed ultrahigh capacity Fe<sub>2</sub>(MoO<sub>4</sub>)<sub>3</sub> as an anode for lithium-ion batteries</article-title><source>ACS Appl Mater Interfaces</source><year>2020</year><volume>12</volume><issue>31</issue><fpage>35152</fpage><lpage>35163</lpage><pub-id pub-id-type="doi">10.1021/acsami.0c11862</pub-id><pub-id pub-id-type="coi">1:CAS:528:DC%2BB3cXhsVCmsb%2FN</pub-id></mixed-citation></ref><ref id="CR61"><label>61.</label><mixed-citation publication-type="journal"><person-group person-group-type="author"><name><surname>Altinci</surname><given-names>OC</given-names></name><name><surname>Demir</surname><given-names>M</given-names></name></person-group><article-title xml:lang="en">Beyond conventional activating methods, a green approach for the synthesis of biocarbon and its supercapacitor electrode performance</article-title><source>Energy Fuels</source><year>2020</year><volume>34</volume><issue>6</issue><fpage>7658</fpage><lpage>7665</lpage><pub-id pub-id-type="doi">10.1021/acs.energyfuels.0c01103</pub-id><pub-id pub-id-type="coi">1:CAS:528:DC%2BB3cXpt1Orsbo%3D</pub-id></mixed-citation></ref><ref id="CR62"><label>62.</label><mixed-citation publication-type="journal"><person-group person-group-type="author"><name><surname>Salagre</surname><given-names>E</given-names></name><name><surname>Quílez</surname><given-names>S</given-names></name><name><surname>de Benito</surname><given-names>R</given-names></name><name><surname>Jaafar</surname><given-names>M</given-names></name><name><surname>van der Meulen</surname><given-names>HP</given-names></name><name><surname>Vasco</surname><given-names>E</given-names></name><name><surname>Cid</surname><given-names>R</given-names></name><name><surname>Fuller</surname><given-names>EJ</given-names></name><name><surname>Talin</surname><given-names>AA</given-names></name><name><surname>Segovia</surname><given-names>P</given-names></name><name><surname>Michel</surname><given-names>EG</given-names></name><name><surname>Polop</surname><given-names>C</given-names></name></person-group><article-title xml:lang="en">A multi-technique approach to understanding delithiation damage in LiCoO<sub>2</sub> thin films</article-title><source>Sci Rep</source><year>2021</year><volume>11</volume><issue>1</issue><fpage>1</fpage><lpage>12</lpage><pub-id pub-id-type="doi">10.1038/s41598-021-91051-3</pub-id><pub-id pub-id-type="coi">1:CAS:528:DC%2BB3MXhsFyitr%2FO</pub-id></mixed-citation></ref><ref id="CR63"><label>63.</label><mixed-citation publication-type="journal"><person-group person-group-type="author"><name><surname>Guo</surname><given-names>Z</given-names></name><name><surname>Jian</surname><given-names>Z</given-names></name><name><surname>Zhang</surname><given-names>S</given-names></name><name><surname>Feng</surname><given-names>Y</given-names></name><name><surname>Kou</surname><given-names>W</given-names></name><name><surname>Ji</surname><given-names>H</given-names></name><name><surname>Yang</surname><given-names>G</given-names></name></person-group><article-title xml:lang="en">The effect of Ni oxidation state on the crystal structure and electrochemical properties of LiNi<sub>0.8</sub>Co<sub>0.1</sub>Mn<sub>0.1</sub>O<sub>2</sub> cathode material for highly reversible lithium storage</article-title><source>J Alloys Compd</source><year>2021</year><volume>882</volume><fpage>160642</fpage><pub-id pub-id-type="doi">10.1016/j.jallcom.2021.160642</pub-id><pub-id pub-id-type="coi">1:CAS:528:DC%2BB3MXhtleqsrnL</pub-id></mixed-citation></ref><ref id="CR64"><label>64.</label><mixed-citation publication-type="journal"><person-group person-group-type="author"><name><surname>Tolganbek</surname><given-names>N</given-names></name><name><surname>Yerkinbekova</surname><given-names>Y</given-names></name><name><surname>Kalybekkyzy</surname><given-names>S</given-names></name><name><surname>Bakenov</surname><given-names>Z</given-names></name><name><surname>Mentbayeva</surname><given-names>A</given-names></name></person-group><article-title xml:lang="en">Current state of high voltage olivine structured LiMPO<sub>4</sub> cathode materials for energy storage applications: a review</article-title><source>J Alloys Compd</source><year>2021</year><volume>882</volume><pub-id pub-id-type="doi">10.1016/j.jallcom.2021.160774</pub-id><pub-id pub-id-type="coi">1:CAS:528:DC%2BB3MXhtlaisb3N</pub-id></mixed-citation></ref><ref id="CR65"><label>65.</label><mixed-citation publication-type="journal"><person-group person-group-type="author"><name><surname>Singh</surname><given-names>A</given-names></name><name><surname>Pal</surname><given-names>S</given-names></name></person-group><article-title xml:lang="en">Strain gradient enhanced chemo-mechanical modeling of fracture in cathode materials for lithium-ion batteries</article-title><source>Int J Solids Struct</source><year>2021</year><volume>228</volume><fpage>111098</fpage><pub-id pub-id-type="doi">10.1016/j.ijsolstr.2021.111098</pub-id><pub-id pub-id-type="coi">1:CAS:528:DC%2BB3MXhs1ClurfJ</pub-id></mixed-citation></ref><ref id="CR66"><label>66.</label><mixed-citation publication-type="journal"><person-group person-group-type="author"><name><surname>Kufian</surname><given-names>MZ</given-names></name><name><surname>Ramesh</surname><given-names>S</given-names></name><name><surname>Arof</surname><given-names>AK</given-names></name></person-group><article-title xml:lang="en">PMMA-LiTFSI based gel polymer electrolyte for lithium–oxygen cell application</article-title><source>Opt Mater</source><year>2021</year><volume>120</volume><fpage>111418</fpage><pub-id pub-id-type="doi">10.1016/j.optmat.2021.111418</pub-id><pub-id pub-id-type="coi">1:CAS:528:DC%2BB3MXhs1Ohu7jI</pub-id></mixed-citation></ref><ref id="CR67"><label>67.</label><mixed-citation publication-type="journal"><person-group person-group-type="author"><name><surname>Yang</surname><given-names>T</given-names></name><name><surname>Li</surname><given-names>S</given-names></name><name><surname>Wang</surname><given-names>W</given-names></name><name><surname>Lu</surname><given-names>J</given-names></name><name><surname>Fan</surname><given-names>W</given-names></name><name><surname>Zuo</surname><given-names>X</given-names></name><name><surname>Nan</surname><given-names>J</given-names></name></person-group><article-title xml:lang="en">Nonflammable functional electrolytes with all-fluorinated solvents matching rechargeable high-voltage Li-metal batteries with Ni-rich ternary cathode</article-title><source>J Power Sources</source><year>2021</year><volume>505</volume><fpage>230055</fpage><pub-id pub-id-type="doi">10.1016/j.jpowsour.2021.230055</pub-id><pub-id pub-id-type="coi">1:CAS:528:DC%2BB3MXhtF2lu7rN</pub-id></mixed-citation></ref><ref id="CR68"><label>68.</label><mixed-citation publication-type="journal"><person-group person-group-type="author"><name><surname>Abdollahi</surname><given-names>A</given-names></name><name><surname>Abnavi</surname><given-names>A</given-names></name><name><surname>Ghasemi</surname><given-names>F</given-names></name><name><surname>Ghasemi</surname><given-names>S</given-names></name><name><surname>Sanaee</surname><given-names>Z</given-names></name><name><surname>Mohajerzadeh</surname><given-names>S</given-names></name></person-group><article-title xml:lang="en">Facile synthesis and simulation of MnO<sub>2</sub> nanoflakes on vertically aligned carbon nanotubes, as a high-performance electrode for Li-ion battery and supercapacitor</article-title><source>Electrochim Acta</source><year>2021</year><volume>390</volume><fpage>138826</fpage><pub-id pub-id-type="doi">10.1016/j.electacta.2021.138826</pub-id><pub-id pub-id-type="coi">1:CAS:528:DC%2BB3MXhsV2kt7nK</pub-id></mixed-citation></ref><ref id="CR69"><label>69.</label><mixed-citation publication-type="journal"><person-group person-group-type="author"><name><surname>Hu</surname><given-names>L-H</given-names></name><name><surname>Kumar</surname><given-names>P</given-names></name></person-group><article-title xml:lang="en">MoS<sub><italic>x</italic></sub> surface-modified, hybrid core-shell structured LiFePO<sub>4</sub> cathode for superior Li-ion battery applications</article-title><source>J Alloy Compd</source><year>2021</year><volume>872</volume><fpage>159718</fpage><pub-id pub-id-type="doi">10.1016/j.jallcom.2021.159718</pub-id><pub-id pub-id-type="coi">1:CAS:528:DC%2BB3MXosFKnurY%3D</pub-id></mixed-citation></ref><ref id="CR70"><label>70.</label><mixed-citation publication-type="journal"><person-group person-group-type="author"><name><surname>Kim</surname><given-names>K</given-names></name><name><surname>Kim</surname><given-names>PJ</given-names></name><name><surname>Chowdhury</surname><given-names>RA</given-names></name><name><surname>Kantharaj</surname><given-names>R</given-names></name><name><surname>Candadai</surname><given-names>A</given-names></name><name><surname>Marconnet</surname><given-names>A</given-names></name><name><surname>Pol</surname><given-names>VG</given-names></name><name><surname>Youngblood</surname><given-names>JP</given-names></name></person-group><article-title xml:lang="en">Structural orientation effect of cellulose nanocrystals (CNC) films on electrochemical kinetics and stability in lithium-ion batteries</article-title><source>Chem Eng J</source><year>2021</year><volume>417</volume><fpage>128128</fpage><pub-id pub-id-type="doi">10.1016/j.cej.2020.128128</pub-id><pub-id pub-id-type="coi">1:CAS:528:DC%2BB3MXktlWqtw%3D%3D</pub-id></mixed-citation></ref><ref id="CR71"><label>71.</label><mixed-citation publication-type="journal"><person-group person-group-type="author"><name><surname>Thauer</surname><given-names>E</given-names></name><name><surname>Zakharova</surname><given-names>GS</given-names></name><name><surname>Andreikov</surname><given-names>EI</given-names></name><name><surname>Adam</surname><given-names>V</given-names></name><name><surname>Wegener</surname><given-names>SA</given-names></name><name><surname>Nölke</surname><given-names>J-H</given-names></name><name><surname>Singer</surname><given-names>L</given-names></name><name><surname>Ottmann</surname><given-names>A</given-names></name><name><surname>Asyuda</surname><given-names>A</given-names></name><name><surname>Zharnikov</surname><given-names>M</given-names></name><name><surname>Kiselkov</surname><given-names>DM</given-names></name><name><surname>Zhu</surname><given-names>Q</given-names></name><name><surname>Puzyrev</surname><given-names>IS</given-names></name><name><surname>Podval’naya</surname><given-names>NV</given-names></name><name><surname>Klingeler</surname><given-names>R</given-names></name></person-group><article-title xml:lang="en">Novel synthesis and electrochemical investigations of ZnO/C composites for lithium-ion batteries</article-title><source>J Mater Sci</source><year>2021</year><volume>56</volume><issue>23</issue><fpage>13227</fpage><lpage>13242</lpage><pub-id pub-id-type="doi">10.1007/s10853-021-06125-4</pub-id><pub-id pub-id-type="coi">1:CAS:528:DC%2BB3MXhtV2gs7rE</pub-id></mixed-citation></ref><ref id="CR72"><label>72.</label><mixed-citation publication-type="journal"><person-group person-group-type="author"><name><surname>Wang</surname><given-names>Q</given-names></name><name><surname>Meng</surname><given-names>T</given-names></name><name><surname>Li</surname><given-names>Y</given-names></name><name><surname>Yang</surname><given-names>J</given-names></name><name><surname>Huang</surname><given-names>B</given-names></name><name><surname>Ou</surname><given-names>S</given-names></name><name><surname>Meng</surname><given-names>C</given-names></name><name><surname>Zhang</surname><given-names>S</given-names></name><name><surname>Tong</surname><given-names>Y</given-names></name></person-group><article-title xml:lang="en">Consecutive chemical bonds reconstructing surface structure of silicon anode for high-performance lithium-ion battery</article-title><source>Energy Storage Mater</source><year>2021</year><volume>39</volume><fpage>354</fpage><lpage>364</lpage><pub-id pub-id-type="doi">10.1016/j.ensm.2021.04.043</pub-id></mixed-citation></ref><ref id="CR73"><label>73.</label><mixed-citation publication-type="journal"><person-group person-group-type="author"><name><surname>Abdalla</surname><given-names>AN</given-names></name><name><surname>Nazir</surname><given-names>MS</given-names></name><name><surname>Tao</surname><given-names>H</given-names></name><name><surname>Cao</surname><given-names>S</given-names></name><name><surname>Ji</surname><given-names>R</given-names></name><name><surname>Jiang</surname><given-names>M</given-names></name><name><surname>Yao</surname><given-names>L</given-names></name></person-group><article-title xml:lang="en">Integration of energy storage system and renewable energy sources based on artificial intelligence: an overview</article-title><source>J Energy Storage</source><year>2021</year><volume>40</volume><fpage>102811</fpage><pub-id pub-id-type="doi">10.1016/j.est.2021.102811</pub-id></mixed-citation></ref><ref id="CR74"><label>74.</label><mixed-citation publication-type="journal"><person-group person-group-type="author"><name><surname>Yang</surname><given-names>L</given-names></name><name><surname>Zeng</surname><given-names>J</given-names></name><name><surname>Zhou</surname><given-names>L</given-names></name><name><surname>Shao</surname><given-names>R</given-names></name><name><surname>Utetiwabo</surname><given-names>W</given-names></name><name><surname>Tufail</surname><given-names>MK</given-names></name><name><surname>Wang</surname><given-names>S</given-names></name><name><surname>Yang</surname><given-names>W</given-names></name><name><surname>Zhang</surname><given-names>J</given-names></name></person-group><article-title xml:lang="en">Orderly defective superstructure for enhanced pseudocapacitive storage in titanium niobium oxide</article-title><source>Nano Res</source><year>2021</year><volume>48</volume><fpage>1</fpage><lpage>12</lpage><pub-id pub-id-type="doi">10.1007/s12274-021-3703-6</pub-id><pub-id pub-id-type="coi">1:CAS:528:DC%2BB3MXit1WlsrnK</pub-id></mixed-citation></ref><ref id="CR75"><label>75.</label><mixed-citation publication-type="journal"><person-group person-group-type="author"><name><surname>Xue</surname><given-names>B</given-names></name><name><surname>Guo</surname><given-names>Y</given-names></name><name><surname>Huang</surname><given-names>Z</given-names></name><name><surname>Gu</surname><given-names>S</given-names></name><name><surname>Zhou</surname><given-names>Q</given-names></name><name><surname>Yang</surname><given-names>W</given-names></name><name><surname>Li</surname><given-names>K</given-names></name></person-group><article-title xml:lang="en">Controllable synthesis of ZIF-derived Ni<sub><italic>x</italic></sub>Co<sub>3−</sub><sub><italic>x</italic></sub>O<sub>4</sub> nanotube array hierarchical structures based on self-assembly for high-performance hybrid alkaline batteries</article-title><source>Dalton Trans</source><year>2021</year><volume>50</volume><issue>26</issue><fpage>9088</fpage><lpage>9102</lpage><pub-id pub-id-type="doi">10.1039/D1DT01419F</pub-id><pub-id pub-id-type="coi">1:CAS:528:DC%2BB3MXhtFKrtL%2FE</pub-id></mixed-citation></ref><ref id="CR76"><label>76.</label><mixed-citation publication-type="journal"><person-group person-group-type="author"><name><surname>Akhilash</surname><given-names>M</given-names></name><name><surname>Salini</surname><given-names>PS</given-names></name><name><surname>John</surname><given-names>B</given-names></name><name><surname>Mercy</surname><given-names>TD</given-names></name></person-group><article-title xml:lang="en">A journey through layered cathode materials for lithium ion cells—from lithium cobalt oxide to lithium-rich transition metal oxides</article-title><source>J Alloys Compd</source><year>2021</year><volume>869</volume><fpage>159239</fpage><pub-id pub-id-type="doi">10.1016/j.jallcom.2021.159239</pub-id><pub-id pub-id-type="coi">1:CAS:528:DC%2BB3MXmtlCksr8%3D</pub-id></mixed-citation></ref><ref id="CR77"><label>77.</label><mixed-citation publication-type="journal"><person-group person-group-type="author"><name><surname>Somo</surname><given-names>TR</given-names></name><name><surname>Mabokela</surname><given-names>TE</given-names></name><name><surname>Teffu</surname><given-names>DM</given-names></name><name><surname>Sekgobela</surname><given-names>TK</given-names></name><name><surname>Ramogayana</surname><given-names>B</given-names></name><name><surname>Hato</surname><given-names>MJ</given-names></name><name><surname>Modibane</surname><given-names>KD</given-names></name></person-group><article-title xml:lang="en">A comparative review of metal oxide surface coatings on three families of cathode materials for lithium ion batteries</article-title><source>Coatings</source><year>2021</year><volume>11</volume><issue>7</issue><fpage>744</fpage><pub-id pub-id-type="doi">10.3390/coatings11070744</pub-id><pub-id pub-id-type="coi">1:CAS:528:DC%2BB3MXisVWhsbzF</pub-id></mixed-citation></ref><ref id="CR78"><label>78.</label><mixed-citation publication-type="journal"><person-group person-group-type="author"><name><surname>Huang</surname><given-names>XL</given-names></name><name><surname>Guo</surname><given-names>Z</given-names></name><name><surname>Dou</surname><given-names>SX</given-names></name><name><surname>Wang</surname><given-names>ZM</given-names></name></person-group><article-title xml:lang="en">Rechargeable potassium-selenium batteries</article-title><source>Adv Funct Mater</source><year>2021</year><volume>31</volume><issue>29</issue><fpage>2102326</fpage><pub-id pub-id-type="doi">10.1002/adfm.202102326</pub-id><pub-id pub-id-type="coi">1:CAS:528:DC%2BB3MXhtVCrsL7J</pub-id></mixed-citation></ref><ref id="CR79"><label>79.</label><mixed-citation publication-type="journal"><person-group person-group-type="author"><name><surname>Tang</surname><given-names>L</given-names></name><name><surname>Cheng</surname><given-names>X</given-names></name><name><surname>Wu</surname><given-names>R</given-names></name><name><surname>Cao</surname><given-names>T</given-names></name><name><surname>Lu</surname><given-names>J</given-names></name><name><surname>Zhang</surname><given-names>Y</given-names></name><name><surname>Zhang</surname><given-names>Z</given-names></name></person-group><article-title xml:lang="en">Monitoring the morphology evolution of LiNi<sub>0.8</sub>Mn<sub>0.1</sub>Co<sub>0.1</sub>O<sub>2</sub> during high-temperature solid state synthesis via in situ SEM</article-title><source>J Energy Chem</source><year>2021</year><volume>30</volume><fpage>9</fpage><lpage>15</lpage><pub-id pub-id-type="doi">10.1016/j.jechem.2021.07.021</pub-id></mixed-citation></ref><ref id="CR80"><label>80.</label><mixed-citation publication-type="journal"><person-group person-group-type="author"><name><surname>Wheeler-Jones</surname><given-names>EC</given-names></name><name><surname>Loveridge</surname><given-names>MJ</given-names></name><name><surname>Walton</surname><given-names>RI</given-names></name></person-group><article-title xml:lang="en">Investigating the influence of synthesis route on the crystallinity and rate capability of niobium pentoxide for energy storage</article-title><source>Electrochim Acta</source><year>2021</year><volume>113</volume><fpage>138964</fpage><pub-id pub-id-type="doi">10.1016/j.electacta.2021.138964</pub-id><pub-id pub-id-type="coi">1:CAS:528:DC%2BB3MXhslaqs7rI</pub-id></mixed-citation></ref><ref id="CR81"><label>81.</label><mixed-citation publication-type="journal"><person-group person-group-type="author"><name><surname>Lübke</surname><given-names>M</given-names></name><name><surname>Johnson</surname><given-names>I</given-names></name><name><surname>Makwana</surname><given-names>NM</given-names></name><name><surname>Brett</surname><given-names>D</given-names></name><name><surname>Shearing</surname><given-names>P</given-names></name><name><surname>Liu</surname><given-names>Z</given-names></name><name><surname>Darr</surname><given-names>JA</given-names></name></person-group><article-title xml:lang="en">High power TiO<sub>2</sub> and high capacity Sn-doped TiO<sub>2</sub> nanomaterial anodes for lithium-ion batteries</article-title><source>J Power Sources</source><year>2015</year><volume>294</volume><fpage>94</fpage><lpage>102</lpage></mixed-citation></ref><ref id="CR82"><label>82.</label><mixed-citation publication-type="journal"><person-group person-group-type="author"><name><surname>Liu</surname><given-names>N</given-names></name><name><surname>Lu</surname><given-names>Z</given-names></name><name><surname>Zhao</surname><given-names>J</given-names></name><etal/></person-group><article-title xml:lang="en">A pomegranate-inspired nanoscale design for large-volume-change lithium battery anodes</article-title><source>Nature Nanotechnol</source><year>2014</year><volume>9</volume><fpage>187</fpage><lpage>192</lpage><pub-id pub-id-type="doi">10.1038/nnano.2014.6</pub-id><pub-id pub-id-type="coi">1:CAS:528:DC%2BC2cXisFOnsL0%3D</pub-id></mixed-citation></ref><ref id="CR83"><label>83.</label><mixed-citation publication-type="journal"><person-group person-group-type="author"><name><surname>Kumar</surname><given-names>KT</given-names></name><name><surname>Reddy</surname><given-names>MJK</given-names></name><name><surname>Sundari</surname><given-names>GS</given-names></name><name><surname>Raghu</surname><given-names>S</given-names></name><name><surname>Kalaivani</surname><given-names>RA</given-names></name><name><surname>Ryu</surname><given-names>SH</given-names></name><name><surname>Shanmugharaj</surname><given-names>AM</given-names></name></person-group><article-title xml:lang="en">Synthesis of grapheme–siloxene nanosheet based layered composite materials by tuning its interface chemistry: an efficient anode with overwhelming electrochemical performances for lithium-ion batteries</article-title><source>J Power Sources</source><year>2020</year><volume>450</volume><fpage>227618</fpage><pub-id pub-id-type="coi">1:CAS:528:DC%2BC1MXisVaqtLfF</pub-id></mixed-citation></ref><ref id="CR84"><label>84.</label><mixed-citation publication-type="journal"><person-group person-group-type="author"><name><surname>Qarizada</surname><given-names>D</given-names></name><name><surname>Mohammadian</surname><given-names>E</given-names></name><name><surname>Alias</surname><given-names>AB</given-names></name><name><surname>Rahimi</surname><given-names>HA</given-names></name><name><surname>Yusuf</surname><given-names>SBM</given-names></name></person-group><article-title xml:lang="en">Effect of temperature on bio-oil fractions of palm kernel shell thermal distillation</article-title><source>Int J Innov Res Sci Stud</source><year>2018</year><volume>1</volume><issue>2</issue><fpage>27</fpage><lpage>31</lpage><pub-id pub-id-type="doi">10.53894/ijirss.v1i2.7</pub-id></mixed-citation></ref><ref id="CR85"><label>85.</label><mixed-citation publication-type="journal"><person-group person-group-type="author"><name><surname>Mohamad</surname><given-names>N</given-names></name><name><surname>Chen</surname><given-names>R</given-names></name><name><surname>Isahak</surname><given-names>I</given-names></name><name><surname>Salam</surname><given-names>A</given-names></name><name><surname>Siraj</surname><given-names>HH</given-names></name><name><surname>Das</surname><given-names>S</given-names></name></person-group><article-title xml:lang="en">Developing skills in problem based learning facilitation: an insight</article-title><source>Int Med J</source><year>2010</year><volume>17</volume><issue>2</issue><fpage>103</fpage><lpage>106</lpage></mixed-citation></ref><ref id="CR86"><label>86.</label><mixed-citation publication-type="journal"><person-group person-group-type="author"><name><surname>Elfaki</surname><given-names>AO</given-names></name><name><surname>Abouabdalla</surname><given-names>OA</given-names></name><name><surname>Fong</surname><given-names>SL</given-names></name><name><surname>Johar</surname><given-names>GM</given-names></name><name><surname>AIK</surname><given-names>KLT</given-names></name><name><surname>Bachok</surname><given-names>R</given-names></name></person-group><article-title xml:lang="en">Review and future directions of the automated validation in software product line engineering</article-title><source>J Theor Appl Inf Technol</source><year>2012</year><volume>42</volume><issue>1</issue><fpage>75</fpage><lpage>93</lpage></mixed-citation></ref><ref id="CR87"><label>87.</label><mixed-citation publication-type="other">Jamal A, Helmi RAA, Syahirah ASN, Fatima MA (2019) Blockchain-based identity verification system. In: 2019 IEEE 9th International conference on system engineering and technology (ICSET). IEEE, pp 253–257</mixed-citation></ref><ref id="CR88"><label>88.</label><mixed-citation publication-type="other">Alsunki AAM, Ali MA, Jaharadak AA, Tahir NM (2020) Framework of software developers engagement antecedents and productivity—a review. In: 2020 16th IEEE International colloquium on signal processing and its applications (CSPA). IEEE, pp 302–307</mixed-citation></ref><ref id="CR89"><label>89.</label><mixed-citation publication-type="other">Mosbah A, Ali MA, Aljubari IH, Sherief SR (2018) Migrants in the High-Tech and engineering sectors: an emerging research area. In: 2018 IEEE Conference on systems, process and control (ICSPC). IEEE, pp 234–237</mixed-citation></ref><ref id="CR90"><label>90.</label><mixed-citation publication-type="journal"><person-group person-group-type="author"><name><surname>Alshebly</surname><given-names>YSA</given-names></name><name><surname>Sidek</surname><given-names>KA</given-names></name><name><surname>Johar</surname><given-names>MGM</given-names></name></person-group><article-title xml:lang="en">Stress recognition using electroencephalogram (EEG) signal</article-title><source>J Phys Conf Ser</source><year>2020</year><volume>1502</volume><issue>1</issue><fpage>012052</fpage></mixed-citation></ref><ref id="CR91"><label>91.</label><mixed-citation publication-type="other">Ngafwan N, Rasyid H, Abood ES, Abdelbasset WK, Al-Shawi SG, Bokov D, Jalil AT (2021) Study on novel fluorescent carbon nanomaterials in food analysis. Food Sci Technol. <ext-link xlink:href="https://doi.org/10.1590/fst.37821" ext-link-type="doi" xmlns:xlink="http://www.w3.org/1999/xlink">https://doi.org/10.1590/fst.37821</ext-link></mixed-citation></ref><ref id="CR92"><label>92.</label><mixed-citation publication-type="journal"><person-group person-group-type="author"><name><surname>Al-Shawi</surname><given-names>SG</given-names></name><name><surname>Andreevna Alekhina</surname><given-names>N</given-names></name><name><surname>Aravindhan</surname><given-names>S</given-names></name><name><surname>Thangavelu</surname><given-names>L</given-names></name><name><surname>Elena</surname><given-names>A</given-names></name><name><surname>Kartamysheva</surname><given-names>NV</given-names></name><name><surname>Zakieva</surname><given-names>RR</given-names></name></person-group><article-title xml:lang="en">Synthesis of NiO nanoparticles and sulfur, and nitrogen co doped-graphene quantum dots/NiO nanocomposites for antibacterial application</article-title><source>J Nanostruct</source><year>2021</year><volume>11</volume><issue>1</issue><fpage>181</fpage><lpage>188</lpage><pub-id pub-id-type="coi">1:CAS:528:DC%2BB3MXit1Kksb%2FI</pub-id></mixed-citation></ref><ref id="CR93"><label>93.</label><mixed-citation publication-type="journal"><person-group person-group-type="author"><name><surname>Kim</surname><given-names>H</given-names></name><name><surname>Lee</surname><given-names>E-J</given-names></name><name><surname>Sun</surname><given-names>Y-K</given-names></name></person-group><article-title xml:lang="en">Recent advances in the Si-based nanocomposite materials as high capacity anode materials for lithium ion batteries</article-title><source>Mater Today</source><year>2014</year><volume>17</volume><issue>6</issue><fpage>285</fpage><lpage>297</lpage><pub-id pub-id-type="coi">1:CAS:528:DC%2BC2cXhtVajsbfM</pub-id></mixed-citation></ref><ref id="CR94"><label>94.</label><mixed-citation publication-type="journal"><person-group person-group-type="author"><name><surname>Sehrawat</surname><given-names>P</given-names></name><name><surname>Shabir</surname><given-names>A</given-names></name><name><surname>Julien</surname><given-names>CM</given-names></name><name><surname>Islam</surname><given-names>SS</given-names></name></person-group><article-title xml:lang="en">Recent trends in silicon/graphene nanocomposite anodes for lithium-ion batteries</article-title><source>J Power Sources</source><year>2021</year><volume>501</volume><fpage>229709</fpage><pub-id pub-id-type="coi">1:CAS:528:DC%2BB3MXhtFejs7vN</pub-id></mixed-citation></ref><ref id="CR95"><label>95.</label><mixed-citation publication-type="journal"><person-group person-group-type="author"><name><surname>Opra</surname><given-names>DP</given-names></name><name><surname>Gnedenkov</surname><given-names>SV</given-names></name><name><surname>Sinebryukhov</surname><given-names>SL</given-names></name></person-group><article-title xml:lang="en">Recent efforts in design of TiO<sub>2</sub>(B) anodes for high-rate lithium-ion batteries: a review</article-title><source>J Power Sources</source><year>2019</year><volume>442</volume><fpage>227225</fpage><pub-id pub-id-type="coi">1:CAS:528:DC%2BC1MXhvFWjsrbJ</pub-id></mixed-citation></ref><ref id="CR96"><label>96.</label><mixed-citation publication-type="journal"><person-group person-group-type="author"><name><surname>Hou</surname><given-names>J</given-names></name><name><surname>Qu</surname><given-names>S</given-names></name><name><surname>Yang</surname><given-names>M</given-names></name><name><surname>Zhang</surname><given-names>J</given-names></name></person-group><article-title xml:lang="en">Materials and electrode engineering of high capacity anodes in lithium ion batteries</article-title><source>J Power Sources</source><year>2020</year><volume>450</volume><fpage>227697</fpage><pub-id pub-id-type="coi">1:CAS:528:DC%2BB3cXitVKnsLg%3D</pub-id></mixed-citation></ref><ref id="CR97"><label>97.</label><mixed-citation publication-type="journal"><person-group person-group-type="author"><name><surname>Huang</surname><given-names>B</given-names></name><name><surname>Pan</surname><given-names>Z</given-names></name><name><surname>Su</surname><given-names>X</given-names></name><name><surname>An</surname><given-names>L</given-names></name></person-group><article-title xml:lang="en">Tin-based materials as versatile anodes for alkali (earth)-ion batteries</article-title><source>J Power Sources</source><year>2018</year><volume>395</volume><fpage>41</fpage><lpage>59</lpage><pub-id pub-id-type="coi">1:CAS:528:DC%2BC1cXpslyntLw%3D</pub-id></mixed-citation></ref><ref id="CR98"><label>98.</label><mixed-citation publication-type="journal"><person-group person-group-type="author"><name><surname>Kianfar</surname><given-names>E</given-names></name></person-group><article-title xml:lang="en">Ethylene to propylene over zeolite ZSM-5: improved catalyst performance by treatment with CuO</article-title><source>Russ J Appl Chem</source><year>2019</year><volume>92</volume><fpage>933</fpage><lpage>939</lpage><pub-id pub-id-type="doi">10.1134/S1070427219070085</pub-id><pub-id pub-id-type="coi">1:CAS:528:DC%2BC1MXhs12rsrbK</pub-id></mixed-citation></ref><ref id="CR99"><label>99.</label><mixed-citation publication-type="journal"><person-group person-group-type="author"><name><surname>Kianfar</surname><given-names>E</given-names></name><name><surname>Shirshahi</surname><given-names>M</given-names></name><name><surname>Kianfar</surname><given-names>F</given-names></name><etal/></person-group><article-title xml:lang="en">Simultaneous prediction of the density, viscosity and electrical conductivity of pyridinium-based hydrophobic ionic liquids using artificial neural network</article-title><source>SILICON</source><year>2018</year><volume>10</volume><fpage>2617</fpage><lpage>2625</lpage><pub-id pub-id-type="doi">10.1007/s12633-018-9798-z</pub-id><pub-id pub-id-type="coi">1:CAS:528:DC%2BC1cXnsFSku7o%3D</pub-id></mixed-citation></ref><ref id="CR100"><label>100.</label><mixed-citation publication-type="journal"><person-group person-group-type="author"><name><surname>Salimi</surname><given-names>M</given-names></name><name><surname>Pirouzfar</surname><given-names>V</given-names></name><name><surname>Kianfar</surname><given-names>E</given-names></name></person-group><article-title xml:lang="en">Novel nanocomposite membranes prepared with PVC/ABS and silica nanoparticles for C<sub>2</sub>H<sub>6</sub>/CH<sub>4</sub> separation</article-title><source>Polym Sci Ser A</source><year>2017</year><volume>59</volume><fpage>566</fpage><lpage>574</lpage><pub-id pub-id-type="doi">10.1134/S0965545X17040071</pub-id><pub-id pub-id-type="coi">1:CAS:528:DC%2BC2sXht1aktrbJ</pub-id></mixed-citation></ref><ref id="CR101"><label>101.</label><mixed-citation publication-type="journal"><person-group person-group-type="author"><name><surname>Kianfar</surname><given-names>F</given-names></name><name><surname>Kianfar</surname><given-names>E</given-names></name></person-group><article-title xml:lang="en">Synthesis of isophthalic acid/aluminum nitrate thin film nanocomposite membrane for hard water softening</article-title><source>J Inorg Organomet Polym</source><year>2019</year><volume>29</volume><fpage>2176</fpage><lpage>2185</lpage><pub-id pub-id-type="doi">10.1007/s10904-019-01177-1</pub-id><pub-id pub-id-type="coi">1:CAS:528:DC%2BC1MXovFGjtr0%3D</pub-id></mixed-citation></ref><ref id="CR102"><label>102.</label><mixed-citation publication-type="journal"><person-group person-group-type="author"><name><surname>Kianfar</surname><given-names>E</given-names></name><name><surname>Azimikia</surname><given-names>R</given-names></name><name><surname>Faghih</surname><given-names>SM</given-names></name></person-group><article-title xml:lang="en">Simple and strong dative attachment of <italic>α</italic>-diimine nickel(II) catalysts on supports for ethylene polymerization with controlled morphology</article-title><source>Catal Lett</source><year>2020</year><volume>150</volume><fpage>2322</fpage><lpage>2330</lpage><pub-id pub-id-type="doi">10.1007/s10562-020-03116-z</pub-id><pub-id pub-id-type="coi">1:CAS:528:DC%2BB3cXjtlanur0%3D</pub-id></mixed-citation></ref><ref id="CR103"><label>103.</label><mixed-citation publication-type="journal"><person-group person-group-type="author"><name><surname>Kianfar</surname><given-names>E</given-names></name></person-group><article-title xml:lang="en">Nanozeolites: synthesized, properties, applications</article-title><source>J Sol–Gel Sci Technol</source><year>2019</year><volume>91</volume><fpage>415</fpage><lpage>429</lpage><pub-id pub-id-type="doi">10.1007/s10971-019-05012-4</pub-id><pub-id pub-id-type="coi">1:CAS:528:DC%2BC1MXhtVCrsL%2FF</pub-id></mixed-citation></ref><ref id="CR104"><label>104.</label><mixed-citation publication-type="journal"><person-group person-group-type="author"><name><surname>Liu</surname><given-names>H</given-names></name><name><surname>Kianfar</surname><given-names>E</given-names></name></person-group><article-title xml:lang="en">Investigation the synthesis of nano-SAPO-34 catalyst prepared by different templates for MTO process</article-title><source>Catal Lett</source><year>2020</year><pub-id pub-id-type="doi">10.1007/s10562-020-03333-6</pub-id></mixed-citation></ref><ref id="CR105"><label>105.</label><mixed-citation publication-type="other">Kianfar E, Salimi M, Hajimirzaee S, Koohestani B (2018) Methanol to gasoline conversion over CuO/ZSM-5 catalyst synthesized using sonochemistry method. Int J Chem Reactor Eng 17(2):75–82. <ext-link xlink:href="https://doi.org/10.1515/ijcre-2018-0127" ext-link-type="doi" xmlns:xlink="http://www.w3.org/1999/xlink">https://doi.org/10.1515/ijcre-2018-0127</ext-link></mixed-citation></ref><ref id="CR106"><label>106.</label><mixed-citation publication-type="journal"><person-group person-group-type="author"><name><surname>Kianfar</surname><given-names>E</given-names></name><name><surname>Salimi</surname><given-names>M</given-names></name><name><surname>Pirouzfar</surname><given-names>V</given-names></name><name><surname>Koohestani</surname><given-names>B</given-names></name></person-group><article-title xml:lang="en">Synthesis of modified catalyst and stabilization of CuO/NH<sub>4</sub>-ZSM-5 for conversion of methanol to gasoline</article-title><source>Int J Appl Ceram Technol</source><year>2018</year><volume>15</volume><fpage>734</fpage><lpage>741</lpage><pub-id pub-id-type="doi">10.1111/ijac.12830</pub-id><pub-id pub-id-type="coi">1:CAS:528:DC%2BC2sXhvVSku7fP</pub-id></mixed-citation></ref><ref id="CR107"><label>107.</label><mixed-citation publication-type="journal"><person-group person-group-type="author"><name><surname>Kianfar</surname><given-names>E</given-names></name><name><surname>Salimi</surname><given-names>M</given-names></name><name><surname>Pirouzfar</surname><given-names>V</given-names></name><name><surname>Koohestani</surname><given-names>B</given-names></name></person-group><article-title xml:lang="en">Synthesis and modification of zeolite ZSM-5 catalyst with solutions of calcium carbonate (CaCO<sub>3</sub>) and sodium carbonate (Na<sub>2</sub>CO<sub>3</sub>) for methanol to gasoline conversion</article-title><source>Int J Chem Reactor Eng</source><year>2018</year><volume>16</volume><issue>7</issue><fpage>20170229</fpage><pub-id pub-id-type="doi">10.1515/ijcre-2017-0229</pub-id><pub-id pub-id-type="coi">1:CAS:528:DC%2BC1cXhtl2hu7bE</pub-id></mixed-citation></ref><ref id="CR108"><label>108.</label><mixed-citation publication-type="journal"><person-group person-group-type="author"><name><surname>Kianfar</surname><given-names>E</given-names></name></person-group><article-title xml:lang="en">Comparison and assessment of zeolite catalysts performance dimethyl ether and light olefins production through methanol: a review</article-title><source>Rev Inorg Chem</source><year>2019</year><volume>39</volume><fpage>157</fpage><lpage>177</lpage><pub-id pub-id-type="coi">1:CAS:528:DC%2BC1MXhs12rsr7P</pub-id></mixed-citation></ref><ref id="CR109"><label>109.</label><mixed-citation publication-type="book"><person-group person-group-type="author"><name><surname>Kianfar</surname><given-names>E</given-names></name><name><surname>Salimi</surname><given-names>M</given-names></name></person-group><person-group person-group-type="editor"><name><surname>Taylor</surname><given-names>JC</given-names></name></person-group><article-title xml:lang="en">A review on the production of light olefins from hydrocarbons cracking and methanol conversion</article-title><source>Advances in chemistry research, Chapter 1</source><year>2020</year><publisher-loc>New York</publisher-loc><publisher-name>Nova Science Publishers, Inc.</publisher-name></mixed-citation></ref><ref id="CR110"><label>110.</label><mixed-citation publication-type="book"><person-group person-group-type="author"><name><surname>Kianfar</surname><given-names>E</given-names></name><name><surname>Razavi</surname><given-names>A</given-names></name></person-group><person-group person-group-type="editor"><name><surname>Mahler</surname><given-names>A</given-names></name></person-group><article-title xml:lang="en">Zeolite catalyst based selective for the process MTG: a review</article-title><source>Zeolites: advances in research and applications, Chapter 8</source><year>2020</year><publisher-loc>New York</publisher-loc><publisher-name>Nova Science Publishers, Inc.</publisher-name></mixed-citation></ref><ref id="CR111"><label>111.</label><mixed-citation publication-type="book"><person-group person-group-type="author"><name><surname>Kianfar</surname><given-names>E</given-names></name></person-group><person-group person-group-type="editor"><name><surname>Mahler</surname><given-names>A</given-names></name></person-group><article-title xml:lang="en">Zeolites: properties, applications, modification and selectivity</article-title><source>Zeolites: advances in research and applications, Chapter 1</source><year>2020</year><publisher-loc>New York</publisher-loc><publisher-name>Nova Science Publishers, Inc.</publisher-name></mixed-citation></ref><ref id="CR112"><label>112.</label><mixed-citation publication-type="journal"><person-group person-group-type="author"><name><surname>Kianfar</surname><given-names>E</given-names></name><name><surname>Hajimirzaee</surname><given-names>S</given-names></name><name><surname>Musavian</surname><given-names>SS</given-names></name><name><surname>Mehr</surname><given-names>AS</given-names></name></person-group><article-title xml:lang="en">Zeolite-based catalysts for methanol to gasoline process: a review</article-title><source>Microchem J</source><year>2020</year><volume>156</volume><fpage>104822</fpage><pub-id pub-id-type="coi">1:CAS:528:DC%2BB3cXlt1Cjtr0%3D</pub-id></mixed-citation></ref><ref id="CR113"><label>113.</label><mixed-citation publication-type="journal"><person-group person-group-type="author"><name><surname>Kianfar</surname><given-names>E</given-names></name><name><surname>Baghernejad</surname><given-names>M</given-names></name><name><surname>Rahimdashti</surname><given-names>Y</given-names></name></person-group><article-title xml:lang="en">Study synthesis of vanadium oxide nanotubes with two template hexadecylamin and hexylamine</article-title><source>Biol Forum</source><year>2015</year><volume>7</volume><fpage>1671</fpage><lpage>1685</lpage></mixed-citation></ref><ref id="CR114"><label>114.</label><mixed-citation publication-type="other">Kianfar E (2020) Synthesizing of vanadium oxide nanotubes using hydrothermal and ultrasonic method. Lambert Academic Publishing, Saarbrucken, pp 1–80. ISBN: 978-613-9-81541-8</mixed-citation></ref><ref id="CR115"><label>115.</label><mixed-citation publication-type="journal"><person-group person-group-type="author"><name><surname>Kianfar</surname><given-names>E</given-names></name><name><surname>Pirouzfar</surname><given-names>V</given-names></name><name><surname>Sakhaeinia</surname><given-names>H</given-names></name></person-group><article-title xml:lang="en">An experimental study on absorption/stripping CO<sub>2</sub> using mono-ethanol amine hollow fiber membrane contactor</article-title><source>J Taiwan Inst Chem Eng</source><year>2017</year><volume>80</volume><fpage>954</fpage><lpage>962</lpage><pub-id pub-id-type="coi">1:CAS:528:DC%2BC2sXhtlOktr%2FJ</pub-id></mixed-citation></ref><ref id="CR116"><label>116.</label><mixed-citation publication-type="journal"><person-group person-group-type="author"><name><surname>Kianfar</surname><given-names>E</given-names></name><name><surname>Viet</surname><given-names>C</given-names></name></person-group><article-title xml:lang="en">Polymeric membranes on base of PolyMethyl methacrylate for air separation: a review</article-title><source>J Market Res</source><year>2021</year><volume>10</volume><fpage>1437</fpage><lpage>1461</lpage><pub-id pub-id-type="coi">1:CAS:528:DC%2BB3MXmvVGqtQ%3D%3D</pub-id></mixed-citation></ref><ref id="CR117"><label>117.</label><mixed-citation publication-type="journal"><person-group person-group-type="author"><name><surname>Nmousavian</surname><given-names>S</given-names></name><name><surname>Faravar</surname><given-names>P</given-names></name><name><surname>Zarei</surname><given-names>Z</given-names></name><name><surname>Zimikia</surname><given-names>R</given-names></name><name><surname>Monjezi</surname><given-names>MG</given-names></name><name><surname>Kianfar</surname><given-names>E</given-names></name></person-group><article-title xml:lang="en">Modeling and simulation absorption of CO<sub>2</sub> using hollow fiber membranes (HFM) with mono-ethanol amine with computational fluid dynamics</article-title><source>J Environ Chem Eng</source><year>2020</year><volume>8</volume><issue>4</issue><fpage>103946</fpage></mixed-citation></ref><ref id="CR118"><label>118.</label><mixed-citation publication-type="journal"><person-group person-group-type="author"><name><surname>Yang</surname><given-names>Z</given-names></name><name><surname>Zhang</surname><given-names>L</given-names></name><name><surname>Zhou</surname><given-names>Y</given-names></name><name><surname>Wang</surname><given-names>H</given-names></name><name><surname>Wen</surname><given-names>L</given-names></name><name><surname>Kianfar</surname><given-names>E</given-names></name></person-group><article-title xml:lang="en">Investigation of effective parameters on SAPO-34 Nano catalyst the methanol-to-olefin conversion process: a review</article-title><source>Rev Inorg Chem</source><year>2020</year><volume>40</volume><issue>3</issue><fpage>91</fpage><lpage>105</lpage><pub-id pub-id-type="coi">1:CAS:528:DC%2BB3cXhvVajsrzO</pub-id></mixed-citation></ref><ref id="CR119"><label>119.</label><mixed-citation publication-type="journal"><person-group person-group-type="author"><name><surname>Gao</surname><given-names>C</given-names></name><name><surname>Liao</surname><given-names>J</given-names></name><name><surname>Lu</surname><given-names>J</given-names></name><name><surname>Ma</surname><given-names>J</given-names></name><name><surname>Kianfar</surname><given-names>E</given-names></name></person-group><article-title xml:lang="en">The effect of nanoparticles on gas permeability with polyimide membranes and network hybrid membranes: a review</article-title><source>Rev Inorg Chem</source><year>2020</year><pub-id pub-id-type="doi">10.1515/revic-2020-0007</pub-id></mixed-citation></ref><ref id="CR120"><label>120.</label><mixed-citation publication-type="other">Kianfar E, Salimi M, Koohestani B (2020) Zeolite CATALYST: a review on the production of light olefins. Lambert Academic Publishing, Saarbrucken, pp 1–116. ISBN: 978-620-3-04259-7</mixed-citation></ref><ref id="CR121"><label>121.</label><mixed-citation publication-type="other">Kianfar E (2020) Investigation on catalysts of “Methanol to light olefins”. Lambert Academic Publishing, Saarbrucken, pp 1–168. ISBN: 978-620-3-19402-9</mixed-citation></ref><ref id="CR122"><label>122.</label><mixed-citation publication-type="book"><person-group person-group-type="author"><name><surname>Kianfar</surname><given-names>E</given-names></name></person-group><source>Application of nanotechnology in enhanced recovery oil and gas importance and applications of nanotechnology, Chapter 3</source><year>2020</year><publisher-loc>Reno</publisher-loc><publisher-name>MedDocs Publishers</publisher-name><fpage>16</fpage><lpage>21</lpage></mixed-citation></ref><ref id="CR123"><label>123.</label><mixed-citation publication-type="book"><person-group person-group-type="author"><name><surname>Kianfar</surname><given-names>E</given-names></name></person-group><source>Catalytic properties of nanomaterials and factors affecting it importance and applications of nanotechnology, Chapter 4</source><year>2020</year><publisher-loc>Reno</publisher-loc><publisher-name>MedDocs Publishers</publisher-name><fpage>22</fpage><lpage>25</lpage></mixed-citation></ref><ref id="CR124"><label>124.</label><mixed-citation publication-type="journal"><person-group person-group-type="author"><name><surname>Kianfar</surname><given-names>E</given-names></name><name><surname>Mazaheri</surname><given-names>H</given-names></name></person-group><article-title xml:lang="en">Synthesis of nanocomposite (CAU-10-H) thin-film nanocomposite (TFN) membrane for removal of color from the water</article-title><source>Fine Chem Eng</source><year>2020</year><volume>1</volume><fpage>83</fpage><lpage>91</lpage></mixed-citation></ref><ref id="CR125"><label>125.</label><mixed-citation publication-type="journal"><person-group person-group-type="author"><name><surname>Kianfar</surname><given-names>E</given-names></name><name><surname>Salimi</surname><given-names>M</given-names></name><name><surname>Koohestani</surname><given-names>B</given-names></name></person-group><article-title xml:lang="en">Methanol to gasoline conversion over CuO/ZSM-5 catalyst synthesized and influence of water on conversion</article-title><source>Fine Chem Eng</source><year>2020</year><volume>1</volume><fpage>75</fpage><lpage>82</lpage></mixed-citation></ref><ref id="CR126"><label>126.</label><mixed-citation publication-type="journal"><person-group person-group-type="author"><name><surname>Kianfar</surname><given-names>E</given-names></name></person-group><article-title xml:lang="en">An experimental study PVDF and PSF hollow fiber membranes for chemical absorption carbon dioxide</article-title><source>Fine Chem Eng</source><year>2020</year><volume>1</volume><fpage>92</fpage><lpage>103</lpage></mixed-citation></ref><ref id="CR127"><label>127.</label><mixed-citation publication-type="journal"><person-group person-group-type="author"><name><surname>Kianfar</surname><given-names>E</given-names></name><name><surname>Mafi</surname><given-names>S</given-names></name></person-group><article-title xml:lang="en">Ionic liquids: properties, application, and synthesis</article-title><source>Fine Chem Eng</source><year>2020</year><volume>2</volume><fpage>22</fpage><lpage>31</lpage></mixed-citation></ref><ref id="CR128"><label>128.</label><mixed-citation publication-type="journal"><person-group person-group-type="author"><name><surname>Faghih</surname><given-names>SM</given-names></name><name><surname>Kianfar</surname><given-names>E</given-names></name></person-group><article-title xml:lang="en">Modeling of fluid bed reactor of ethylene dichloride production in Abadan Petrochemical based on three-phase hydrodynamic model</article-title><source>Int J Chem React Eng</source><year>2018</year><volume>16</volume><fpage>1</fpage><lpage>14</lpage></mixed-citation></ref><ref id="CR129"><label>129.</label><mixed-citation publication-type="book"><person-group person-group-type="author"><name><surname>Kianfar</surname><given-names>E</given-names></name><name><surname>Mazaheri</surname><given-names>H</given-names></name></person-group><person-group person-group-type="editor"><name><surname>Taylor</surname><given-names>JC</given-names></name></person-group><article-title xml:lang="en">Methanol to gasoline: a sustainable transport fuel</article-title><source>Advances in chemistry research, Chapter 4</source><year>2020</year><publisher-loc>New York</publisher-loc><publisher-name>Nova Science Publishers, Inc.</publisher-name><fpage>66</fpage></mixed-citation></ref><ref id="CR130"><label>130.</label><mixed-citation publication-type="book"><person-group person-group-type="author"><name><surname>Kianfar</surname><given-names>E</given-names></name></person-group><person-group person-group-type="editor"><name><surname>Taylor</surname><given-names>JC</given-names></name></person-group><article-title xml:lang="en">A comparison and assessment on performance of zeolite catalyst based selective for the process methanol to gasoline: a review</article-title><source>Advances in chemistry research, Chapter 2</source><year>2020</year><publisher-loc>New York</publisher-loc><publisher-name>Nova Science Publishers, Inc.</publisher-name><fpage>63</fpage></mixed-citation></ref><ref id="CR131"><label>131.</label><mixed-citation publication-type="book"><person-group person-group-type="author"><name><surname>Kianfar</surname><given-names>E</given-names></name></person-group><person-group person-group-type="editor"><name><surname>Taylor</surname><given-names>JC</given-names></name></person-group><article-title xml:lang="en">Synthesis of characterization nanoparticles isophthalic acid/aluminum nitrate (CAU-10-H) using method hydrothermal</article-title><source>Advances in chemistry research</source><year>2020</year><publisher-loc>New York</publisher-loc><publisher-name>Nova Science Publishers, Inc.</publisher-name></mixed-citation></ref><ref id="CR132"><label>132.</label><mixed-citation publication-type="book"><person-group person-group-type="author"><name><surname>Kianfar</surname><given-names>E</given-names></name></person-group><person-group person-group-type="editor"><name><surname>Taylor</surname><given-names>JC</given-names></name></person-group><article-title xml:lang="en">CO<sub>2</sub> capture with ionic liquids: a review</article-title><source>Advances in chemistry research</source><year>2020</year><publisher-loc>New York</publisher-loc><publisher-name>Nova Science Publishers, Inc.</publisher-name></mixed-citation></ref><ref id="CR133"><label>133.</label><mixed-citation publication-type="book"><person-group person-group-type="author"><name><surname>Kianfar</surname><given-names>E</given-names></name></person-group><person-group person-group-type="editor"><name><surname>Taylor</surname><given-names>JC</given-names></name></person-group><article-title xml:lang="en">Enhanced light olefins production via methanol dehydration over promoted SAPO-34</article-title><source>Advances in chemistry research, Chapter 4</source><year>2020</year><publisher-loc>New York</publisher-loc><publisher-name>Nova Science Publishers, Inc.</publisher-name><fpage>63</fpage></mixed-citation></ref><ref id="CR134"><label>134.</label><mixed-citation publication-type="book"><person-group person-group-type="author"><name><surname>Kianfar</surname><given-names>E</given-names></name></person-group><person-group person-group-type="editor"><name><surname>Taylor</surname><given-names>JC</given-names></name></person-group><article-title xml:lang="en">Gas hydrate: applications, structure, formation, separation processes, thermodynamics</article-title><source>Advances in chemistry research, Chapter 8</source><year>2020</year><publisher-loc>New York</publisher-loc><publisher-name>Nova Science Publishers, Inc.</publisher-name><fpage>62</fpage></mixed-citation></ref><ref id="CR135"><label>135.</label><mixed-citation publication-type="journal"><person-group person-group-type="author"><name><surname>Kianfar</surname><given-names>M</given-names></name><name><surname>Kianfar</surname><given-names>F</given-names></name><name><surname>Kianfar</surname><given-names>E</given-names></name></person-group><article-title xml:lang="en">The effect of nano-composites on the mechanic and morphological characteristics of NBR/PA6 blends</article-title><source>Am J Oil Chem Technol</source><year>2016</year><volume>4</volume><issue>1</issue><fpage>29</fpage><lpage>44</lpage></mixed-citation></ref><ref id="CR136"><label>136.</label><mixed-citation publication-type="journal"><person-group person-group-type="author"><name><surname>Kianfar</surname><given-names>F</given-names></name><name><surname>Moghadam</surname><given-names>SRM</given-names></name><name><surname>Kianfar</surname><given-names>E</given-names></name></person-group><article-title xml:lang="en">Energy optimization of Ilam Gas Refinery Unit 100 by using HYSYS refinery software</article-title><source>Indian J Sci Technol</source><year>2015</year><volume>8</volume><issue>S9</issue><fpage>431</fpage><lpage>436</lpage></mixed-citation></ref><ref id="CR137"><label>137.</label><mixed-citation publication-type="journal"><person-group person-group-type="author"><name><surname>Kianfar</surname><given-names>E</given-names></name></person-group><article-title xml:lang="en">Production and identification of vanadium oxide nanotubes</article-title><source>Indian J Sci Technol</source><year>2015</year><volume>8</volume><issue>S9</issue><fpage>455</fpage><lpage>464</lpage></mixed-citation></ref><ref id="CR138"><label>138.</label><mixed-citation publication-type="journal"><person-group person-group-type="author"><name><surname>Kianfar</surname><given-names>F</given-names></name><name><surname>Moghadam</surname><given-names>SRM</given-names></name><name><surname>Kianfar</surname><given-names>E</given-names></name></person-group><article-title xml:lang="en">Synthesis of Spiro Pyran by using silica-bonded <italic>N</italic>-propyldiethylenetriamine as recyclable basic catalyst</article-title><source>Indian J Sci Technol</source><year>2015</year><volume>8</volume><issue>11</issue><fpage>68669</fpage></mixed-citation></ref><ref id="CR139"><label>139.</label><mixed-citation publication-type="journal"><person-group person-group-type="author"><name><surname>Kianfar</surname><given-names>E</given-names></name></person-group><article-title xml:lang="en">Recent advances in synthesis, properties, and applications of vanadium oxide nanotube</article-title><source>Microchem J</source><year>2019</year><volume>145</volume><fpage>966</fpage><lpage>978</lpage><pub-id pub-id-type="coi">1:CAS:528:DC%2BC1cXisFygtbvO</pub-id></mixed-citation></ref><ref id="CR140"><label>140.</label><mixed-citation publication-type="journal"><person-group person-group-type="author"><name><surname>Hajimirzaee</surname><given-names>S</given-names></name><name><surname>Mehr</surname><given-names>AS</given-names></name><name><surname>Kianfar</surname><given-names>E</given-names></name></person-group><article-title xml:lang="en">Modified ZSM-5 zeolite for conversion of LPG to aromatics</article-title><source>Polycyclic Aromat Compd</source><year>2020</year><pub-id pub-id-type="doi">10.1080/10406638.2020.1833048</pub-id></mixed-citation></ref><ref id="CR141"><label>141.</label><mixed-citation publication-type="journal"><person-group person-group-type="author"><name><surname>Kianfar</surname><given-names>E</given-names></name></person-group><article-title xml:lang="en">Investigation of the effect of crystallization temperature and time in synthesis of SAPO-34 catalyst for the production of light olefins</article-title><source>Pet Chem</source><year>2021</year><volume>61</volume><fpage>527</fpage><lpage>537</lpage><pub-id pub-id-type="doi">10.1134/S0965544121050030</pub-id><pub-id pub-id-type="coi">1:CAS:528:DC%2BB3MXnvFKrt7o%3D</pub-id></mixed-citation></ref><ref id="CR142"><label>142.</label><mixed-citation publication-type="journal"><person-group person-group-type="author"><name><surname>Huang</surname><given-names>X</given-names></name><name><surname>Zhu</surname><given-names>Y</given-names></name><name><surname>Kianfar</surname><given-names>E</given-names></name></person-group><article-title xml:lang="en">Nano biosensors: properties, applications and electrochemical techniques</article-title><source>J Market Res</source><year>2021</year><volume>12</volume><fpage>1649</fpage><lpage>1672</lpage><pub-id pub-id-type="doi">10.1016/j.jmrt.2021.03.048</pub-id><pub-id pub-id-type="coi">1:CAS:528:DC%2BB3MXnvFKku7Y%3D</pub-id></mixed-citation></ref><ref id="CR143"><label>143.</label><mixed-citation publication-type="journal"><person-group person-group-type="author"><name><surname>Kianfar</surname><given-names>E</given-names></name></person-group><article-title xml:lang="en">Protein nanoparticles in drug delivery: animal protein, plant proteins and protein cages, albumin nanoparticles</article-title><source>J Nanobiotechnol</source><year>2021</year><volume>19</volume><fpage>159</fpage><pub-id pub-id-type="doi">10.1186/s12951-021-00896-3</pub-id><pub-id pub-id-type="coi">1:CAS:528:DC%2BB3MXht1WqsLnJ</pub-id></mixed-citation></ref><ref id="CR144"><label>144.</label><mixed-citation publication-type="journal"><person-group person-group-type="author"><name><surname>Kianfar</surname><given-names>E</given-names></name></person-group><article-title xml:lang="en">Magnetic nanoparticles in targeted drug delivery: a review</article-title><source>J Supercond Novel Magn</source><year>2021</year><pub-id pub-id-type="doi">10.1007/s10948-021-05932-9</pub-id></mixed-citation></ref><ref id="CR145"><label>145.</label><mixed-citation publication-type="journal"><person-group person-group-type="author"><name><surname>Syah</surname><given-names>R</given-names></name><name><surname>Zahar</surname><given-names>M</given-names></name><name><surname>Kianfar</surname><given-names>E</given-names></name></person-group><article-title xml:lang="en">Nanoreactors: properties, applications and characterization</article-title><source>Int J Chem Reactor Eng</source><year>2021</year><volume>19</volume><fpage>000010151520210069</fpage><pub-id pub-id-type="doi">10.1515/ijcre-2021-0069</pub-id></mixed-citation></ref><ref id="CR146"><label>146.</label><mixed-citation publication-type="journal"><person-group person-group-type="author"><name><surname>Raya</surname><given-names>I</given-names></name><name><surname>Kzar</surname><given-names>HH</given-names></name><name><surname>Mahmoud</surname><given-names>ZH</given-names></name><name><surname>Ahmed</surname><given-names>AAA</given-names></name><name><surname>Ibatova</surname><given-names>AZ</given-names></name><name><surname>Kianfar</surname><given-names>E</given-names></name></person-group><article-title xml:lang="en">A review of gas sensors based on carbon nanomaterial</article-title><source>Carbon Lett</source><year>2021</year><pub-id pub-id-type="doi">10.1007/s42823-021-00276-9</pub-id></mixed-citation></ref><ref id="CR147"><label>147.</label><mixed-citation publication-type="journal"><person-group person-group-type="author"><name><surname>Jiang</surname><given-names>C</given-names></name><name><surname>Hosono</surname><given-names>E</given-names></name><name><surname>Zhou</surname><given-names>H</given-names></name></person-group><article-title xml:lang="en">Nanomaterials for lithium ion batteries</article-title><source>Nano Today</source><year>2006</year><volume>1</volume><issue>4</issue><fpage>28</fpage><lpage>33</lpage></mixed-citation></ref><ref id="CR148"><label>148.</label><mixed-citation publication-type="journal"><person-group person-group-type="author"><name><surname>Qin</surname><given-names>K</given-names></name><name><surname>Holguin</surname><given-names>K</given-names></name><name><surname>Mohammadiroudbari</surname><given-names>M</given-names></name><name><surname>Huang</surname><given-names>J</given-names></name><name><surname>Kim</surname><given-names>EYS</given-names></name><name><surname>Hall</surname><given-names>R</given-names></name><name><surname>Luo</surname><given-names>C</given-names></name></person-group><article-title xml:lang="en">Strategies in structure and electrolyte design for high-performance lithium metal batteries</article-title><source>Adv Funct Mater</source><year>2021</year><pub-id pub-id-type="doi">10.1002/adfm.202009694,31,15</pub-id></mixed-citation></ref><ref id="CR149"><label>149.</label><mixed-citation publication-type="journal"><person-group person-group-type="author"><name><surname>Jeong</surname><given-names>J</given-names></name><name><surname>Lee</surname><given-names>J</given-names></name><name><surname>Kim</surname><given-names>J</given-names></name><name><surname>Chun</surname><given-names>J</given-names></name><name><surname>Kang</surname><given-names>DG</given-names></name><name><surname>Han</surname><given-names>SM</given-names></name><name><surname>Jo</surname><given-names>C</given-names></name><name><surname>Lee</surname><given-names>J</given-names></name></person-group><article-title xml:lang="en">A biopolymer-based functional separator for stable Li metal batteries with an additive-free commercial electrolyte</article-title><source>J Mater Chem A</source><year>2021</year><volume>9</volume><issue>12</issue><fpage>7774</fpage><lpage>7781</lpage><pub-id pub-id-type="doi">10.1039/D0TA12153C</pub-id><pub-id pub-id-type="coi">1:CAS:528:DC%2BB3MXlslSrsr4%3D</pub-id></mixed-citation></ref><ref id="CR150"><label>150.</label><mixed-citation publication-type="journal"><person-group person-group-type="author"><name><surname>Wu</surname><given-names>W</given-names></name><name><surname>Lin</surname><given-names>W</given-names></name><name><surname>Chen</surname><given-names>H</given-names></name><name><surname>Wei</surname><given-names>K</given-names></name><name><surname>Li</surname><given-names>Z</given-names></name><name><surname>Yang</surname><given-names>H</given-names></name><name><surname>Liu</surname><given-names>M</given-names></name><name><surname>Xiang</surname><given-names>H</given-names></name><name><surname>Deng</surname><given-names>L</given-names></name><name><surname>Yao</surname><given-names>L</given-names></name></person-group><article-title xml:lang="en">Iron oxide encapsulated titanium niobate nanotubes as a high-performance lithium-free anode for solid-state batteries</article-title><source>J Mater Chem A</source><year>2021</year><volume>9</volume><issue>8</issue><fpage>4880</fpage><lpage>4889</lpage><pub-id pub-id-type="doi">10.1039/D0TA11030B</pub-id><pub-id pub-id-type="coi">1:CAS:528:DC%2BB3MXkslOitQ%3D%3D</pub-id></mixed-citation></ref><ref id="CR151"><label>151.</label><mixed-citation publication-type="journal"><person-group person-group-type="author"><name><surname>Xu</surname><given-names>X-Q</given-names></name><name><surname>Xu</surname><given-names>R</given-names></name><name><surname>Cheng</surname><given-names>X-B</given-names></name><name><surname>Xiao</surname><given-names>Y</given-names></name><name><surname>Peng</surname><given-names>H-J</given-names></name><name><surname>Yuan</surname><given-names>H</given-names></name><name><surname>Liu</surname><given-names>F</given-names></name></person-group><article-title xml:lang="en">A two-dimension laminar composite protective layer for dendrite-free lithium metal anode</article-title><source>J Energy Chem</source><year>2021</year><volume>56</volume><fpage>391</fpage><lpage>394</lpage><pub-id pub-id-type="doi">10.1016/j.jechem.2020.08.029</pub-id></mixed-citation></ref><ref id="CR152"><label>152.</label><mixed-citation publication-type="journal"><person-group person-group-type="author"><name><surname>Ding</surname><given-names>J-F</given-names></name><name><surname>Xu</surname><given-names>R</given-names></name><name><surname>Yao</surname><given-names>N</given-names></name><name><surname>Chen</surname><given-names>X</given-names></name><name><surname>Xiao</surname><given-names>Y</given-names></name><name><surname>Yao</surname><given-names>Y-X</given-names></name><name><surname>Yan</surname><given-names>C</given-names></name><name><surname>Xie</surname><given-names>J</given-names></name><name><surname>Huang</surname><given-names>J-Q</given-names></name></person-group><article-title xml:lang="en">Non-solvating and low-dielectricity cosolvent for anion-derived solid electrolyte interphases in lithium metal batteries</article-title><source>Angew Chem</source><year>2021</year><volume>133</volume><issue>20</issue><fpage>11543</fpage><lpage>11548</lpage><pub-id pub-id-type="doi">10.1002/ange.202101627</pub-id></mixed-citation></ref><ref id="CR153"><label>153.</label><mixed-citation publication-type="journal"><person-group person-group-type="author"><name><surname>Ding</surname><given-names>J-F</given-names></name><name><surname>Xu</surname><given-names>R</given-names></name><name><surname>Yao</surname><given-names>N</given-names></name><name><surname>Chen</surname><given-names>X</given-names></name><name><surname>Xiao</surname><given-names>Y</given-names></name><name><surname>Yao</surname><given-names>Y-X</given-names></name><name><surname>Yan</surname><given-names>C</given-names></name><name><surname>Xie</surname><given-names>J</given-names></name><name><surname>Huang</surname><given-names>J-Q</given-names></name></person-group><article-title xml:lang="en">Non-solvating and low-dielectricity cosolvent for anion-derived solid electrolyte interphases in lithium metal batteries</article-title><source>Angew Chem Int Ed</source><year>2021</year><pub-id pub-id-type="doi">10.1002/anie.202101627,60,20,(11442-11447)</pub-id></mixed-citation></ref><ref id="CR154"><label>154.</label><mixed-citation publication-type="journal"><person-group person-group-type="author"><name><surname>Liu</surname><given-names>HK</given-names></name><name><surname>Wang</surname><given-names>GX</given-names></name><name><surname>Guo</surname><given-names>Z</given-names></name><name><surname>Wang</surname><given-names>J</given-names></name><name><surname>Konstantinov</surname><given-names>K</given-names></name></person-group><article-title xml:lang="en">Nanomaterials for lithium-ion rechargeable batteries</article-title><source>J Nanosci Nanotechnol</source><year>2006</year><volume>6</volume><issue>1</issue><fpage>1</fpage><lpage>15</lpage><pub-id pub-id-type="doi">10.1166/jnn.2006.103</pub-id><pub-id pub-id-type="coi">1:CAS:528:DC%2BD28XisFagtbw%3D</pub-id></mixed-citation></ref><ref id="CR155"><label>155.</label><mixed-citation publication-type="journal"><person-group person-group-type="author"><name><surname>Shi</surname><given-names>M</given-names></name><name><surname>Zhu</surname><given-names>H</given-names></name><name><surname>Yang</surname><given-names>C</given-names></name><name><surname>Xu</surname><given-names>J</given-names></name><name><surname>Yan</surname><given-names>C</given-names></name></person-group><article-title xml:lang="en">Chemical reduction-induced fabrication of graphene hybrid fibers for energy-dense wire-shaped supercapacitors</article-title><source>Chin J Chem Eng</source><year>2021</year><pub-id pub-id-type="doi">10.1016/j.cjche.2021.05.045</pub-id></mixed-citation></ref><ref id="CR156"><label>156.</label><mixed-citation publication-type="journal"><person-group person-group-type="author"><name><surname>Zhao</surname><given-names>N</given-names></name><name><surname>Deng</surname><given-names>L</given-names></name><name><surname>Luo</surname><given-names>D</given-names></name><name><surname>Zhang</surname><given-names>P</given-names></name></person-group><article-title xml:lang="en">One-step fabrication of biomass-derived hierarchically porous carbon/MnO nanosheets composites for symmetric hybrid supercapacitor</article-title><source>Appl Surf Sci</source><year>2020</year><volume>526</volume><fpage>146696</fpage><pub-id pub-id-type="doi">10.1016/j.apsusc.2020.146696</pub-id><pub-id pub-id-type="coi">1:CAS:528:DC%2BB3cXhtVWmsL7M</pub-id></mixed-citation></ref><ref id="CR157"><label>157.</label><mixed-citation publication-type="journal"><person-group person-group-type="author"><name><surname>Zhu</surname><given-names>H</given-names></name><name><surname>An</surname><given-names>Y</given-names></name><name><surname>Shi</surname><given-names>M</given-names></name><name><surname>Li</surname><given-names>Z</given-names></name><name><surname>Chen</surname><given-names>N</given-names></name><name><surname>Yang</surname><given-names>C</given-names></name><name><surname>Xiao</surname><given-names>P</given-names></name></person-group><article-title xml:lang="en">Porous N-doped carbon/MnO<sub>2</sub> nanoneedles for high performance ionic liquid-based supercapacitors</article-title><source>Mater Lett</source><year>2021</year><volume>296</volume><fpage>129837</fpage><pub-id pub-id-type="doi">10.1016/j.matlet.2021.129837</pub-id><pub-id pub-id-type="coi">1:CAS:528:DC%2BB3MXps1Kjtbs%3D</pub-id></mixed-citation></ref><ref id="CR158"><label>158.</label><mixed-citation publication-type="journal"><person-group person-group-type="author"><name><surname>Sun</surname><given-names>Y</given-names></name><name><surname>Yang</surname><given-names>Y</given-names></name><name><surname>Shi</surname><given-names>X</given-names></name><name><surname>Suo</surname><given-names>G</given-names></name><name><surname>Chen</surname><given-names>H</given-names></name><name><surname>Hou</surname><given-names>X</given-names></name><name><surname>Lu</surname><given-names>S</given-names></name><name><surname>Chen</surname><given-names>Z</given-names></name></person-group><article-title xml:lang="en">Self-Standing film assembled using SnS–Sn/multiwalled carbon nanotubes encapsulated carbon fibers: a potential large-scale production material for ultra-stable sodium-ion battery anodes</article-title><source>ACS Appl Mater Interfaces</source><year>2021</year><volume>13</volume><issue>24</issue><fpage>28359</fpage><lpage>28368</lpage><pub-id pub-id-type="doi">10.1021/acsami.1c07152</pub-id><pub-id pub-id-type="coi">1:CAS:528:DC%2BB3MXht1Grt7vE</pub-id></mixed-citation></ref><ref id="CR159"><label>159.</label><mixed-citation publication-type="journal"><person-group person-group-type="author"><name><surname>Xiang</surname><given-names>GX</given-names></name><name><surname>Gao</surname><given-names>X</given-names></name><name><surname>Tang</surname><given-names>WJ</given-names></name><name><surname>Jie</surname><given-names>XZ</given-names></name><name><surname>Huang</surname><given-names>X</given-names></name></person-group><article-title xml:lang="en">Numerical study on transition structures of oblique detonations with expansion wave from finite-length cowl</article-title><source>Phys Fluids</source><year>2020</year><volume>32</volume><issue>5</issue><fpage>56108</fpage><pub-id pub-id-type="doi">10.1063/5.0005189</pub-id><pub-id pub-id-type="coi">1:CAS:528:DC%2BB3cXpvF2rsLs%3D</pub-id></mixed-citation></ref><ref id="CR160"><label>160.</label><mixed-citation publication-type="journal"><person-group person-group-type="author"><name><surname>Yu</surname><given-names>Y</given-names></name><name><surname>Zhao</surname><given-names>Y</given-names></name><name><surname>Qiao</surname><given-names>Y</given-names></name><name><surname>Feng</surname><given-names>Y</given-names></name><name><surname>Li</surname><given-names>W</given-names></name><name><surname>Fei</surname><given-names>W</given-names></name></person-group><article-title xml:lang="en">Defect engineering of rutile TiO<sub>2</sub> ceramics: route to high voltage stability of colossal permittivity</article-title><source>J Mater Sci Technol</source><year>2021</year><volume>84</volume><fpage>10</fpage><lpage>15</lpage><pub-id pub-id-type="doi">10.1016/j.jmst.2020.12.046</pub-id></mixed-citation></ref><ref id="CR161"><label>161.</label><mixed-citation publication-type="journal"><person-group person-group-type="author"><name><surname>Zhang</surname><given-names>X</given-names></name><name><surname>Tang</surname><given-names>Y</given-names></name><name><surname>Zhang</surname><given-names>F</given-names></name><name><surname>Lee</surname><given-names>C</given-names></name></person-group><article-title xml:lang="en">A novel aluminium–graphite dual-ion battery</article-title><source>Adv Energy Mater</source><year>2016</year><volume>6</volume><issue>11</issue><fpage>1502588</fpage><pub-id pub-id-type="doi">10.1002/aenm.201502588</pub-id><pub-id pub-id-type="coi">1:CAS:528:DC%2BC28XktlGgurk%3D</pub-id></mixed-citation></ref><ref id="CR162"><label>162.</label><mixed-citation publication-type="journal"><person-group person-group-type="author"><name><surname>Gao</surname><given-names>B</given-names></name><name><surname>Kleinhammes</surname><given-names>A</given-names></name><name><surname>Tang</surname><given-names>XP</given-names></name><name><surname>Bower</surname><given-names>C</given-names></name><name><surname>Fleming</surname><given-names>L</given-names></name><name><surname>Wu</surname><given-names>Y</given-names></name><name><surname>Zhou</surname><given-names>O</given-names></name></person-group><article-title xml:lang="en">Electrochemical intercalation of single-walled carbon nanotubes with lithium</article-title><source>Chem Phys Lett</source><year>1999</year><volume>307</volume><fpage>153</fpage><pub-id pub-id-type="coi">1:CAS:528:DyaK1MXjvFWgtrc%3D</pub-id></mixed-citation></ref><ref id="CR163"><label>163.</label><mixed-citation publication-type="journal"><person-group person-group-type="author"><name><surname>Guo</surname><given-names>ZP</given-names></name><name><surname>Zhao</surname><given-names>ZW</given-names></name><name><surname>Liu</surname><given-names>HK</given-names></name><name><surname>Dou</surname><given-names>SX</given-names></name></person-group><article-title xml:lang="en">Electrochemical lithiation and de-lithiation of MWNT–Sn/SnNi nanocomposites</article-title><source>Carbon</source><year>2005</year><volume>43</volume><fpage>1392</fpage><pub-id pub-id-type="coi">1:CAS:528:DC%2BD2MXjslOgtrs%3D</pub-id></mixed-citation></ref><ref id="CR164"><label>164.</label><mixed-citation publication-type="journal"><person-group person-group-type="author"><name><surname>Yin</surname><given-names>J</given-names></name><name><surname>Wada</surname><given-names>M</given-names></name><name><surname>Kitano</surname><given-names>Y</given-names></name><name><surname>Tanase</surname><given-names>S</given-names></name><name><surname>Kajita</surname><given-names>O</given-names></name><name><surname>Sakai</surname><given-names>T</given-names></name></person-group><article-title xml:lang="en">Nanostructured Ag–Fe–Sn/carbon nanotubes composites as anode materials for advanced lithium-ion batteries</article-title><source>J Electrochem Soc</source><year>2005</year><volume>152</volume><fpage>A1341</fpage><pub-id pub-id-type="coi">1:CAS:528:DC%2BD2MXlvVertr4%3D</pub-id></mixed-citation></ref><ref id="CR165"><label>165.</label><mixed-citation publication-type="journal"><person-group person-group-type="author"><name><surname>Wang</surname><given-names>GX</given-names></name><name><surname>Ahn</surname><given-names>J-H</given-names></name><name><surname>Yao</surname><given-names>J</given-names></name><name><surname>Lindsay</surname><given-names>M</given-names></name><name><surname>Liu</surname><given-names>HK</given-names></name><name><surname>Dou</surname><given-names>SX</given-names></name></person-group><article-title xml:lang="en">Preparation and characterization of carbon nanotubes for energy storage</article-title><source>J Power Sources</source><year>2003</year><volume>119</volume><fpage>16</fpage></mixed-citation></ref><ref id="CR166"><label>166.</label><mixed-citation publication-type="journal"><person-group person-group-type="author"><name><surname>Shin</surname><given-names>HC</given-names></name><name><surname>Liu</surname><given-names>M</given-names></name></person-group><article-title xml:lang="en">Three-dimensional porous copper–tin alloy electrodes for rechargeable lithium batteries</article-title><source>Adv Funct Mater</source><year>2005</year><volume>15</volume><fpage>582</fpage><pub-id pub-id-type="coi">1:CAS:528:DC%2BD2MXjs1eku7s%3D</pub-id></mixed-citation></ref><ref id="CR167"><label>167.</label><mixed-citation publication-type="journal"><person-group person-group-type="author"><name><surname>Li</surname><given-names>H</given-names></name><name><surname>Huang</surname><given-names>X</given-names></name><name><surname>Chen</surname><given-names>L</given-names></name><name><surname>Wu</surname><given-names>Z</given-names></name><name><surname>Liang</surname><given-names>Y</given-names></name></person-group><article-title xml:lang="en">A high capacity nano Si composite anode material for lithium rechargeable batteries</article-title><source>Electrochem Solid-State Lett</source><year>1999</year><volume>2</volume><fpage>547</fpage><pub-id pub-id-type="coi">1:CAS:528:DyaK1MXms1Onsr0%3D</pub-id></mixed-citation></ref><ref id="CR168"><label>168.</label><mixed-citation publication-type="journal"><person-group person-group-type="author"><name><surname>Patirissi</surname><given-names>CJ</given-names></name><name><surname>Martin</surname><given-names>CR</given-names></name></person-group><article-title xml:lang="en">Sol–gel-based template synthesis and Li-insertion rate performance of nanostructured vanadium pentoxide</article-title><source>J Electrochem Soc</source><year>1999</year><volume>146</volume><fpage>3176</fpage></mixed-citation></ref><ref id="CR169"><label>169.</label><mixed-citation publication-type="journal"><person-group person-group-type="author"><name><surname>Larcher</surname><given-names>D</given-names></name><name><surname>Masquelier</surname><given-names>C</given-names></name><name><surname>Bonnin</surname><given-names>D</given-names></name><name><surname>Chabre</surname><given-names>Y</given-names></name><name><surname>Masson</surname><given-names>V</given-names></name><name><surname>Leriche</surname><given-names>J-B</given-names></name><name><surname>Tarascon</surname><given-names>J-M</given-names></name></person-group><article-title xml:lang="en">Effect of particle size on lithium intercalation into α Fe<sub>2</sub>O<sub>3</sub></article-title><source>J Electrochem Soc</source><year>2003</year><volume>150</volume><fpage>A133</fpage><pub-id pub-id-type="coi">1:CAS:528:DC%2BD38XpvVeiu7Y%3D</pub-id></mixed-citation></ref><ref id="CR170"><label>170.</label><mixed-citation publication-type="journal"><person-group person-group-type="author"><name><surname>Gao</surname><given-names>XP</given-names></name><name><surname>Lan</surname><given-names>Y</given-names></name><name><surname>Zhu</surname><given-names>HY</given-names></name><name><surname>Liu</surname><given-names>JW</given-names></name><name><surname>Ge</surname><given-names>YP</given-names></name><name><surname>Wu</surname><given-names>F</given-names></name><name><surname>Song</surname><given-names>DY</given-names></name></person-group><article-title xml:lang="en">Electrochemical performance of anatase nanotubes converted from protonated titanate hydrate nanotubes</article-title><source>Electrochem Solid State Lett</source><year>2005</year><volume>8</volume><fpage>A26</fpage><pub-id pub-id-type="coi">1:CAS:528:DC%2BD2cXhtFSgu7nN</pub-id></mixed-citation></ref><ref id="CR171"><label>171.</label><mixed-citation publication-type="journal"><person-group person-group-type="author"><name><surname>Wang</surname><given-names>GX</given-names></name><name><surname>Bewlay</surname><given-names>S</given-names></name><name><surname>Yao</surname><given-names>J</given-names></name><name><surname>Liu</surname><given-names>HK</given-names></name><name><surname>Dou</surname><given-names>SX</given-names></name></person-group><article-title xml:lang="en">Tungsten disulfide nanotubes for lithium storage</article-title><source>Electrochem Solid State Lett</source><year>2004</year><volume>7</volume><fpage>A321</fpage><pub-id pub-id-type="coi">1:CAS:528:DC%2BD2cXotVKntLc%3D</pub-id></mixed-citation></ref><ref id="CR172"><label>172.</label><mixed-citation publication-type="journal"><person-group person-group-type="author"><name><surname>Yuan</surname><given-names>YF</given-names></name><name><surname>Tu</surname><given-names>JP</given-names></name><name><surname>Wu</surname><given-names>HM</given-names></name><name><surname>Li</surname><given-names>Y</given-names></name><name><surname>Shi</surname><given-names>DQ</given-names></name><name><surname>Zhao</surname><given-names>XB</given-names></name></person-group><article-title xml:lang="en">Effect of ZnO nanomaterials associated with Ca(OH)<sub>2</sub> as anode material for Ni–Zn batteries</article-title><source>J Power Sources</source><year>2006</year><volume>159</volume><issue>1</issue><fpage>357</fpage><lpage>360</lpage><pub-id pub-id-type="coi">1:CAS:528:DC%2BD28XptVSjsLo%3D</pub-id></mixed-citation></ref><ref id="CR173"><label>173.</label><mixed-citation publication-type="journal"><person-group person-group-type="author"><name><surname>Khossossi</surname><given-names>N</given-names></name><name><surname>Banerjee</surname><given-names>A</given-names></name><name><surname>Essaoudi</surname><given-names>I</given-names></name><name><surname>Ainane</surname><given-names>A</given-names></name><name><surname>Jena</surname><given-names>P</given-names></name><name><surname>Ahuja</surname><given-names>R</given-names></name></person-group><article-title xml:lang="en">Thermodynamics and kinetics of 2D g-GeC monolayer as an anode materials for Li/Na-ion batteries</article-title><source>J Power Sources</source><year>2021</year><volume>485</volume><fpage>229318</fpage><pub-id pub-id-type="coi">1:CAS:528:DC%2BB3cXis1Wku7nI</pub-id></mixed-citation></ref><ref id="CR174"><label>174.</label><mixed-citation publication-type="journal"><person-group person-group-type="author"><name><surname>Zhou</surname><given-names>C</given-names></name><name><surname>Wan</surname><given-names>S</given-names></name><name><surname>Chen</surname><given-names>Y</given-names></name><name><surname>Fu</surname><given-names>L</given-names></name><name><surname>Chen</surname><given-names>H</given-names></name><name><surname>Kang</surname><given-names>C</given-names></name><name><surname>Liu</surname><given-names>Q</given-names></name></person-group><article-title xml:lang="en">Dispersed Cu<sub>2</sub>S/Ni<sub>3</sub>S<sub>2</sub> nanoparticles encased in carbon layers as high-performance anodes for sodium-ion batteries</article-title><source>J Power Sources</source><year>2021</year><volume>509</volume><fpage>230401</fpage><pub-id pub-id-type="coi">1:CAS:528:DC%2BB3MXhvVehur3L</pub-id></mixed-citation></ref><ref id="CR175"><label>175.</label><mixed-citation publication-type="journal"><person-group person-group-type="author"><name><surname>Qin</surname><given-names>W</given-names></name><name><surname>Liu</surname><given-names>H</given-names></name><name><surname>An</surname><given-names>J</given-names></name><name><surname>Wen</surname><given-names>X</given-names></name></person-group><article-title xml:lang="en">Enhanced Li-ion battery performance of TiO<sub>2</sub> nanoparticle-loaded Li<sub>4</sub>Ti<sub>5</sub>O<sub>12</sub> nanosheet anode using carbon coated copper as current collector</article-title><source>J Power Sources</source><year>2020</year><volume>479</volume><fpage>229090</fpage><pub-id pub-id-type="coi">1:CAS:528:DC%2BB3cXit1Khsb%2FP</pub-id></mixed-citation></ref><ref id="CR176"><label>176.</label><mixed-citation publication-type="journal"><person-group person-group-type="author"><name><surname>Lin</surname><given-names>H-P</given-names></name><name><surname>Chen</surname><given-names>K-T</given-names></name><name><surname>Chang</surname><given-names>C-B</given-names></name><name><surname>Tuan</surname><given-names>H-Y</given-names></name></person-group><article-title xml:lang="en">Aluminum phosphide as a high-performance lithium-ion battery anode</article-title><source>J Power Sources</source><year>2020</year><volume>465</volume><fpage>228262</fpage><pub-id pub-id-type="coi">1:CAS:528:DC%2BB3cXptVClsbk%3D</pub-id></mixed-citation></ref><ref id="CR177"><label>177.</label><mixed-citation publication-type="journal"><person-group person-group-type="author"><name><surname>Xu</surname><given-names>Y</given-names></name><name><surname>Bauer</surname><given-names>D</given-names></name><name><surname>Lübke</surname><given-names>M</given-names></name><name><surname>Ashton</surname><given-names>TE</given-names></name><name><surname>Zong</surname><given-names>Y</given-names></name><name><surname>Darr</surname><given-names>JA</given-names></name></person-group><article-title xml:lang="en">High-power sodium titanate anodes; a comparison of lithium versus sodium-ion batteries</article-title><source>J Power Sources</source><year>2018</year><volume>408</volume><fpage>28</fpage><lpage>37</lpage><pub-id pub-id-type="coi">1:CAS:528:DC%2BC1cXitVChsbnN</pub-id></mixed-citation></ref><ref id="CR178"><label>178.</label><mixed-citation publication-type="journal"><person-group person-group-type="author"><name><surname>Tong</surname><given-names>X</given-names></name><name><surname>Zhang</surname><given-names>F</given-names></name><name><surname>Ji</surname><given-names>B</given-names></name><name><surname>Sheng</surname><given-names>M</given-names></name><name><surname>Tang</surname><given-names>Y</given-names></name></person-group><article-title xml:lang="en">Carbon-coated porous aluminum foil anode for high-rate, long-term cycling stability, and high energy density dual-ion batteries</article-title><source>Adv Mater (Weinheim)</source><year>2016</year><volume>28</volume><issue>45</issue><fpage>9979</fpage><lpage>9985</lpage><pub-id pub-id-type="doi">10.1002/adma.201603735</pub-id><pub-id pub-id-type="coi">1:CAS:528:DC%2BC28XhsFymtrrI</pub-id></mixed-citation></ref><ref id="CR179"><label>179.</label><mixed-citation publication-type="journal"><person-group person-group-type="author"><name><surname>Ji</surname><given-names>B</given-names></name><name><surname>Zhang</surname><given-names>F</given-names></name><name><surname>Song</surname><given-names>X</given-names></name><name><surname>Tang</surname><given-names>Y</given-names></name></person-group><article-title xml:lang="en">A novel potassium-ion-based dual-ion battery</article-title><source>Adv Mater (Weinheim)</source><year>2017</year><volume>29</volume><issue>19</issue><fpage>1700519</fpage><pub-id pub-id-type="doi">10.1002/adma.201700519</pub-id><pub-id pub-id-type="coi">1:CAS:528:DC%2BC2sXksVansrc%3D</pub-id></mixed-citation></ref></ref-list></ref-list><notes notes-type="Misc"><title>Publisher's Note</title><p>Springer Nature remains neutral with regard to jurisdictional claims in published maps and institutional affiliations.</p></notes></back></article></records></response>
