# Supplementary material for: BatteryDataExtractor: battery-aware text-mining software embedded with BERT models
Source: Chem Sci. 2022 Sep 23;13(39):11487–95. doi: 10.1039/d2sc04322j (PMC9627715; doi:10.1039/d2sc04322j)
Supplement: SC-013-D2SC04322J-s001 [file SC-013-D2SC04322J-s001.zip › SC-013-D2SC04322J-s095.xml]

<article dtd-version="1.2" article-type="research-article" xml:lang="en" xmlns:mml="http://www.w3.org/1998/Math/MathML" xmlns:xlink="http://www.w3.org/1999/xlink"><front><journal-meta><journal-id journal-id-type="publisher-id">11581</journal-id><journal-id journal-id-type="doi">10.1007/11581.1862-0760</journal-id><journal-title-group><journal-title>Ionics</journal-title><journal-subtitle>International Journal of Ionics
The Science and Technology of Ionic Motion</journal-subtitle><abbrev-journal-title abbrev-type="publisher">Ionics</abbrev-journal-title></journal-title-group><issn pub-type="ppub">0947-7047</issn><issn pub-type="epub">1862-0760</issn><publisher><publisher-name>Springer Berlin Heidelberg</publisher-name><publisher-loc>Berlin/Heidelberg</publisher-loc></publisher></journal-meta><article-meta><article-id pub-id-type="publisher-id">s11581-014-1138-8</article-id><article-id pub-id-type="manuscript">1138</article-id><article-id pub-id-type="doi">10.1007/s11581-014-1138-8</article-id><article-categories><subj-group subj-group-type="heading"><subject>Original Paper</subject></subj-group></article-categories><title-group><article-title xml:lang="en">Double-walled core-shell structured Si@SiO<sub>2</sub>@C nanocomposite as anode for lithium-ion batteries</article-title></title-group><contrib-group><contrib contrib-type="author"><name><surname>Tao</surname><given-names>Hua-Chao</given-names></name><xref ref-type="aff" rid="Aff1">1</xref></contrib><contrib contrib-type="author" corresp="yes"><name><surname>Yang</surname><given-names>Xue-Lin</given-names></name><xref ref-type="aff" rid="Aff1">1</xref><xref ref-type="corresp" rid="IDs1158101411388_cor2">b</xref></contrib><contrib contrib-type="author"><name><surname>Zhang</surname><given-names>Lu-Lu</given-names></name><xref ref-type="aff" rid="Aff1">1</xref></contrib><contrib contrib-type="author"><name><surname>Ni</surname><given-names>Shi-Bing</given-names></name><xref ref-type="aff" rid="Aff1">1</xref></contrib><aff id="Aff1"><label>1</label><institution-wrap><institution-id institution-id-type="GRID">grid.254148.e</institution-id><institution-id institution-id-type="ISNI">0000000100336389</institution-id><institution content-type="org-division">College of Materials and Chemical Engineering, Collaborative Innovation Center for Energy Equipment of Three Gorges Region</institution><institution content-type="org-name">China Three Gorges University</institution></institution-wrap><addr-line content-type="street">8 Daxue Road</addr-line><addr-line content-type="postcode">443002</addr-line><addr-line content-type="city">Yichang</addr-line><addr-line content-type="state">Hubei</addr-line><country country="CN">China</country></aff></contrib-group><author-notes><corresp id="IDs1158101411388_cor2"><label>b</label><email>xlyang@ctgu.edu.cn</email></corresp></author-notes><pub-date date-type="pub" publication-format="electronic"><day>4</day><month>5</month><year>2014</year></pub-date><pub-date date-type="pub" publication-format="print"><month>11</month><year>2014</year></pub-date><volume>20</volume><issue seq="6">11</issue><fpage>1547</fpage><lpage>1552</lpage><history><date date-type="registration"><day>23</day><month>4</month><year>2014</year></date><date date-type="received"><day>19</day><month>2</month><year>2014</year></date><date date-type="rev-recd"><day>8</day><month>4</month><year>2014</year></date><date date-type="accepted"><day>16</day><month>4</month><year>2014</year></date><date date-type="online"><day>4</day><month>5</month><year>2014</year></date></history><permissions><copyright-statement>© Springer-Verlag Berlin Heidelberg 2014</copyright-statement><copyright-year>2014</copyright-year></permissions><abstract id="Abs1" xml:lang="en"><title>Abstract</title><p>Double-walled core-shell structured Si@SiO<sub>2</sub>@C nanocomposite has been prepared by calcination of silicon nanoparticles in air and subsequent carbon coating. The obtained Si@SiO<sub>2</sub>@C nanocomposite demonstrates a reversible specific capacity of about 786 mAh g<sup>−1</sup> after 100 cycles at a current density of 100 mA g<sup>−1</sup> with a capacity fading of 0.13 % per cycle. The enhanced electrochemical performance can be due to that the double walls of carbon and SiO<sub>2</sub> improve the electronic conductivity and enhance the compatibility of electrode materials and electrolyte as a result of accommodating the significant volumetric change during cycles. The interlayer SiO<sub>2</sub> may release the mechanical strain and enhance the interfacial adhesion between carbon shell and silicon core.</p></abstract><kwd-group xml:lang="en"><title>Keywords</title><kwd>Li-ion batteries</kwd><kwd>Anodes</kwd><kwd>Electrochemical characterizations</kwd><kwd>Electrochemical stabilities</kwd><kwd>Charging/discharging</kwd></kwd-group><custom-meta-group><custom-meta><meta-name>publisher-imprint-name</meta-name><meta-value>Springer</meta-value></custom-meta><custom-meta><meta-name>volume-issue-count</meta-name><meta-value>12</meta-value></custom-meta><custom-meta><meta-name>issue-article-count</meta-name><meta-value>17</meta-value></custom-meta><custom-meta><meta-name>issue-toc-levels</meta-name><meta-value>0</meta-value></custom-meta><custom-meta><meta-name>issue-pricelist-year</meta-name><meta-value>2014</meta-value></custom-meta><custom-meta><meta-name>issue-copyright-holder</meta-name><meta-value>Springer-Verlag Berlin Heidelberg</meta-value></custom-meta><custom-meta><meta-name>issue-copyright-year</meta-name><meta-value>2014</meta-value></custom-meta><custom-meta><meta-name>article-contains-esm</meta-name><meta-value>No</meta-value></custom-meta><custom-meta><meta-name>article-numbering-style</meta-name><meta-value>Unnumbered</meta-value></custom-meta><custom-meta><meta-name>article-registration-date-year</meta-name><meta-value>2014</meta-value></custom-meta><custom-meta><meta-name>article-registration-date-month</meta-name><meta-value>4</meta-value></custom-meta><custom-meta><meta-name>article-registration-date-day</meta-name><meta-value>23</meta-value></custom-meta><custom-meta><meta-name>article-toc-levels</meta-name><meta-value>0</meta-value></custom-meta><custom-meta><meta-name>toc-levels</meta-name><meta-value>0</meta-value></custom-meta><custom-meta><meta-name>volume-type</meta-name><meta-value>Regular</meta-value></custom-meta><custom-meta><meta-name>journal-product</meta-name><meta-value>ArchiveJournal</meta-value></custom-meta><custom-meta><meta-name>numbering-style</meta-name><meta-value>Unnumbered</meta-value></custom-meta><custom-meta><meta-name>article-grants-type</meta-name><meta-value>Regular</meta-value></custom-meta><custom-meta><meta-name>metadata-grant</meta-name><meta-value>OpenAccess</meta-value></custom-meta><custom-meta><meta-name>abstract-grant</meta-name><meta-value>OpenAccess</meta-value></custom-meta><custom-meta><meta-name>bodypdf-grant</meta-name><meta-value>Restricted</meta-value></custom-meta><custom-meta><meta-name>bodyhtml-grant</meta-name><meta-value>Restricted</meta-value></custom-meta><custom-meta><meta-name>bibliography-grant</meta-name><meta-value>Restricted</meta-value></custom-meta><custom-meta><meta-name>esm-grant</meta-name><meta-value>OpenAccess</meta-value></custom-meta><custom-meta><meta-name>online-first</meta-name><meta-value>false</meta-value></custom-meta><custom-meta><meta-name>pdf-file-reference</meta-name><meta-value>BodyRef/PDF/11581_2014_Article_1138.pdf</meta-value></custom-meta><custom-meta><meta-name>pdf-type</meta-name><meta-value>Typeset</meta-value></custom-meta><custom-meta><meta-name>target-type</meta-name><meta-value>OnlinePDF</meta-value></custom-meta><custom-meta><meta-name>issue-online-date-year</meta-name><meta-value>2014</meta-value></custom-meta><custom-meta><meta-name>issue-online-date-month</meta-name><meta-value>10</meta-value></custom-meta><custom-meta><meta-name>issue-online-date-day</meta-name><meta-value>15</meta-value></custom-meta><custom-meta><meta-name>issue-print-date-year</meta-name><meta-value>2014</meta-value></custom-meta><custom-meta><meta-name>issue-print-date-month</meta-name><meta-value>10</meta-value></custom-meta><custom-meta><meta-name>issue-print-date-day</meta-name><meta-value>14</meta-value></custom-meta><custom-meta><meta-name>issue-type</meta-name><meta-value>Regular</meta-value></custom-meta><custom-meta><meta-name>article-type</meta-name><meta-value>OriginalPaper</meta-value></custom-meta><custom-meta><meta-name>journal-subject-primary</meta-name><meta-value>Chemistry</meta-value></custom-meta><custom-meta><meta-name>journal-subject-secondary</meta-name><meta-value>Electrochemistry</meta-value></custom-meta><custom-meta><meta-name>journal-subject-secondary</meta-name><meta-value>Renewable and Green Energy</meta-value></custom-meta><custom-meta><meta-name>journal-subject-secondary</meta-name><meta-value>Optical and Electronic Materials</meta-value></custom-meta><custom-meta><meta-name>journal-subject-secondary</meta-name><meta-value>Condensed Matter Physics</meta-value></custom-meta><custom-meta><meta-name>journal-subject-secondary</meta-name><meta-value>Energy Storage</meta-value></custom-meta><custom-meta><meta-name>journal-subject-collection</meta-name><meta-value>Chemistry and Materials Science</meta-value></custom-meta><custom-meta><meta-name>open-access</meta-name><meta-value>false</meta-value></custom-meta></custom-meta-group></article-meta></front><body><sec id="Sec1"><title>Introduction</title><p>With increasing energy demand, lithium-ion batteries with high energy density and long life span are strongly desired from a utility standpoint. Among various anode materials, silicon is very attractive for the next generation high-energy rechargeable lithium-ion batteries because of its highest theoretical specific capacity of 4,200 mAh G<sup>−1</sup> and satisfactory potentials for lithium ion insertion and extraction [<xref ref-type="bibr" rid="CR1">1</xref>]. In addition, the silicon as anode materials has the advantages of abundance in nature and environmentally friendly. However, the large volume changes of Si during lithium ion insertion and extraction lead to the pulverization of the electrode materials and thus causing the decay of capacity with cycling [<xref ref-type="bibr" rid="CR2">2</xref>, <xref ref-type="bibr" rid="CR3">3</xref>]. Moreover, the low electronic conductivity of Si can cause the polarization of electrode during cycling process.</p><p>To overcome these problems, many strategies have been implemented, especially focusing on reducing the silicon particle size and preparation of silicon/carbon composites. Various nanostructured silicon materials (silicon nanoparticles [<xref ref-type="bibr" rid="CR4">4</xref>], silicon nanotubes [<xref ref-type="bibr" rid="CR5">5</xref>], silicon hollow nanospheres [<xref ref-type="bibr" rid="CR6">6</xref>], silicon nanowires [<xref ref-type="bibr" rid="CR7">7</xref>], silicon nanonests [<xref ref-type="bibr" rid="CR8">8</xref>], silicon nanoarrays [<xref ref-type="bibr" rid="CR9">9</xref>]) exhibit improved electrochemical performance because nanosized silicon could buffer volume stress and shorten the Li-ion diffusion path lengths. In addition, silicon/carbon composites (silicon/carbon nanorods [<xref ref-type="bibr" rid="CR10">10</xref>], silicon/carbon nanospheres [<xref ref-type="bibr" rid="CR11">11</xref>], silicon/graphene nanosheets [<xref ref-type="bibr" rid="CR12">12</xref>], silicon/carbon nanotubes [<xref ref-type="bibr" rid="CR13">13</xref>], silicon/carbon nanofibers [<xref ref-type="bibr" rid="CR14">14</xref>], silicon/graphite [<xref ref-type="bibr" rid="CR15">15</xref>], silicon/fullerene [<xref ref-type="bibr" rid="CR16">16</xref>]) have been widely studied to improve the cycling stability. The carbon can prevent aggregation of Si nanoparticles and improve electronic conductivity of electrode. Furthermore, carbon coating can release the mechanical stress caused by large volume changes of Si during charge/discharge process and protect the Si electrode from direct contact with the electrolyte due to the superior chemical and electrochemical stabilities of carbon, thus stabilizing the solid electrolyte interphase (SEI) layer and enhancing the cycle life of Si-based electrodes. Core-shell-structured Si/C composite can combine the advantages of silicon core (high capacity) and carbon shell (long cycle life and high electronic conductivity). Core-shell-structured Si/C nanocomposites have been prepared to obtain a stable capacity because of the homogeneous distribution of Si nanoparticles in carbon matrix [<xref ref-type="bibr" rid="CR17">17</xref>, <xref ref-type="bibr" rid="CR18">18</xref>]. Core-shell-structured Si/C composites are usually formed by mixing active materials with carbon precursor and then heat treatment at high temperature in an inert atmosphere. It is difficult to form a uniform carbon layer on the surface of active particles due to the weak interface bond between active materials and carbon coating. Su et al. report the SiO<sub>2</sub> layer is beneficial to coating a dense carbon layer on silicon [<xref ref-type="bibr" rid="CR19">19</xref>].</p><p>Herein, we report a simple and large-scale method for preparation of double-walled core-shell structured Si@SiO<sub>2</sub>@C nanocomposite though calcination of silicon nanoparticles in air to obtain core-shell-structured Si@SiO<sub>2</sub> nanocomposite followed by carbon coating. The thin interlayer SiO<sub>2</sub> (~5 nm) can strengthen adhesion of the carbon shell and silicon core. The obtained double-walled core-shell structured Si@SiO<sub>2</sub>@C nanocomposite exhibits an excellent cycling stability.</p></sec><sec id="Sec2"><title>Experimental</title><sec id="Sec3"><title>Preparation of Si@SiO<sub>2</sub>@C nanocomposite</title><p>The double-walled core-shell structured Si@SiO<sub>2</sub>@C nanocomposite was prepared through two steps. Firstly, 1 g of Si nanoparticles was calcined in air at 700 °C for 2 h to form a layer of SiO<sub>2</sub> on the surface of Si. Secondly, to prepare double core-shell-structured Si@SiO<sub>2</sub>@C nanocomposite, predetermined amount of epoxy resin as carbon source was heated to 100 °C and then the Si@SiO<sub>2</sub> nanocomposite was added into the epoxy resin until vigorous stirring to obtain a gel. The gel was calcined at 700 °C under Ar atmosphere for 1 h to get double-walled core-shell structured Si@SiO<sub>2</sub>@C nanocomposite. For comparison, Si@C nanocomposite was obtained according to the above method without calcination of Si in air.</p></sec><sec id="Sec4"><title>Structural characterization</title><p>X-ray diffraction patterns were collected on a Rigaku Ultima IV with filtered Cu Ka radiation. Raman spectra were recorded on LabRAM HR800 (Horiba JobinYvon) with a laser wavelength of 532 nm. Transmission electron microscope (TEM, JOEL JEM-200CX) and high-resolution TEM (HR-TEM) were employed to visualize the morphology and particle size. Thermogravimetric analysis (TGA) was carried out in air from 25 to 1,000 °C on a PerkinElmer Instruments Diamond TG/DTA.</p></sec><sec id="Sec5"><title>Electrochemical measurements</title><p>The electrochemical properties were investigated by using CR2032 coin cells. The working electrodes were prepared by mixing the active materials (Si@SiO<sub>2</sub>@C nanocomposite, Si@C nanocomposite, and Si nanoparticles), carbon black (Super P) and polyvinylidene difluoride (PVDF) at a weight ratio of 80:10:10 in <italic>N</italic>-methyl-2-pyrrolidone (NMP) solvent to form slurry. The slurry was pasted on Cu foil and then dried at 120 °C for 24 h. The electrolyte was 1 M LiPF<sub>6</sub> in ethylene carbonate/dimethyl carbonate with a volume ratio of 1:1, and lithium foil was used as the counter electrode. Coin cells were fabricated in an Ar-filled glove box with the concentration of moisture and oxygen below 1 ppm. Galvanostatic discharge and charge measurements were performed at a rate of 100 mA g<sup>−1</sup> between 0.01 and 1.5 V using a land CT2100 battery test system. Cyclic voltammograms (CV) were measured on a CHI660C Electrochemical Workstation (Shanghai Chenhua) with a voltage range from 0.01 to 1.5 V at a scan rate of 0.5 mV s<sup>−1</sup>. Electrochemical impedance spectra (EIS) were collected from 0.01 Hz to 100 kHz with an alternating current amplitude of 5 mV using a CHI660C Electrochemical Workstation (Shanghai Chenhua).</p></sec></sec><sec id="Sec6" sec-type="discussion"><title>Results and discussion</title><p>Figure <xref rid="Fig1" ref-type="fig">1a</xref> illustrates the schematic diagram of the fabrication procedure for Si@SiO<sub>2</sub>@C nanocomposite. The Si@SiO<sub>2</sub>@C nanocomposite was obtained by forming a SiO<sub>2</sub> layer on the surface of Si nanoparticles and subsequent coating a carbon layer. The Si@SiO<sub>2</sub>@C nanocomposite is spherical with a diameter in the range of 100 to 200 nm (Fig. <xref rid="Fig1" ref-type="fig">1b</xref>). The Si nanoparticles are well coated into SiO<sub>2</sub> and carbon shells, the double walls SiO<sub>2</sub> and carbon can encapsulate completely the Si core (Fig. <xref rid="Fig1" ref-type="fig">1b</xref>). The HR-TEM (Fig. <xref rid="Fig1" ref-type="fig">1c</xref>) image reveals that the Si nanoparticles are coated with a layer of SiO<sub>2</sub> and carbon layer, and the thickness of interlayer SiO<sub>2</sub> is about 5 nm. The coating carbon shell exhibits a disordered microstructure. No obvious SiO<sub>2</sub> layer is observed in Si@C nanocomposite, indicating that the Si nanoparticles are directly coated with carbon layer (Fig. <xref rid="Fig1" ref-type="fig">1d</xref>).<fig id="Fig1"><label>Fig. 1</label><caption xml:lang="en"><p>A schematic diagram of the fabrication for double-walled core-shell structured Si@SiO<sub>2</sub>@C nanocomposite (<bold>a</bold>); TEM (<bold>b</bold>) and HR-TEM images (<bold>c</bold>) of Si@SiO<sub>2</sub>@C nanocomposite; HR-TEM image of Si@C nanocomposite (<bold>d</bold>)</p></caption><p><graphic specific-use="HTML" mime-subtype="GIF" xlink:href="MediaObjects/11581_2014_1138_Fig1_HTML.gif" id="MO1"/></p></fig></p><p>The XRD patterns and Raman spectra of Si@SiO<sub>2</sub>@C nanocomposite and Si nanoparticles are presented in Fig. <xref rid="Fig2" ref-type="fig">2</xref>. In the case of Si@SiO<sub>2</sub>@C nanocomposite, the main diffraction peaks at 28.5, 47.4, 56.2, 69.2 76.4, and 88.1° can be indexed as the (111), (220), (311), (400), (331), and (400) planes of Si crystallites (JCPDF NO. 27–1402), respectively. No diffraction peak corresponding to SiO<sub>2</sub> and graphite is observed, indicating that the interfacial layer SiO<sub>2</sub> and carbon shell are both amorphous. The Raman spectra of Si nanoparticles and Si@SiO<sub>2</sub>@C nanocomposite are compared in Fig. <xref rid="Fig2" ref-type="fig">2b</xref>. For the Si@SiO<sub>2</sub>@C nanocomposite, the sharp peak at about 506 cm<sup>−1</sup> is due to the Si-Si stretching mode [<xref ref-type="bibr" rid="CR20">20</xref>]. The peaks at 1,360 and 1,582 cm<sup>−1</sup> are assigned to the D band and G band of carbon, respectively [<xref ref-type="bibr" rid="CR21">21</xref>]. Three-dimensional ratio of D band to G band is about 1.26 for Si@SiO<sub>2</sub>@C nanocomposite, indicating the presence of the disordered carbon in nanocomposite, which is consistent with the above XRD result [<xref ref-type="bibr" rid="CR22">22</xref>].<fig id="Fig2"><label>Fig. 2</label><caption xml:lang="en"><p>X-ray diffraction patterns (<bold>a</bold>) and Raman spectra (<bold>b</bold>) for Si@SiO<sub>2</sub>@C nanocomposite and Si nanoparticles</p></caption><p><graphic specific-use="HTML" mime-subtype="GIF" xlink:href="MediaObjects/11581_2014_1138_Fig2_HTML.gif" id="MO2"/></p></fig></p><p>From the TGA curves of Si@SiO<sub>2</sub>@C and Si@C nanocomposites (Fig. <xref rid="Fig3" ref-type="fig">3</xref>), it can be estimated that the weight contents of carbon in the Si@SiO<sub>2</sub>@C and Si@C nanocomposites are about 57 and 55 %, respectively. The first discharge (lithium ion insertion)-charge (lithium ion extraction) curves of Si@SiO<sub>2</sub>@C nanocomposite, Si@C naocomposite, and Si nanoparticles at a rate of 100 mA g<sup>−1</sup> between 0.01 and 1.5 V are displayed in Fig. <xref rid="Fig4" ref-type="fig">4a</xref>. The cycling stabilities for Si@SiO<sub>2</sub>@C nanocomposite, Si@C nanocomposite, and Si nanoparticles are presented in Fig. <xref rid="Fig4" ref-type="fig">4b</xref>. In case of Si@SiO<sub>2</sub>@C nanocomposite, there is a discharge plateau at 0.1 V corresponding to the reaction of between lithium ions and silicon. The Si@SiO<sub>2</sub>@C nanocomposite delivers the first discharge specific capacity and charge specific capacity of 1,755 and 911 mAh g<sup>−1</sup> (the capacity is based on the total nanocomposite), respectively. The reversible capacity of Si@SiO<sub>2</sub>@C is still as high as 845 mAh G − <sup>1</sup> after 80 cycles, suggesting that the enhanced cycle stability of Si@SiO<sub>2</sub>@C in comparison with Si@C nanocomposite and Si nanoparticles. After 80 cycles, the reversible capacity of Si@SiO<sub>2</sub>@C starts to decrease slightly and the reversible capacity is about 785 mAh g<sup>−1</sup> after 100 cycles.<fig id="Fig3"><label>Fig. 3</label><caption xml:lang="en"><p>TGA curves of Si@SiO<sub>2</sub>@C nanocomposite and Si@C nanocomposite under air atmosphere</p></caption><p><graphic specific-use="HTML" mime-subtype="GIF" xlink:href="MediaObjects/11581_2014_1138_Fig3_HTML.gif" id="MO3"/></p></fig><fig id="Fig4"><label>Fig. 4</label><caption xml:lang="en"><p>The first discharge–charge curves (<bold>a</bold>) and cycling performance (<bold>b</bold>) of Si@SiO<sub>2</sub>@C nanocomposite and Si nanoparticles cycled between 0.01 and 1.5 V at a rate of 100 mA g<sup>−1</sup></p></caption><p><graphic specific-use="HTML" mime-subtype="GIF" xlink:href="MediaObjects/11581_2014_1138_Fig4_HTML.gif" id="MO4"/></p></fig></p><p>A control sample of only carbon-coated Si nanoparticles without forming the interlayer SiO<sub>2</sub> shows much faster capacity decay and lower stable capacity than the one with interlayer SiO<sub>2</sub>. The reversible specific capacity for Si@C nanocomposite decreases from an initial 1,057 mAh g<sup>−1</sup> to less than 500 mAh g<sup>−1</sup> after 65 cycles. The Si nanoparticles also fail to afford good cycling performance with continuous capacity decay over 50 cycles. These results suggest that the SiO<sub>2</sub> and carbon-coating layers on the surface of Si nanoparticles are two important factors to the observed cycling stability in the Si@SiO<sub>2</sub>@C nanocomposite. The interlayer SiO<sub>2</sub> on the surface of Si nanoparticles could provide a flexible cushion in the Si@SiO<sub>2</sub>@C nanocomposite to accommodate stress and volume changes. In addition, the interlayer SiO<sub>2</sub> also could enhance the adhesion between silicon core and carbon shell. Furthermore, the carbon on the Si@SiO<sub>2</sub> nanocomposite affords electrical conductivity to the Si nanoparticles. These factors all contributed to the relative excellent performance of the Si@SiO<sub>2</sub>@C nanocomposite anode materials.</p><p>The electrochemical reaction mechanism of Si@SiO<sub>2</sub>@C anode was clearly revealed using CV. The CV curves of Si@SiO<sub>2</sub>@C electrode are plotted in Fig. <xref rid="Fig5" ref-type="fig">5</xref>. There are two peaks at 0.66 and 0.1 V during the first lithiation process due to the formation of SEI layer and Li<sub>x</sub>Si alloy, respectively. The peak at 0.66 V disappears at the subsequent cycles, suggesting the formation of stable SEI layer in the first discharge process. Two peaks at around 0.32 and 0.51 V during the delithation process are corresponding to the dealloying process of Si with lithium. These results are consistent with the above discharge–charge curves.<fig id="Fig5"><label>Fig. 5</label><caption xml:lang="en"><p>Cyclic voltammetry of Si@SiO<sub>2</sub>@C nanocomposite from 0.01 to 1.5 V at a scan rate of 0.5 mV s<sup>−1</sup></p></caption><p><graphic specific-use="HTML" mime-subtype="GIF" xlink:href="MediaObjects/11581_2014_1138_Fig5_HTML.gif" id="MO5"/></p></fig></p><p>In order to further investigate the mechanism of the enhanced electrochemical performance, EIS measurements were performed and the obtained Nyquist plots of Si@SiO<sub>2</sub>@C nanocomposite and Si nanoparticles after the first and 20th cycles are compared in Fig. <xref rid="Fig6" ref-type="fig">6</xref>. The plots are composed of one depressed semicircle in the high frequency range and an inclined line in the low frequency range. The depressed semicircle in the high frequency region corresponds to the overlap between SEI film resistance and the charge transfer impedance [<xref ref-type="bibr" rid="CR23">23</xref>], while the incline line in the low frequency region is attributed to the lithium ion diffusion within electrode [<xref ref-type="bibr" rid="CR24">24</xref>]. The Si@SiO<sub>2</sub>@C electrode exhibits the resistances with a small variance about 42 Ω for the first cycle and 57 Ω after 20 cycles, while the resistance of Si nanoparticles increases from 72 to 105 Ω after 20 cycles. The smaller interface resistance and resistance change for Si@SiO<sub>2</sub>@C nanocomposite are due to the coating carbon shell, which improves the electric conductivity and enhances the compatibility of electrode and electrolyte as a result of suppressing the resistance increase.<fig id="Fig6"><label>Fig. 6</label><caption xml:lang="en"><p>Nyquist plots of Si@SiO<sub>2</sub>@C nanocomposite and Si nanoparticles after the first (<italic>solid</italic>) and 20th (<italic>open</italic>) cycles, charged to 1.5 V followed by 24 h rest in an open-circuit potential</p></caption><p><graphic specific-use="HTML" mime-subtype="GIF" xlink:href="MediaObjects/11581_2014_1138_Fig6_HTML.gif" id="MO6"/></p></fig></p><p>To characterize the morphology of Si@SiO<sub>2</sub>@C nanocomposite after cycling, the morphology of Si@SiO<sub>2</sub>@C nanocomposite after 20 cycles was observed (Fig. <xref rid="Fig7" ref-type="fig">7</xref>). Although the spherical structure is not as well defined, the Si cores are still well coated by carbon, indicating the good connect between carbon and silicon. The Si@SiO<sub>2</sub>@C nanocomposite improves the cycling stability of Si electrode but needs to be further studied to obtain the high capacities for hundreds of cycles.<fig id="Fig7"><label>Fig. 7</label><caption xml:lang="en"><p>TEM image of Si@SiO<sub>2</sub>@C nanocomposite after 20 cycles</p></caption><p><graphic specific-use="HTML" mime-subtype="GIF" xlink:href="MediaObjects/11581_2014_1138_Fig7_HTML.gif" id="MO7"/></p></fig></p><p>The electrochemical reaction mechanism of SiO<sub>2</sub> with lithium ions has been studied [<xref ref-type="bibr" rid="CR25">25</xref>], as follows:<disp-formula id="Equ1"><label>a</label><alternatives><mml:math><mml:mrow><mml:msub><mml:mi mathvariant="normal">SiO</mml:mi><mml:mn>2</mml:mn></mml:msub><mml:mo>+</mml:mo><mml:mspace width="0.5em"/><mml:mn>4</mml:mn><mml:msup><mml:mi mathvariant="normal">Li</mml:mi><mml:mo>+</mml:mo></mml:msup><mml:mspace width="0.5em"/><mml:mo>+</mml:mo><mml:mspace width="0.5em"/><mml:mn>4</mml:mn><mml:mi mathvariant="normal">e</mml:mi><mml:mspace width="0.5em"/><mml:mo>→</mml:mo><mml:mspace width="0.5em"/><mml:msub><mml:mi mathvariant="normal">Li</mml:mi><mml:mn>4</mml:mn></mml:msub><mml:msub><mml:mi mathvariant="normal">SiO</mml:mi><mml:mn>4</mml:mn></mml:msub><mml:mo>+</mml:mo><mml:mspace width="0.5em"/><mml:mi mathvariant="normal">Si</mml:mi></mml:mrow></mml:math><tex-math id="Equ1_TeX">\documentclass[12pt]{minimal}
				\usepackage{amsmath}
				\usepackage{wasysym}
				\usepackage{amsfonts}
				\usepackage{amssymb}
				\usepackage{amsbsy}
				\usepackage{mathrsfs}
				\usepackage{upgreek}
				\setlength{\oddsidemargin}{-69pt}
				\begin{document}$$ {\mathrm{SiO}}_2+\kern0.5em 4{\mathrm{Li}}^{+}\kern0.5em +\kern0.5em 4\mathrm{e}\kern0.5em \to \kern0.5em {\mathrm{Li}}_4{\mathrm{SiO}}_4+\kern0.5em \mathrm{Si} $$\end{document}</tex-math><graphic position="anchor" xlink:href="11581_2014_1138_Article_Equ1.gif"/></alternatives></disp-formula><disp-formula id="Equ2"><label>b</label><alternatives><mml:math><mml:mrow><mml:mi mathvariant="normal">Si</mml:mi><mml:mspace width="0.75em"/><mml:mo>+</mml:mo><mml:mspace width="0.75em"/><mml:msup><mml:mi mathvariant="normal">xLi</mml:mi><mml:mo>+</mml:mo></mml:msup><mml:mspace width="0.5em"/><mml:mo>+</mml:mo><mml:mspace width="0.5em"/><mml:mi mathvariant="normal">xe</mml:mi><mml:mspace width="0.75em"/><mml:mo>↔</mml:mo><mml:mspace width="0.5em"/><mml:msub><mml:mi mathvariant="normal">Li</mml:mi><mml:mi mathvariant="normal">x</mml:mi></mml:msub><mml:mi mathvariant="normal">Si</mml:mi></mml:mrow></mml:math><tex-math id="Equ2_TeX">\documentclass[12pt]{minimal}
				\usepackage{amsmath}
				\usepackage{wasysym}
				\usepackage{amsfonts}
				\usepackage{amssymb}
				\usepackage{amsbsy}
				\usepackage{mathrsfs}
				\usepackage{upgreek}
				\setlength{\oddsidemargin}{-69pt}
				\begin{document}$$ \mathrm{Si}\kern0.75em +\kern0.75em {\mathrm{x}\mathrm{Li}}^{+}\kern0.5em +\kern0.5em \mathrm{xe}\kern0.75em \leftrightarrow \kern0.5em {\mathrm{Li}}_{\mathrm{x}}\mathrm{Si} $$\end{document}</tex-math><graphic position="anchor" xlink:href="11581_2014_1138_Article_Equ2.gif"/></alternatives></disp-formula></p><p>The reaction of (a) is irreversible and the reaction of (b) is reversible, and the reversible capacity of nanocomposite is determined by the reaction (b). The schematic illustration for the insertion of lithium ions into the Si@SiO<sub>2</sub>@C nanocomposite is displayed in Fig. <xref rid="Fig8" ref-type="fig">8</xref>. According to the reaction (a), the SiO<sub>2</sub> interlayer may change to the Li<sub>4</sub>SiO<sub>4</sub> phase under the insertion of lithium ions. The Li<sub>4</sub>SiO<sub>4</sub> phase can transfer Li ions from carbon shell to silicon core and maintain the structural integrity of electrode materials [<xref ref-type="bibr" rid="CR25">25</xref>].<fig id="Fig8"><label>Fig. 8</label><caption xml:lang="en"><p>The model for lithium ion insertion into the Si@SiO<sub>2</sub>@C nanocomposite</p></caption><p><graphic specific-use="HTML" mime-subtype="GIF" xlink:href="MediaObjects/11581_2014_1138_Fig8_HTML.gif" id="MO8"/></p></fig></p></sec><sec id="Sec7" sec-type="conclusions"><title>Conclusion</title><p>Double-walled core-shell structured Si@SiO<sub>2</sub>@C nanocomposite was synthesized and studied as an anode material for lithium-ion batteries, and it exhibits a high storage capacity and an excellent cycling stability. The thin interlayer SiO<sub>2</sub> enhances the adhesion of carbon shell and Si core and can alleviate mechanism stress acts as inactive phase. The carbon shell also can alleviate mechanism stress caused by the large volume changes of Si and improve electronic conductivity, thus enhancing the cycling stability. The Si@SiO<sub>2</sub>@C nanocomposite with high specific capacity and good cycling stability is a promising potential material for future lithium-ion batteries with high energy density.</p></sec></body><back><ack><title>Acknowledgments</title><p>The authors acknowledge financial supports from Natural Science Foundation of China (NSFC, 51272128, 51302152, 51302153) and Excellent Youth Foundation of Hubei Scientific Committee (2011CDA093). The authors are grateful to Dr. Jianlin Li at China Three Gorges University for his kind support to our research.</p></ack><ref-list id="Bib1"><title>References</title><ref-list><ref id="CR1"><label>1.</label><mixed-citation publication-type="journal"><person-group person-group-type="author"><name><surname>Winter</surname><given-names>M</given-names></name><name><surname>Besenhard</surname><given-names>JO</given-names></name><name><surname>Spahr</surname><given-names>ME</given-names></name><name><surname>Novak</surname><given-names>P</given-names></name></person-group><article-title xml:lang="en">Insertion electrode materials for rechargeable lithium batteries</article-title><source>Adv Mater</source><year>1998</year><volume>10</volume><fpage>725</fpage><lpage>763</lpage><pub-id pub-id-type="doi">10.1002/(SICI)1521-4095(199807)10:10&lt;725::AID-ADMA725&gt;3.0.CO;2-Z</pub-id><pub-id pub-id-type="coi">1:CAS:528:DyaK1cXksFGmu7g%3D</pub-id></mixed-citation></ref><ref id="CR2"><label>2.</label><mixed-citation publication-type="journal"><person-group person-group-type="author"><name><surname>Huggins</surname><given-names>RA</given-names></name></person-group><article-title xml:lang="en">Lithium alloy negative electrodes</article-title><source>J Power Sources</source><year>1999</year><volume>81</volume><fpage>13</fpage><lpage>19</lpage><pub-id pub-id-type="doi">10.1016/S0378-7753(99)00124-X</pub-id></mixed-citation></ref><ref id="CR3"><label>3.</label><mixed-citation publication-type="journal"><person-group person-group-type="author"><name><surname>Boukamp</surname><given-names>BA</given-names></name><name><surname>Lesh</surname><given-names>GC</given-names></name><name><surname>Huggins</surname><given-names>RA</given-names></name></person-group><article-title xml:lang="en">All-solid lithium electrodes with mixed-conductor matrix</article-title><source>J Electrochem Soc</source><year>1981</year><volume>128</volume><fpage>725</fpage><lpage>729</lpage><pub-id pub-id-type="doi">10.1149/1.2127495</pub-id><pub-id pub-id-type="coi">1:CAS:528:DyaL3MXhs1Cmu7o%3D</pub-id></mixed-citation></ref><ref id="CR4"><label>4.</label><mixed-citation publication-type="journal"><person-group person-group-type="author"><name><surname>Li</surname><given-names>H</given-names></name><name><surname>Huang</surname><given-names>XJ</given-names></name><name><surname>Chen</surname><given-names>LQ</given-names></name><name><surname>Wu</surname><given-names>ZG</given-names></name><name><surname>Liang</surname><given-names>Y</given-names></name></person-group><article-title xml:lang="en">A high capacity nano-Si composite anode material for lithium rechargeable batteries</article-title><source>Electrochem Solid State Lett</source><year>1999</year><volume>2</volume><fpage>547</fpage><lpage>549</lpage><pub-id pub-id-type="doi">10.1149/1.1390899</pub-id><pub-id pub-id-type="coi">1:CAS:528:DyaK1MXms1Onsr0%3D</pub-id></mixed-citation></ref><ref id="CR5"><label>5.</label><mixed-citation publication-type="journal"><person-group person-group-type="author"><name><surname>Park</surname><given-names>MH</given-names></name><name><surname>Kim</surname><given-names>MG</given-names></name><name><surname>Joo</surname><given-names>J</given-names></name><name><surname>Kim</surname><given-names>K</given-names></name><name><surname>Kim</surname><given-names>J</given-names></name><name><surname>Ahn</surname><given-names>S</given-names></name><name><surname>Cui</surname><given-names>Y</given-names></name><name><surname>Cho</surname><given-names>J</given-names></name></person-group><article-title xml:lang="en">Silicon nanotube battery anodes</article-title><source>Nano Lett</source><year>2009</year><volume>9</volume><fpage>3844</fpage><lpage>3847</lpage><pub-id pub-id-type="doi">10.1021/nl902058c</pub-id><pub-id pub-id-type="coi">1:CAS:528:DC%2BD1MXhtFWqu7vK</pub-id></mixed-citation></ref><ref id="CR6"><label>6.</label><mixed-citation publication-type="journal"><person-group person-group-type="author"><name><surname>Yao</surname><given-names>Y</given-names></name><name><surname>McDowell</surname><given-names>MT</given-names></name><name><surname>Ryu</surname><given-names>I</given-names></name><name><surname>Wu</surname><given-names>H</given-names></name><name><surname>Liu</surname><given-names>N</given-names></name><name><surname>Hu</surname><given-names>LB</given-names></name><name><surname>Nix</surname><given-names>WD</given-names></name><name><surname>Cui</surname><given-names>Y</given-names></name></person-group><article-title xml:lang="en">Interconnected silicon hollow nanospheres for lithium-ion battery anodes with long cycle life</article-title><source>Nano Lett</source><year>2011</year><volume>11</volume><fpage>2949</fpage><lpage>2954</lpage><pub-id pub-id-type="doi">10.1021/nl201470j</pub-id><pub-id pub-id-type="coi">1:CAS:528:DC%2BC3MXntlCrt7c%3D</pub-id></mixed-citation></ref><ref id="CR7"><label>7.</label><mixed-citation publication-type="journal"><person-group person-group-type="author"><name><surname>Chan</surname><given-names>CK</given-names></name><name><surname>Peng</surname><given-names>HL</given-names></name><name><surname>Liu</surname><given-names>G</given-names></name><name><surname>McIlwrath</surname><given-names>K</given-names></name><name><surname>Zhang</surname><given-names>XF</given-names></name><name><surname>Huggins</surname><given-names>RA</given-names></name><name><surname>Cui</surname><given-names>Y</given-names></name></person-group><article-title xml:lang="en">High-performance lithium battery anodes using silicon nanowires</article-title><source>Nat Nanotechnol</source><year>2008</year><volume>3</volume><fpage>31</fpage><lpage>35</lpage><pub-id pub-id-type="doi">10.1038/nnano.2007.411</pub-id><pub-id pub-id-type="coi">1:CAS:528:DC%2BD1cXmvVGh</pub-id></mixed-citation></ref><ref id="CR8"><label>8.</label><mixed-citation publication-type="journal"><person-group person-group-type="author"><name><surname>Ma</surname><given-names>H</given-names></name><name><surname>Cheng</surname><given-names>FY</given-names></name><name><surname>Chen</surname><given-names>J</given-names></name><name><surname>Zhao</surname><given-names>JZ</given-names></name><name><surname>Li</surname><given-names>CS</given-names></name><name><surname>Tao</surname><given-names>ZL</given-names></name><name><surname>Liang</surname><given-names>J</given-names></name></person-group><article-title xml:lang="en">Nest-like silicon nanospheres for high-capacity lithium storage</article-title><source>Adv Mater</source><year>2007</year><volume>19</volume><fpage>4067</fpage><lpage>4070</lpage><pub-id pub-id-type="doi">10.1002/adma.200700621</pub-id><pub-id pub-id-type="coi">1:CAS:528:DC%2BD2sXhsVaht7zM</pub-id></mixed-citation></ref><ref id="CR9"><label>9.</label><mixed-citation publication-type="journal"><person-group person-group-type="author"><name><surname>Song</surname><given-names>T</given-names></name><name><surname>Xia</surname><given-names>JL</given-names></name><name><surname>Lee</surname><given-names>JH</given-names></name><name><surname>Lee</surname><given-names>DH</given-names></name><name><surname>Kwon</surname><given-names>MS</given-names></name><name><surname>Choi</surname><given-names>JM</given-names></name><name><surname>Wu</surname><given-names>J</given-names></name><name><surname>Doo</surname><given-names>SK</given-names></name><name><surname>Chang</surname><given-names>H</given-names></name><name><surname>Park</surname><given-names>W</given-names></name><name><surname>Zang</surname><given-names>DS</given-names></name><name><surname>Kim</surname><given-names>HS</given-names></name><name><surname>Huang</surname><given-names>YG</given-names></name><name><surname>Hwang</surname><given-names>KC</given-names></name><name><surname>Rogers</surname><given-names>JA</given-names></name><name><surname>Paik</surname><given-names>U</given-names></name></person-group><article-title xml:lang="en">Arrays of sealed silicon nanotubes as anodes for lithium ion batteries</article-title><source>Nano Lett</source><year>2010</year><volume>10</volume><fpage>1710</fpage><lpage>1716</lpage><pub-id pub-id-type="doi">10.1021/nl100086e</pub-id><pub-id pub-id-type="coi">1:CAS:528:DC%2BC3cXkt1Gku7c%3D</pub-id></mixed-citation></ref><ref id="CR10"><label>10.</label><mixed-citation publication-type="journal"><person-group person-group-type="author"><name><surname>Tao</surname><given-names>HC</given-names></name><name><surname>Fan</surname><given-names>LZ</given-names></name><name><surname>Qu</surname><given-names>XH</given-names></name></person-group><article-title xml:lang="en">Facile synthesis of ordered porous Si@C nanorods as anode materials for Li-ion batteries</article-title><source>Electrochim Acta</source><year>2012</year><volume>71</volume><fpage>194</fpage><lpage>200</lpage><pub-id pub-id-type="doi">10.1016/j.electacta.2012.03.139</pub-id><pub-id pub-id-type="coi">1:CAS:528:DC%2BC38Xmt1agsLk%3D</pub-id></mixed-citation></ref><ref id="CR11"><label>11.</label><mixed-citation publication-type="journal"><person-group person-group-type="author"><name><surname>Tao</surname><given-names>HC</given-names></name><name><surname>Huang</surname><given-names>M</given-names></name><name><surname>Fan</surname><given-names>LZ</given-names></name><name><surname>Qu</surname><given-names>XH</given-names></name></person-group><article-title xml:lang="en">Interweaved Si@SiO<sub>x</sub>/C nanoporous spheres as anode materials for Li-ion batteries</article-title><source>Solid State Ionics</source><year>2012</year><volume>220</volume><fpage>1</fpage><lpage>6</lpage><pub-id pub-id-type="doi">10.1016/j.ssi.2012.05.014</pub-id><pub-id pub-id-type="coi">1:CAS:528:DC%2BC38XhtVWhtbvJ</pub-id></mixed-citation></ref><ref id="CR12"><label>12.</label><mixed-citation publication-type="journal"><person-group person-group-type="author"><name><surname>Tao</surname><given-names>HC</given-names></name><name><surname>Fan</surname><given-names>LZ</given-names></name><name><surname>Mei</surname><given-names>YF</given-names></name><name><surname>Qu</surname><given-names>XH</given-names></name></person-group><article-title xml:lang="en">Self-supporting Si/reduced graphene oxide nanocomposite films as anode for lithium ion batteries</article-title><source>Electrochem Commun</source><year>2011</year><volume>13</volume><fpage>1332</fpage><lpage>1335</lpage><pub-id pub-id-type="doi">10.1016/j.elecom.2011.08.001</pub-id><pub-id pub-id-type="coi">1:CAS:528:DC%2BC3MXhsFart7jK</pub-id></mixed-citation></ref><ref id="CR13"><label>13.</label><mixed-citation publication-type="journal"><person-group person-group-type="author"><name><surname>Wang</surname><given-names>W</given-names></name><name><surname>Kumta</surname><given-names>PN</given-names></name></person-group><article-title xml:lang="en">Nanostructured hybrid silicon/carbon nanotube heterostructures: reversible high-capacity lithium-ion anodes</article-title><source>ACS Nano</source><year>2010</year><volume>4</volume><fpage>2233</fpage><lpage>2241</lpage><pub-id pub-id-type="doi">10.1021/nn901632g</pub-id><pub-id pub-id-type="coi">1:CAS:528:DC%2BC3cXkt1Gktro%3D</pub-id></mixed-citation></ref><ref id="CR14"><label>14.</label><mixed-citation publication-type="journal"><person-group person-group-type="author"><name><surname>Cui</surname><given-names>LF</given-names></name><name><surname>Yang</surname><given-names>Y</given-names></name><name><surname>Hsu</surname><given-names>CM</given-names></name><name><surname>Cui</surname><given-names>Y</given-names></name></person-group><article-title xml:lang="en">Carbon–silicon core–shell nanowires as high capacity electrode for lithium ion batteries</article-title><source>Nano Lett</source><year>2009</year><volume>9</volume><fpage>3370</fpage><lpage>3374</lpage><pub-id pub-id-type="doi">10.1021/nl901670t</pub-id><pub-id pub-id-type="coi">1:CAS:528:DC%2BD1MXpsFamtb4%3D</pub-id></mixed-citation></ref><ref id="CR15"><label>15.</label><mixed-citation publication-type="journal"><person-group person-group-type="author"><name><surname>Yang</surname><given-names>XL</given-names></name><name><surname>Wen</surname><given-names>ZY</given-names></name><name><surname>Xu</surname><given-names>XX</given-names></name><name><surname>Lin</surname><given-names>B</given-names></name><name><surname>Lin</surname><given-names>ZX</given-names></name></person-group><article-title xml:lang="en">High-performance silicon/carbon/graphite composites as anode materials for lithium ion batteries</article-title><source>J Electrochem Soc</source><year>2006</year><volume>153</volume><fpage>A1341</fpage><lpage>A1344</lpage><pub-id pub-id-type="doi">10.1149/1.2199435</pub-id><pub-id pub-id-type="coi">1:CAS:528:DC%2BD28XmtVKrtL4%3D</pub-id></mixed-citation></ref><ref id="CR16"><label>16.</label><mixed-citation publication-type="journal"><person-group person-group-type="author"><name><surname>Arie</surname><given-names>AA</given-names></name><name><surname>Song</surname><given-names>JO</given-names></name><name><surname>Lee</surname><given-names>JK</given-names></name></person-group><article-title xml:lang="en">Structural and electrochemical properties of fullerene-coated silicon thin film as anode materials for lithium secondary batteries</article-title><source>Mater Chem Phys</source><year>2009</year><volume>113</volume><fpage>249</fpage><lpage>254</lpage><pub-id pub-id-type="doi">10.1016/j.matchemphys.2008.07.082</pub-id><pub-id pub-id-type="coi">1:CAS:528:DC%2BD1cXhsVersL7J</pub-id></mixed-citation></ref><ref id="CR17"><label>17.</label><mixed-citation publication-type="journal"><person-group person-group-type="author"><name><surname>Ng</surname><given-names>SH</given-names></name><name><surname>Wang</surname><given-names>JZ</given-names></name><name><surname>Wexler</surname><given-names>D</given-names></name><name><surname>Konstantinov</surname><given-names>K</given-names></name><name><surname>Guo</surname><given-names>ZP</given-names></name><name><surname>Liu</surname><given-names>HK</given-names></name></person-group><article-title xml:lang="en">Highly reversible lithium storage in spheroidal carbon-coated silicon nanocomposites as anodes for lithium-ion batteries</article-title><source>Angew Chem Int Ed</source><year>2006</year><volume>45</volume><fpage>6896</fpage><lpage>6899</lpage><pub-id pub-id-type="doi">10.1002/anie.200601676</pub-id><pub-id pub-id-type="coi">1:CAS:528:DC%2BD28XhtFOltL7N</pub-id></mixed-citation></ref><ref id="CR18"><label>18.</label><mixed-citation publication-type="journal"><person-group person-group-type="author"><name><surname>Gao</surname><given-names>PF</given-names></name><name><surname>Fu</surname><given-names>JW</given-names></name><name><surname>Yang</surname><given-names>J</given-names></name><name><surname>Lv</surname><given-names>RG</given-names></name><name><surname>Wang</surname><given-names>JL</given-names></name><name><surname>Nuli</surname><given-names>YN</given-names></name><name><surname>Tang</surname><given-names>XZ</given-names></name></person-group><article-title xml:lang="en">Microporous carbon coated silicon core/shell nanocomposite via in situpolymerization for advanced Li-ion battery anode material</article-title><source>Phys Chem Chem Phys</source><year>2009</year><volume>11</volume><fpage>11101</fpage><lpage>11105</lpage><pub-id pub-id-type="doi">10.1039/b914959g</pub-id><pub-id pub-id-type="coi">1:CAS:528:DC%2BD1MXhsVOhtLbL</pub-id></mixed-citation></ref><ref id="CR19"><label>19.</label><mixed-citation publication-type="journal"><person-group person-group-type="author"><name><surname>Su</surname><given-names>L</given-names></name><name><surname>Zhou</surname><given-names>Z</given-names></name><name><surname>Ren</surname><given-names>M</given-names></name></person-group><article-title xml:lang="en">Core double-shell Si@SiO<sub>2</sub>@C nanocomposites as anode materials for Li-ion batteries</article-title><source>Chem Commun</source><year>2010</year><volume>46</volume><fpage>2590</fpage><lpage>2592</lpage><pub-id pub-id-type="doi">10.1039/b925696b</pub-id><pub-id pub-id-type="coi">1:CAS:528:DC%2BC3cXktVCmsrc%3D</pub-id></mixed-citation></ref><ref id="CR20"><label>20.</label><mixed-citation publication-type="journal"><person-group person-group-type="author"><name><surname>Chan</surname><given-names>CK</given-names></name><name><surname>Patel</surname><given-names>RN</given-names></name><name><surname>O’Connell</surname><given-names>MJ</given-names></name><name><surname>Korgel</surname><given-names>BA</given-names></name><name><surname>Cui</surname><given-names>Y</given-names></name></person-group><article-title xml:lang="en">Solution-grown silicon nanowires for lithium-ion battery anodes</article-title><source>ACS Nano</source><year>2010</year><volume>4</volume><fpage>1443</fpage><lpage>1450</lpage><pub-id pub-id-type="doi">10.1021/nn901409q</pub-id><pub-id pub-id-type="coi">1:CAS:528:DC%2BC3cXislyktr0%3D</pub-id></mixed-citation></ref><ref id="CR21"><label>21.</label><mixed-citation publication-type="journal"><person-group person-group-type="author"><name><surname>Lee</surname><given-names>H</given-names></name><name><surname>Cho</surname><given-names>J</given-names></name></person-group><article-title xml:lang="en">Sn<sub>78</sub>Ge<sub>22</sub><sup>@</sup>carbon core–shell nanowires as fast and high-capacity lithium storage media</article-title><source>Nano Lett</source><year>2007</year><volume>7</volume><fpage>2638</fpage><lpage>2641</lpage><pub-id pub-id-type="doi">10.1021/nl071022n</pub-id><pub-id pub-id-type="coi">1:CAS:528:DC%2BD2sXot1ahsrs%3D</pub-id></mixed-citation></ref><ref id="CR22"><label>22.</label><mixed-citation publication-type="journal"><person-group person-group-type="author"><name><surname>Kim</surname><given-names>H</given-names></name><name><surname>Cho</surname><given-names>J</given-names></name></person-group><article-title xml:lang="en">Synthesis and morphological, electrochemical characterization of Sn<sub>92</sub>Co<sub>8</sub> nanoalloys for anode materials in Li secondary batteries</article-title><source>J Electrochem Soc</source><year>2007</year><volume>154</volume><fpage>A462</fpage><lpage>A466</lpage><pub-id pub-id-type="doi">10.1149/1.2714305</pub-id><pub-id pub-id-type="coi">1:CAS:528:DC%2BD2sXmvVyktL8%3D</pub-id></mixed-citation></ref><ref id="CR23"><label>23.</label><mixed-citation publication-type="journal"><person-group person-group-type="author"><name><surname>Ruffo</surname><given-names>R</given-names></name><name><surname>Hong</surname><given-names>SS</given-names></name><name><surname>Chan</surname><given-names>CK</given-names></name><name><surname>Huggins</surname><given-names>RA</given-names></name><name><surname>Cui</surname><given-names>Y</given-names></name></person-group><article-title xml:lang="en">Impedance analysis of silicon nanowire lithium ion battery anodes</article-title><source>J Phys Chem C</source><year>2009</year><volume>113</volume><fpage>11390</fpage><lpage>11398</lpage><pub-id pub-id-type="doi">10.1021/jp901594g</pub-id><pub-id pub-id-type="coi">1:CAS:528:DC%2BD1MXmvVSnt78%3D</pub-id></mixed-citation></ref><ref id="CR24"><label>24.</label><mixed-citation publication-type="journal"><person-group person-group-type="author"><name><surname>Wang</surname><given-names>C</given-names></name><name><surname>Appleby</surname><given-names>AJ</given-names></name><name><surname>Little</surname><given-names>FE</given-names></name></person-group><article-title xml:lang="en">EIS study of hydrogen insertion under restricted diffusion conditions: I. Two-step insertion reaction</article-title><source>J Electroanal Chem</source><year>2001</year><volume>497</volume><fpage>3</fpage><lpage>17</lpage><pub-id pub-id-type="doi">10.1016/S0022-0728(00)00447-2</pub-id></mixed-citation></ref><ref id="CR25"><label>25.</label><mixed-citation publication-type="journal"><person-group person-group-type="author"><name><surname>Guo</surname><given-names>BK</given-names></name><name><surname>Shu</surname><given-names>J</given-names></name><name><surname>Wang</surname><given-names>ZX</given-names></name><name><surname>Yang</surname><given-names>H</given-names></name><name><surname>Shi</surname><given-names>LH</given-names></name><name><surname>Liu</surname><given-names>Y</given-names></name><name><surname>Chen</surname><given-names>LQ</given-names></name></person-group><article-title xml:lang="en">Electrochemical reduction of nano-SiO<sub>2</sub> in hard carbon as anode material for lithium ion batteries</article-title><source>Electrochem Commun</source><year>2008</year><volume>10</volume><fpage>1876</fpage><lpage>1878</lpage><pub-id pub-id-type="doi">10.1016/j.elecom.2008.09.032</pub-id><pub-id pub-id-type="coi">1:CAS:528:DC%2BD1cXhsVWhsb%2FJ</pub-id></mixed-citation></ref></ref-list></ref-list></back></article>
