# Supplementary material for: BatteryDataExtractor: battery-aware text-mining software embedded with BERT models
Source: Chem Sci. 2022 Sep 23;13(39):11487–95. doi: 10.1039/d2sc04322j (PMC9627715; doi:10.1039/d2sc04322j)
Supplement: SC-013-D2SC04322J-s001 [file SC-013-D2SC04322J-s001.zip › SC-013-D2SC04322J-s096.xml]

<?xml version="1.0"?>
<?xml-stylesheet type="text/xsl" href="/resources/spdi-xmldata-jats.xsl"?>
<!DOCTYPE response [
	
<!ENTITY % article SYSTEM "http://jats.nlm.nih.gov/archiving/1.2/JATS-archivearticle1.dtd">
<!ENTITY % book-part-wrapper SYSTEM "http://jats.nlm.nih.gov/extensions/bits/2.0/BITS-book2.dtd">
	]><response><apiMessage>This XML was provided by Springer Nature</apiMessage><query>doi:10.1007/s12034-021-02591-3</query><apiKey>90f43b36b6fcbf867d1519d823927627</apiKey><result><total>1</total><start>1</start><pageLength>10</pageLength><recordsDisplayed>1</recordsDisplayed></result><records><article dtd-version="1.2" article-type="research-article" xml:lang="en"><front><journal-meta><journal-id journal-id-type="publisher-id">12034</journal-id><journal-id journal-id-type="doi">10.1007/12034.0973-7669</journal-id><journal-title-group><journal-title>Bulletin of Materials Science</journal-title><journal-subtitle>Published by the Indian Academy of Sciences</journal-subtitle><abbrev-journal-title abbrev-type="publisher">Bull Mater Sci</abbrev-journal-title></journal-title-group><issn pub-type="ppub">0250-4707</issn><issn pub-type="epub">0973-7669</issn><publisher><publisher-name>Indian Academy of Sciences</publisher-name><publisher-loc>Bangalore</publisher-loc></publisher></journal-meta><article-meta><article-id pub-id-type="publisher-id">s12034-021-02591-3</article-id><article-id pub-id-type="manuscript">2591</article-id><article-id pub-id-type="doi">10.1007/s12034-021-02591-3</article-id><article-categories><subj-group subj-group-type="heading"><subject>Article</subject></subj-group></article-categories><title-group><article-title xml:lang="en">Improvement of hydriding kinetics of LaNi<sub>5</sub>-type metal alloy through substitution of nickel with tin followed by palladium deposition</article-title></title-group><contrib-group><contrib contrib-type="author" id="Au1"><name><surname>Somo</surname><given-names>Thabang R</given-names></name><xref ref-type="aff" rid="Aff1">1</xref><xref ref-type="aff" rid="Aff2">2</xref></contrib><contrib contrib-type="author" corresp="yes" id="Au2"><contrib-id contrib-id-type="orcid">http://orcid.org/0000-0003-4502-122X</contrib-id><name><surname>Modibane</surname><given-names>Kwena D</given-names></name><address><email>kwena.modibane@ul.ac.za</email></address><xref ref-type="aff" rid="Aff1">1</xref><xref ref-type="corresp" rid="IDs12034021025913_cor2">b</xref></contrib><contrib contrib-type="author" id="Au3"><name><surname>Davids</surname><given-names>Moegamat W</given-names></name><xref ref-type="aff" rid="Aff2">2</xref></contrib><contrib contrib-type="author" id="Au4"><name><surname>Lototskyy</surname><given-names>Mykhaylo V</given-names></name><xref ref-type="aff" rid="Aff2">2</xref></contrib><contrib contrib-type="author" id="Au5"><name><surname>Hato</surname><given-names>Mpitloane J</given-names></name><xref ref-type="aff" rid="Aff1">1</xref></contrib><aff id="Aff1"><label>1</label><institution-wrap><institution-id institution-id-type="GRID">grid.411732.2</institution-id><institution-id institution-id-type="ISNI">0000 0001 2105 2799</institution-id><institution content-type="org-division">Nanotechnology Research Group, Department of Chemistry, School of Physical and Mineral Sciences</institution><institution content-type="org-name">University of Limpopo (Turfloop)</institution></institution-wrap><addr-line content-type="postcode">0727</addr-line><addr-line content-type="city">Polokwane</addr-line><country country="ZA">South Africa</country></aff><aff id="Aff2"><label>2</label><institution-wrap><institution-id institution-id-type="GRID">grid.8974.2</institution-id><institution-id institution-id-type="ISNI">0000 0001 2156 8226</institution-id><institution content-type="org-division">HySA System, South African Institute for Advanced Material Chemistry</institution><institution content-type="org-name">University of the Western Cape</institution></institution-wrap><addr-line content-type="postcode">7535</addr-line><addr-line content-type="city">Cape Town</addr-line><country country="ZA">South Africa</country></aff></contrib-group><author-notes><corresp id="IDs12034021025913_cor2"><label>b</label><email>kwena.modibane@ul.ac.za</email></corresp></author-notes><pub-date date-type="pub" publication-format="electronic"><day>29</day><month>12</month><year>2021</year></pub-date><pub-date date-type="pub" publication-format="print"><month>3</month><year>2022</year></pub-date><volume>45</volume><issue seq="12">1</issue><elocation-id>12</elocation-id><history><date date-type="registration"><day>6</day><month>10</month><year>2021</year></date><date date-type="received"><day>29</day><month>10</month><year>2020</year></date><date date-type="accepted"><day>6</day><month>4</month><year>2021</year></date><date date-type="online"><day>29</day><month>12</month><year>2021</year></date></history><permissions><copyright-statement content-type="compact">© Indian Academy of Sciences 2021</copyright-statement><copyright-year>2021</copyright-year><copyright-holder>Indian Academy of Sciences</copyright-holder></permissions><abstract id="Abs1" xml:lang="en"><title>Abstract</title><p id="Par1">Hydrogen absorption performances of LaNi<sub>5</sub> alloy are sensitive to the surface reactions with poisonous gases, such as oxygen, readily forming oxides/hydroxides. In this study, we report the studies on the hydrogen absorption behaviour of AB<sub>5</sub>-type hydrogen storage alloys, formed by LaNi<sub>(5–<italic>x</italic>)</sub>Sn<sub><italic>x</italic></sub> (<italic>X</italic> = 0.2) followed by electroless Pd deposition. The uncoated and Pd-coated materials were characterized using scanning electron microscopy/energy dispersive spectroscopy (SEM/EDS), atomic absorption spectroscopy (AAS), X-ray diffraction (XRD) and Brunauer–Emmet–Teller. XRD analyses indicated that both LaNi<sub>5</sub> and LaNi<sub>4.8</sub>Sn<sub>0.2</sub> alloys crystallize in CaCu<sub>5</sub>-type crystal structure, while SEM analysis and particle size distribution histograms showed increment in particle size upon Sn incorporation. Palladium particles on the surface of the materials were detected by AAS and EDS analyses. Furthermore, substitution of a small fraction of Ni by Sn leads to an increase in hydrogen absorption capacity even without activation. Moreover, a decrease in hydrogen absorption rate was observed for LaNi<sub>4.8</sub>Sn<sub>0.2</sub> alloy and this was related to an increment in the crystalline unit cell volume. Kinetic curves of Pd-coated alloys show superior absorption kinetics compared to their uncoated counterparts due to high affinity of Pd for hydrogen.</p></abstract><kwd-group xml:lang="en"><title>Keywords</title><kwd>Hydrogen storage materials</kwd><kwd>energy storage materials</kwd><kwd>AB<sub>5</sub> alloy</kwd><kwd>palladium deposition</kwd></kwd-group><funding-group><award-group><funding-source><institution-wrap><institution>National Research Foundation</institution><institution-id institution-id-type="doi" vocab="open-funder-registry">http://dx.doi.org/10.13039/501100001321</institution-id></institution-wrap></funding-source><award-id award-type="FundRef grant">118113</award-id><principal-award-recipient><name><surname>Modibane</surname><given-names>Kwena D</given-names></name></principal-award-recipient></award-group></funding-group><custom-meta-group><custom-meta><meta-name>publisher-imprint-name</meta-name><meta-value>Springer</meta-value></custom-meta><custom-meta><meta-name>volume-issue-count</meta-name><meta-value>4</meta-value></custom-meta><custom-meta><meta-name>issue-article-count</meta-name><meta-value>12</meta-value></custom-meta><custom-meta><meta-name>issue-toc-levels</meta-name><meta-value>0</meta-value></custom-meta><custom-meta><meta-name>issue-pricelist-year</meta-name><meta-value>2022</meta-value></custom-meta><custom-meta><meta-name>issue-copyright-holder</meta-name><meta-value>Indian Academy of Sciences</meta-value></custom-meta><custom-meta><meta-name>issue-copyright-year</meta-name><meta-value>2022</meta-value></custom-meta><custom-meta><meta-name>article-contains-esm</meta-name><meta-value>No</meta-value></custom-meta><custom-meta><meta-name>article-numbering-style</meta-name><meta-value>ContentOnly</meta-value></custom-meta><custom-meta><meta-name>article-registration-date-year</meta-name><meta-value>2021</meta-value></custom-meta><custom-meta><meta-name>article-registration-date-month</meta-name><meta-value>10</meta-value></custom-meta><custom-meta><meta-name>article-registration-date-day</meta-name><meta-value>6</meta-value></custom-meta><custom-meta><meta-name>article-toc-levels</meta-name><meta-value>0</meta-value></custom-meta><custom-meta><meta-name>toc-levels</meta-name><meta-value>0</meta-value></custom-meta><custom-meta><meta-name>volume-type</meta-name><meta-value>Regular</meta-value></custom-meta><custom-meta><meta-name>journal-product</meta-name><meta-value>NonStandardArchiveJournal</meta-value></custom-meta><custom-meta><meta-name>numbering-style</meta-name><meta-value>ContentOnly</meta-value></custom-meta><custom-meta><meta-name>article-grants-type</meta-name><meta-value>Regular</meta-value></custom-meta><custom-meta><meta-name>metadata-grant</meta-name><meta-value>OpenAccess</meta-value></custom-meta><custom-meta><meta-name>abstract-grant</meta-name><meta-value>OpenAccess</meta-value></custom-meta><custom-meta><meta-name>bodypdf-grant</meta-name><meta-value>Restricted</meta-value></custom-meta><custom-meta><meta-name>bodyhtml-grant</meta-name><meta-value>Restricted</meta-value></custom-meta><custom-meta><meta-name>bibliography-grant</meta-name><meta-value>Restricted</meta-value></custom-meta><custom-meta><meta-name>esm-grant</meta-name><meta-value>OpenAccess</meta-value></custom-meta><custom-meta><meta-name>online-first</meta-name><meta-value>false</meta-value></custom-meta><custom-meta><meta-name>pdf-file-reference</meta-name><meta-value>BodyRef/PDF/12034_2021_Article_2591.pdf</meta-value></custom-meta><custom-meta><meta-name>pdf-type</meta-name><meta-value>Typeset</meta-value></custom-meta><custom-meta><meta-name>target-type</meta-name><meta-value>OnlinePDF</meta-value></custom-meta><custom-meta><meta-name>issue-type</meta-name><meta-value>Regular</meta-value></custom-meta><custom-meta><meta-name>article-type</meta-name><meta-value>OriginalPaper</meta-value></custom-meta><custom-meta><meta-name>journal-subject-primary</meta-name><meta-value>Materials Science</meta-value></custom-meta><custom-meta><meta-name>journal-subject-secondary</meta-name><meta-value>Materials Science, general</meta-value></custom-meta><custom-meta><meta-name>journal-subject-secondary</meta-name><meta-value>Engineering, general</meta-value></custom-meta><custom-meta><meta-name>journal-subject-collection</meta-name><meta-value>Chemistry and Materials Science</meta-value></custom-meta><custom-meta><meta-name>open-access</meta-name><meta-value>false</meta-value></custom-meta></custom-meta-group></article-meta></front><body><sec id="Sec1"><title>Introduction</title><p id="Par2">Hydrogen gas plays an important role in reduction of carbon dioxide to hydrocarbons [<xref ref-type="bibr" rid="CR1">1</xref>]. However, lack of feasible methods to store hydrogen in a safe and compact way is one of the main drawbacks in hydrogen technology [<xref ref-type="bibr" rid="CR2">2</xref>]. So far, hydrogen compression is considered the simplest and most convenient method of hydrogen storage. This is confirmed by commercial hydrogen vehicle manufacturers, who utilize only high-pressure hydrogen tanks. Nevertheless, more energy associated with hydrogen compression is not economically favoured [<xref ref-type="bibr" rid="CR3">3</xref>]. The most promising way is to store hydrogen in solid absorbents, such as metal alloys in which hydrogen bound to these materials to form metal hydrides [<xref ref-type="bibr" rid="CR4">4</xref>]. An attractive feature of solid-state storage is that the absorption of hydrogen using many of these metal alloy materials is reversible, thereby reducing operational costs [<xref ref-type="bibr" rid="CR5">5</xref>]. The most interesting class of hydride-forming materials is the AB<sub>5</sub>-type metal hydride material due to its advantages, such as easy activation, moderate plateau pressure and high hydrogen capacity at room temperature [<xref ref-type="bibr" rid="CR5">5</xref>]. For example, inactivated LaNi<sub>5</sub>H<sub>6</sub> has a volumetric capacity of 5.5 × 10<sup>22</sup> atoms cm<sup>−3</sup> and gravimetric capacity of 1.4 wt% at ambient temperature [<xref ref-type="bibr" rid="CR6">6</xref>]. However, the difficulties in initial activation and slow hydriding/dehydriding kinetics at ambient conditions (room temperature and 1013.25 mbar) are among the drawbacks that prohibit the use of the AB<sub>5</sub> materials as hydrogen sorbents [<xref ref-type="bibr" rid="CR7">7</xref>]. Additionally, easy and quick degradation and poisoning intolerance of neat AB<sub>5</sub> alloy during hydrogenation/dehydrogenation is also a major disadvantage of the material [<xref ref-type="bibr" rid="CR5">5</xref>]. For instance, the poisoning tolerance of a typical AB<sub>5</sub> alloy was tested in the study by Modibane <italic>et al</italic> [<xref ref-type="bibr" rid="CR8">8</xref>]. In that study we observed that during the hydrogen separation from CO<sub>2</sub>/CO containing gas mixtures over the AB<sub>5</sub> materials (La(Ni,Co,Mn,Al)<sub>5</sub> substrate), the amount of hydrogen being separated from the gas mixture is lower at equivalent gas concentrations than when poisonous gases are in small amounts. This observation is a clear indication that the amount of hydrogen absorbed on an alloy material and the adsorption rate are more dependent on the purity of the alloy surface. Methods such as spark plasma sintering [<xref ref-type="bibr" rid="CR9">9</xref>], mechanical alloying [<xref ref-type="bibr" rid="CR10">10</xref>], melt spinning [<xref ref-type="bibr" rid="CR11">11</xref>], high hydrogen pressure method [<xref ref-type="bibr" rid="CR12">12</xref>], hydriding combustion synthesis [<xref ref-type="bibr" rid="CR13">13</xref>], surface modification (such as autocatalytic deposition of palladium) [<xref ref-type="bibr" rid="CR13">13</xref>,<xref ref-type="bibr" rid="CR14">14</xref>] and alloying with other elements (substitution of B-component in AB<sub>5</sub>) [<xref ref-type="bibr" rid="CR15">15</xref>,<xref ref-type="bibr" rid="CR16">16</xref>] have been widely studied for improvement of hydrogen absorption kinetics of metal hydrides from gas mixture. Our recent findings [<xref ref-type="bibr" rid="CR17">17</xref>] demonstrated the improvement of poisoning tolerance and hydrogen absorption using palladium black addition on AB<sub>5</sub> alloy followed by electroless Pd deposition. The combination of partial substitution of Ni and Pd deposition is extremely active towards dissociative hydrogen chemisorption and permeable for hydrogen atoms, which enable hydrogen to rapidly adsorb onto the bulk material while still maintaining the hydrogenation activity even after exposure to poisonous gaseous environment [<xref ref-type="bibr" rid="CR18">18</xref>]. Recently, Hubkowska <italic>et al</italic> [<xref ref-type="bibr" rid="CR19">19</xref>] examined the electrochemical behaviour of an AB<sub>5</sub> alloy powder coated with Pd nanoparticles (ca. 3.5 wt%) obtained by microwave-assisted polyol synthesis. The authors found that the microwave-assisted polyol method makes it possible to obtain Pd nanoparticles of irregular shapes and sizes, unevenly distributed on the AB<sub>5</sub> surface allowing fast kinetics of hydrogen absorption/desorption processes. However, microwave-assisted polyol method requires large amount of palladium (usually &gt;3.5 wt%), which is not economical and cost effective. Another interesting deposition technique is electroless (autocatalytic) plating method, and an average 0.5 wt% of palladium nanoparticles can be deposited through this technique [<xref ref-type="bibr" rid="CR20">20</xref>]. In addition, autocatalytic deposition of palladium can also result in improvement of surface catalytic activity, specific surface area layer, activation characteristics as well as protective nature of metal hydrides against poisoning materials [<xref ref-type="bibr" rid="CR21">21</xref>]. Due to the inclusion of phosphorus into the metal coating, the amorphous nature of the palladium coating may also improve the hydrogen capacity of the materials, as it is documented that amorphous materials can take and release large amount of hydrogen compared to their polycrystalline counterparts [<xref ref-type="bibr" rid="CR20">20</xref>]. Phosphorous is impregnated into the Pd layer and promotes the formation of amorphous electroless-deposited metal coatings [<xref ref-type="bibr" rid="CR20">20</xref>, <xref ref-type="bibr" rid="CR22">22</xref>].Therefore, this study reports on the effects of partial substitution of Ni by Sn in LaNi<sub>5</sub> alloy followed by autocatalytic deposition of Pd on hydrogen adsorption capacity and kinetics. These AB<sub>5</sub> alloys containing nickel are also widely used in hydride (Ni-MH) batteries [<xref ref-type="bibr" rid="CR5">5</xref>]. Tin is also known to enhance the cycling stability of LaNi<sub>5</sub> alloy, as it has advanced electron attractive power and bigger active sites than that of nickel. Similar results were reported by Ishibashi <italic>et al</italic> [<xref ref-type="bibr" rid="CR23">23</xref>]. Combining the merits of Ni(Sn) in LaNi<sub>4.8</sub>Sn<sub>0.2</sub> alloy and poisoning tolerance of Pd-coated alloy, Pd-coated LaNi<sub>4.8</sub>Sn<sub>0.2</sub> alloy was prepared in this contribution through simple arc melting method followed by autocatalytic Pd plating. This study can provide further insights into the properties of metal hydride hydrogen storage material after pre-exposure to air. To our knowledge, the preparation of Pd-LaNi<sub>4.8</sub>Sn<sub>0.2</sub> alloy for hydrogen absorption kinetics has not been reported to date. In this study, we show significant activity in hydrogen absorption kinetics after pre-exposure to air as compared to unmodified LaNi<sub>5</sub> alloy.</p></sec><sec id="Sec2"><title>Experimental</title><sec id="Sec3"><title>Materials</title><p id="Par3">The AB<sub>5</sub>-type (LaNi<sub>5</sub> and LaNi<sub>4.8</sub>Sn<sub>0.2</sub>) hydride-forming alloys were prepared from La (99.9%), Ni (99.95%) and Sn (99.98%), purchased from Sigma Aldrich. The AB<sub>5</sub> hydride-forming alloy was prepared by arc-melting on a water-cooled copper crucible in protective argon atmosphere. All prepared ingots were melted three times to provide homogeneity. Subsequently, the prepared metal ingots were pulverized by ball-milling in argon for 10 min. The materials were allowed to constant exposure to air throughout the experimental studies.</p></sec><sec id="Sec4"><title>Surface modification of alloy</title><p id="Par4">Surface modification of the substrate materials was conducted through autocatalytic deposition of Pd in hypophosphite-based bath, following a procedure described by Denys <italic>et al</italic> [<xref ref-type="bibr" rid="CR20">20</xref>]. The rationale behind this approach was the combination of the enhanced activation kinetics observed with deposition of Pd catalytic layers and to form materials with excellent hydrogen sorption properties. The autocatalytic deposition of Pd was applied to ~5 g batch of each substrate (LaNi<sub>5</sub> and LaNi<sub>4.8</sub>Sn<sub>0.2</sub> alloys). Prior to palladium deposition, the materials were first sensitized and activated in a palladium–tin (Pd–Sn) colloidal solution [<xref ref-type="bibr" rid="CR20">20</xref>], resulting in increased densities of Pd deposition and surface Pd loading on the intermetallide.</p></sec><sec id="Sec5"><title>Characterization techniques</title><p id="Par5">X-ray diffraction (XRD) studies of the alloys were performed using a Bruker Advance powder diffractometer (Madison, USA; 40 mA, 40 keV, λCu-K = 0.15406 nm) at the Materials Research Group, iThemba Labs, in Cape Town, South Africa, for phase identification. Scanning electron microscopes/energy-dispersive spectroscopy (SEM/EDS, Edax Genesis, 100 live seconds) studies were carried out using Leo 1450 microscope (20 kV, secondary electrons) at the Physics Department, University of the Western Cape (UWC), to evaluate the morphology of AB<sub>5</sub>-type alloy particle size/shape; Pd particle dispersion on the surface of the AB<sub>5</sub>-type alloy particles and Pd particle size/shape. The elemental analysis was determined using a Perkin Elmer AAnalyst 400 atomic absorption spectrometer (AAS) to ascertain the quantity of palladium deposited on the surface of the materials. A Tristar micromeritics instrument was used for low-pressure nitrogen (77 K) adsorption/desorption isotherms, Brunauer–Emmet–Teller (BET) surface area and pore volume measurements. Approximately 0.5 g of alloy was de-gassed by heating at 180°C under N<sub>2</sub> flow for 24 h. The BET measurements were used to evaluate the effect of Pd deposition on the surface area and pore volume of the parent AB<sub>5</sub> materials.</p><p id="Par6">The effect of partial substitution of nickel by tin followed by autocatalytic palladium deposition on the kinetics of hydrogen absorption was studied. In addition, a comparison of hydrogen absorption before (after pre-exposure to air) and after activation by evacuation and heating at 300°C was done. Evacuation and heating prevented the possibility of the presence of residual oxygen on the surface of the alloy. Hydrogen absorption was conducted using a Sieverts-type volumetric installation, South African Institute for Advanced Material Chemistry (SAIAMC), UWC. The measurements were carried out at <italic>T</italic> = 20°C, <italic>P</italic><sub>0</sub> ~ 30 bar H<sub>2</sub>, for 2 h. The experimental results were processed by application of formal kinetic analysis, using the Avrami–Erofeev equation (<xref rid="Equ1" ref-type="disp-formula">1</xref>) [<xref ref-type="bibr" rid="CR17">17</xref>]:<disp-formula id="Equ1"><label>1</label><alternatives><mml:math display="block" xmlns:mml="http://www.w3.org/1998/Math/MathML"><mml:mrow><mml:mfenced close=")" open="("><mml:mfrac><mml:mi>H</mml:mi><mml:mrow><mml:mtext>AB</mml:mtext><mml:mn>5</mml:mn></mml:mrow></mml:mfrac></mml:mfenced><mml:mo>=</mml:mo><mml:msub><mml:mfenced close=")" open="("><mml:mfrac><mml:mi>H</mml:mi><mml:mrow><mml:mtext>AB</mml:mtext><mml:mn>5</mml:mn></mml:mrow></mml:mfrac></mml:mfenced><mml:mtext>max</mml:mtext></mml:msub><mml:mo>-</mml:mo><mml:mfenced close="}" open="{"><mml:mrow><mml:mn>1</mml:mn><mml:mo>-</mml:mo><mml:mo>exp</mml:mo><mml:mfenced close=")" open="("><mml:mrow><mml:mo>-</mml:mo><mml:msup><mml:mfenced close=")" open="("><mml:mfrac><mml:mi>t</mml:mi><mml:msub><mml:mi>t</mml:mi><mml:mn>0</mml:mn></mml:msub></mml:mfrac></mml:mfenced><mml:mi>n</mml:mi></mml:msup></mml:mrow></mml:mfenced></mml:mrow></mml:mfenced><mml:mo>,</mml:mo></mml:mrow></mml:math><tex-math id="Equ1_TeX">\documentclass[12pt]{minimal}
				\usepackage{amsmath}
				\usepackage{wasysym}
				\usepackage{amsfonts}
				\usepackage{amssymb}
				\usepackage{amsbsy}
				\usepackage{mathrsfs}
				\usepackage{upgreek}
				\setlength{\oddsidemargin}{-69pt}
				\begin{document}$$ \left( {\frac{H}{{{\text{AB}}5}}} \right) = \left( {\frac{H}{{{\text{AB}}5}}} \right)_{{{\text{max}}}} - \left\{ {1 - \exp \left( { - \left( {\frac{t}{{t_{0} }}} \right)^{n} } \right)} \right\}, $$\end{document}</tex-math><graphic position="anchor" xlink:href="12034_2021_2591_Article_Equ1.gif" xmlns:xlink="http://www.w3.org/1999/xlink"/></alternatives></disp-formula>where (<italic>H</italic>/AB<sub>5</sub>) is the actual hydrogen concentration in the alloy; (<italic>H</italic>/AB<sub>5</sub>)<sub>max</sub> is the maximum hydrogen concentration in the alloy; <italic>t</italic> is time; <italic>t</italic><sub>0</sub> the characteristic time of hydrogen absorption (reciprocal rate constant k); and the index of power, <italic>n</italic>, is interpreted as a value indirectly connected to the reaction mechanism.</p></sec></sec><sec id="Sec6"><title>Results and discussion</title><sec id="Sec7"><title>Structural characterization</title><p id="Par7">The ball-cast LaNi<sub>5</sub> alloy (figure <xref rid="Fig1" ref-type="fig">1</xref>a) is comprised of a single CaCu<sub>5</sub>-type phase with lattice periods (<italic>a</italic> = 5.0285 Å and <italic>c</italic> = 3.9931 Å), corresponding well to the literature data for the same material derived from synchrotron XRD measurements [<xref ref-type="bibr" rid="CR24">24</xref>]. After partial substitution of Sn for Ni in LaNi<sub>5</sub> alloy (figure <xref rid="Fig1" ref-type="fig">1</xref>b and table <xref rid="Tab1" ref-type="table">1</xref>), a one-phase structure that is composed of major CaCu<sub>5</sub>-type intermetallic phase with lattice parameters <italic>a</italic> = 5.0652(3) Å and <italic>c</italic> = 4.0326(2) Å is observed. Furthermore, the pattern of Sn-substituted material consists of broadened diffraction peaks as compared to LaNi<sub>5</sub> material and the peaks have shifted towards lower 2<italic>θ</italic> values, while their intensities weakened. The reduction and shift of diffraction peaks (as illustrated in figure <xref rid="Fig1" ref-type="fig">1</xref>b), imply an increase in the lattice parameters (table <xref rid="Tab1" ref-type="table">1</xref>) with partial replacement of Ni by Sn in the AB<sub>5</sub> alloys [<xref ref-type="bibr" rid="CR13">13</xref>]. All these effects are attributed to inhomogeneity in the B-component (Ni(Sn)) of the parent AB<sub>5</sub>-type material [<xref ref-type="bibr" rid="CR20">20</xref>] and the larger Van der Waals radius (224 pm) of Sn compared to the radius of Ni (200 pm). In addition, the crystallite sizes were calculated from the Scherrer formula (equation <xref rid="Equ2" ref-type="disp-formula">2</xref>) and represented in table <xref rid="Tab1" ref-type="table">1</xref>.<disp-formula id="Equ2"><label>2</label><alternatives><mml:math display="block" xmlns:mml="http://www.w3.org/1998/Math/MathML"><mml:mrow><mml:mi>τ</mml:mi><mml:mo>=</mml:mo><mml:mfenced close=")" open="("><mml:mrow><mml:mi>κ</mml:mi><mml:mi>λ</mml:mi></mml:mrow></mml:mfenced><mml:mo stretchy="false">/</mml:mo><mml:mi>β</mml:mi><mml:mo>cos</mml:mo><mml:mfenced close=")" open="("><mml:mi>θ</mml:mi></mml:mfenced></mml:mrow></mml:math><tex-math id="Equ2_TeX">\documentclass[12pt]{minimal}
				\usepackage{amsmath}
				\usepackage{wasysym}
				\usepackage{amsfonts}
				\usepackage{amssymb}
				\usepackage{amsbsy}
				\usepackage{mathrsfs}
				\usepackage{upgreek}
				\setlength{\oddsidemargin}{-69pt}
				\begin{document}$$ \tau = \left( {\kappa \lambda } \right)/\beta \cos \left( \theta \right) $$\end{document}</tex-math><graphic position="anchor" xlink:href="12034_2021_2591_Article_Equ2.gif" xmlns:xlink="http://www.w3.org/1999/xlink"/></alternatives></disp-formula><fig id="Fig1"><label>Figure 1</label><caption xml:lang="en"><p>X-ray diffractogram of (<bold>a</bold>) as-cast LaNi<sub>5</sub>, (<bold>b</bold>) as-cast LaNi<sub>4.8</sub>Sn<sub>0.2</sub>, (<bold>c</bold>) surface-modified Pd-LaNi<sub>5</sub> and (<bold>d</bold>) surface-modified Pd-LaNi<sub>4.8</sub>Sn<sub>0.2</sub>.</p></caption><p><graphic specific-use="HTML" mime-subtype="PNG" xlink:href="MediaObjects/12034_2021_2591_Fig1_HTML.png" id="MO1" xmlns:xlink="http://www.w3.org/1999/xlink"/></p></fig><table-wrap id="Tab1"><label>Table 1</label><caption xml:lang="en"><p>Results of refinement of XRD patterns of AB<sub>5</sub>-type alloys.</p></caption><table frame="hsides" rules="groups"><thead><tr><th align="left" rowspan="2"><p>Sample</p></th><th align="left" colspan="2"><p>Preparation condition</p></th><th align="left" colspan="2"><p>Lattice constants</p></th><th align="left"><p>Unit cell volume</p></th><th align="left"><p>Crystallite size</p></th><th align="left"><p>Estimated Sn content in the phase</p></th></tr><tr><th align="left"><p>Sn</p></th><th align="left"><p>Pd</p></th><th align="left"><p><italic>a</italic> (Å)</p></th><th align="left"><p><italic>c</italic> (Å)</p></th><th align="left"><p><italic>V</italic> (Å<sup>3</sup>)</p></th><th align="left"><p><inline-formula id="IEq1"><alternatives><mml:math xmlns:mml="http://www.w3.org/1998/Math/MathML"><mml:mi>τ</mml:mi></mml:math><tex-math id="IEq1_TeX">\documentclass[12pt]{minimal}
				\usepackage{amsmath}
				\usepackage{wasysym}
				\usepackage{amsfonts}
				\usepackage{amssymb}
				\usepackage{amsbsy}
				\usepackage{mathrsfs}
				\usepackage{upgreek}
				\setlength{\oddsidemargin}{-69pt}
				\begin{document}$$\tau $$\end{document}</tex-math><inline-graphic xlink:href="12034_2021_2591_Article_IEq1.gif" xmlns:xlink="http://www.w3.org/1999/xlink"/></alternatives></inline-formula> (nm)</p></th><th align="left"><p>(at%)</p></th></tr></thead><tbody><tr><td align="left"><p>LaNi<sub>5</sub></p></td><td align="left"><p>No</p></td><td align="left"><p>No</p></td><td align="left"><p>5.0285(2)</p></td><td align="left"><p>3.9931(2)</p></td><td align="left"><p>87.442(8)</p></td><td char="." align="char"><p>5.52</p></td><td align="left"><p>—</p></td></tr><tr><td align="left"><p>LaNi<sub>4.8</sub>Sn<sub>0.2</sub></p></td><td align="left"><p>Yes</p></td><td align="left"><p>No</p></td><td align="left"><p>5.0652(3)</p></td><td align="left"><p>4.0326(2)</p></td><td align="left"><p>89.601(9)</p></td><td char="." align="char"><p>5.11</p></td><td align="left"><p>0.724(5)</p></td></tr><tr><td align="left"><p>Pd-LaNi<sub>5</sub></p></td><td align="left"><p>No</p></td><td align="left"><p>Yes</p></td><td align="left"><p>5.0188(2)</p></td><td align="left"><p>3.9823(2)</p></td><td align="left"><p>86.870(7)</p></td><td char="." align="char"><p>5.52</p></td><td align="left"><p>—</p></td></tr><tr><td align="left"><p>Pd-LaNi<sub>4.8</sub>Sn<sub>0.2</sub></p></td><td align="left"><p>Yes</p></td><td align="left"><p>Yes</p></td><td align="left"><p>5.0583(3)</p></td><td align="left"><p>4.0229(4)</p></td><td align="left"><p>89.14(1)</p></td><td char="." align="char"><p>5.09</p></td><td align="left"><p>0.589(1)</p></td></tr></tbody></table></table-wrap></p><p id="Par8">Noticeably, the crystallite size decreased from 5.52 nm of LaNi<sub>5</sub> to 5.11 nm (table <xref rid="Tab1" ref-type="table">1</xref>), suggesting partial substitution of Ni due to the inclusion of bigger active sites of Ni. This change in crystallite size further support the broadening of the diffraction reflections of the Sn-substituted material as derived from the fact that tin has bigger active sites than that of nickel, allowing lattice expansion [<xref ref-type="bibr" rid="CR25">25</xref>]. The refinement of the XRD data of LaNi<sub>4.8</sub>Sn<sub>0.2</sub> alloy showed an increase in the unit cell volume and lattice constants. The estimated abundance and lattice period of this phase exhibit a trend of increase with introduction of Sn in the charge (table <xref rid="Tab1" ref-type="table">1</xref>). This observation allows us to suggest that Sn (structure type Cu, <italic>a</italic> = 5.0652(3) Å and <italic>c</italic> = 4.0326(2) Å) substitutes Ni in the Ni-based phase further referred as Ni(Sn). The Sn content in Ni(Sn) estimated from its lattice period by applying Vegard’s law [<xref ref-type="bibr" rid="CR17">17</xref>] (shown in the last column of table <xref rid="Tab1" ref-type="table">1</xref>) was around 0.724%. This shows the formation of a small amount of orthorhombic Ni(Sn) phase, which agrees with the previous report [<xref ref-type="bibr" rid="CR23">23</xref>]. Interestingly, the unit cell aspect ratio (<italic>c</italic>/<italic>a</italic>) for the AB<sub>5</sub> phase slightly increased after partial substitution of Ni by Sn from 0.794 to 0.796 (or by 0.25%).</p><p id="Par9">On the other hand, the XRD patterns of LaNi<sub>5</sub> (figure <xref rid="Fig1" ref-type="fig">1</xref>c) and LaNi<sub>4.8</sub>Sn<sub>0.2</sub> (figure <xref rid="Fig1" ref-type="fig">1</xref>d) materials after autocatalytic Pd deposition revealed sharp diffraction peaks, which are in resemblance with the diffraction peaks of Pd-uncoated alloys. The Pd-LaNi<sub>5</sub> and Pd-LaNi<sub>4.8</sub>Sn<sub>0.2</sub> alloys crystallized in the hexagonal CaCu<sub>5</sub>-type structure with lattice parameters <italic>a</italic> = 5.0285(2) Å, <italic>c</italic> = 3.9931(2) Å and a crystallite size of 5.52 nm; and <italic>a</italic> = 5.0583(3) Å, <italic>c</italic> = 4.0229(4) Å and a crystallite size of 5.09 nm, respectively, as presented in table <xref rid="Tab1" ref-type="table">1</xref>. After Pd deposition, the Sn content in Ni(Sn) estimated from its lattice period by applying Vegard’s law (table <xref rid="Tab1" ref-type="table">1</xref>) decreased to 0.589%. Moreover, palladium is not expected to get incorporated in the AB<sub>5</sub> materials either substitutionally or interstitially [<xref ref-type="bibr" rid="CR20">20</xref>]. Hence, there are no noticeable changes in either broadness or position of diffraction peaks after surface modification. The X-ray diffractograms of Pd-modified materials do not show any palladium phase. The absence of palladium phase may be due to the amorphous nature of the particles from electroless plating bath or the lack of detectable quantities for XRD analysis [<xref ref-type="bibr" rid="CR4">4</xref>]. It was seen that after Pd deposition, there was a slight decrease of <italic>c/a</italic> and unit cell volume for the AB<sub>5</sub> phase due to low surface loadings of the Pd on the surface of the AB<sub>5</sub>-type intermetallic [<xref ref-type="bibr" rid="CR4">4</xref>].</p></sec><sec id="Sec8"><title>Morphological and elemental characterizations</title><p id="Par10">The surface morphologies and particle size distribution of the LaNi<sub>4.8</sub>Sn<sub>0.2</sub> and LaNi<sub>5</sub> alloys are shown in figure <xref rid="Fig2" ref-type="fig">2</xref>a–f, respectively. The morphological studies were carried out using high resolution-SEM, which is able to detect nano-sized Pd particles. Figure <xref rid="Fig2" ref-type="fig">2</xref>a and b shows that LaNi<sub>5</sub> alloy powder is comprised of clean, smooth surface with particles varying in size from 1 to 11 µm, as depicted by particle size distribution histogram (figure <xref rid="Fig2" ref-type="fig">2</xref>c). Similar results were reported by Cuevas and Hirscher [<xref ref-type="bibr" rid="CR14">14</xref>]. From the histogram, it was observed that the majority of the alloy particles have particle size of ~1 µm. After Sn incorporation, the appearance of large particles ranging at 9–13 µm on the surface of AB<sub>5</sub> alloy is observed (figure <xref rid="Fig2" ref-type="fig">2</xref>d and e). When comparing particle size distribution histograms (figure <xref rid="Fig2" ref-type="fig">2</xref>c and f) of the two alloys, it is seen that the particle sizes changed from a range of 1–8 to 1–14 µm after Sn substitution.<fig id="Fig2"><label>Figure 2</label><caption xml:lang="en"><p>SEM micrographs of (<bold>a</bold>, <bold>b</bold>) LaNi<sub>5</sub> and (<bold>c</bold>, <bold>d</bold>) LaNi<sub>4.8</sub>Sn<sub>0.2</sub> and their particle size distribution histograms ((<bold>c</bold>) Pd-LaNi<sub>5</sub> and (<bold>f</bold>) Pd-LaNi<sub>4.8</sub>Sn<sub>0.2</sub>).</p></caption><p><graphic specific-use="HTML" mime-subtype="PNG" xlink:href="MediaObjects/12034_2021_2591_Fig2_HTML.png" id="MO2" xmlns:xlink="http://www.w3.org/1999/xlink"/></p></fig></p><p id="Par11">In parallel to these SEM studies, EDS analyses were employed for determination of the elemental compositions of AB<sub>5</sub> alloys. The EDS data (table <xref rid="Tab2" ref-type="table">2</xref>) showed a satisfactory alignment with a target alloy composition (represented in last columns). From the table, it is observable that the EDS result for LaNi<sub>4.8</sub>Sn<sub>0.2</sub> alloy shows some overestimation in Sn content, indicating that slightly more than 0.2 of Sn element was added. Comparison of the fractions of the ‘B’ components of the LaNi<sub>4.8</sub>Sn<sub>0.2</sub> alloy indicated that the alloy is a typical non-stoichiometric alloy with Sn and Ni occupying the ‘B’ site to form Ni(Sn) [<xref ref-type="bibr" rid="CR16">16</xref>]. The occurrence of palladium-phosphorus particles on the surfaces of the materials that underwent autocatalytic deposition of Pd was observed on SEM images to be spherical (figure <xref rid="Fig3" ref-type="fig">3</xref>a, b, d and e). Palladium coatings on the AB<sub>5</sub>-type substrates were found to be discontinuous in nature. Similar observations were observed before by Denys <italic>et al</italic> [<xref ref-type="bibr" rid="CR20">20</xref>]. Furthermore, it was observed on the particle size distribution histograms that the Pd-coated LaNi<sub>5</sub> alloy consisted of Pd particles ranging in size between 1 and 36 nm, with majority having particle size of 4 to 7 nm (figure <xref rid="Fig3" ref-type="fig">3</xref>c).<table-wrap id="Tab2"><label>Table 2</label><caption xml:lang="en"><p>Elemental composition data of LaNi<sub>5</sub> and LaNi<sub>4.8</sub>Sn<sub>0.2</sub> alloy.</p></caption><table frame="hsides" rules="groups"><thead><tr><th align="left" rowspan="2"><p>Materials</p></th><th align="left" rowspan="2"><p>Element</p></th><th align="left" colspan="2"><p>EDS data</p></th><th align="left"><p>Target composition</p></th></tr><tr><th align="left"><p>Net counts</p></th><th align="left"><p>Wt%</p></th><th align="left"><p>(Wt%)</p></th></tr></thead><tbody><tr><td align="left" rowspan="3"><p>LaNi<sub>5</sub></p></td><td align="left"><p>La</p></td><td char="." align="char"><p>7.2</p></td><td char="." align="char"><p>33.96</p></td><td char="." align="char"><p>32.18</p></td></tr><tr><td align="left"><p>Ni</p></td><td char="." align="char"><p>9</p></td><td char="." align="char"><p>66.04</p></td><td char="." align="char"><p>67.93</p></td></tr><tr><td align="left"><p>Total</p></td><td char="." align="char"><p>—</p></td><td char="." align="char"><p>100.00</p></td><td char="." align="char"><p>100.00</p></td></tr><tr><td align="left" rowspan="4"><p>LaNi<sub>4.8</sub>Sn<sub>0.2</sub></p></td><td align="left"><p>La</p></td><td char="." align="char"><p>6.6</p></td><td char="." align="char"><p>32.92</p></td><td char="." align="char"><p>31.31</p></td></tr><tr><td align="left"><p>Ni</p></td><td char="." align="char"><p>8.4</p></td><td char="." align="char"><p>61.22</p></td><td char="." align="char"><p>63.44</p></td></tr><tr><td align="left"><p>Sn</p></td><td char="." align="char"><p>3.4</p></td><td char="." align="char"><p>5.86</p></td><td char="." align="char"><p>   5.35</p></td></tr><tr><td align="left"><p>Total</p></td><td char="." align="char"><p>—</p></td><td align="char"><p>100.00</p></td><td char="." align="char"><p>100.00</p></td></tr></tbody></table></table-wrap><fig id="Fig3"><label>Figure 3</label><caption xml:lang="en"><p>SEM micrographs of (<bold>a</bold>, <bold>b</bold>) Pd-LaNi<sub>5</sub> and (<bold>c</bold>, <bold>d</bold>) Pd-LaNi<sub>4.8</sub>Sn<sub>0.2</sub> samples and their particle size distribution histograms ((<bold>c</bold>) Pd-LaNi<sub>5</sub> and (<bold>f</bold>) Pd-LaNi<sub>4.8</sub>Sn<sub>0.2</sub>).</p></caption><p><graphic specific-use="HTML" mime-subtype="PNG" xlink:href="MediaObjects/12034_2021_2591_Fig3_HTML.png" id="MO3" xmlns:xlink="http://www.w3.org/1999/xlink"/></p></fig></p><p id="Par12">Pd-coated LaNi<sub>4.8</sub>Sn<sub>0.2</sub> alloy is comprised of Pd particles in the range of 3–17 nm (figure <xref rid="Fig3" ref-type="fig">3</xref>f). On a contrary, Denys <italic>et al</italic> [<xref ref-type="bibr" rid="CR20">20</xref>] observed larger and wider size distribution of 135 nm exhibited by Pd particles on the AB<sub>5</sub> alloy. The reason for more homogeneous deposition of Pd on the Sn-substituted alloy can be attributed to more surface roughness of the LaNi<sub>4.8</sub>Sn<sub>0.2</sub> alloy due to the addition of Sn within the parent alloy. The surface Pd loading of surface-modified AB<sub>5</sub> alloys was estimated using EDS (figure <xref rid="Fig4" ref-type="fig">4</xref>c and d). It was observed in the figures that both alloys showed Pd peak at the same intensity. This was supported by very close amounts of Pd deposited for each alloy, recorded by EDS to be 1.35 wt% for Pd-LaNi<sub>5</sub> and 1.44 wt% for Pd-LaNi<sub>4.8</sub>Sn<sub>0.2</sub> alloy. Some traces of phosphorous, which are due to the presence of phosphorous in NaH<sub>2</sub>PO<sub>2</sub>-based plating bath, were revealed by EDS on the surface of each Pd-coated alloy. In support to EDS analysis, AAS was employed to further ascertain the quantity of palladium deposited on the AB<sub>5</sub> alloys. The total deposited Pd determined using AAS was found to be 0.1044 wt% for both modified alloys.<fig id="Fig4"><label>Figure 4</label><caption xml:lang="en"><p>EDS plots of (<bold>a</bold>) LaNi<sub>5</sub>, (<bold>b</bold>) LaNi<sub>4.8</sub>Sn<sub>0.2</sub>, (<bold>c</bold>) Pd-LaNi<sub>5</sub> and (<bold>d</bold>) Pd-LaNi<sub>4.8</sub>Sn<sub>0.2</sub>.</p></caption><p><graphic specific-use="HTML" mime-subtype="PNG" xlink:href="MediaObjects/12034_2021_2591_Fig4_HTML.png" id="MO4" xmlns:xlink="http://www.w3.org/1999/xlink"/></p></fig></p></sec><sec id="Sec9"><title>Gas absorption studies</title><sec id="Sec12"><title>Nitrogen adsorption–desorption isotherms</title><p id="Par14">BET was used in this study to evaluate the effect of metal substitution (Sn for Ni) and autocatalytic deposition of Pd on the physisorption properties (surface area, pore volume and pore size) of the AB<sub>5</sub> materials (figure <xref rid="Fig5" ref-type="fig">5</xref>). The analysis was performed by the flow of the nitrogen on the materials. Figure <xref rid="Fig5" ref-type="fig">5</xref>a–d shows the nitrogen adsorption and desorption by all materials. None of the four isotherms exhibits hysteresis behaviour. The nitrogen adsorption and desorption isotherms of the unmodified alloys may be classified as type 1 isotherm group, due to the hump-shaped curve occurring at relative pressure of 0.3, while the straightened isotherms of Pd-coated alloys can be categorized as type 2 isotherm group [<xref ref-type="bibr" rid="CR26">26</xref>]. The intermediate flat region observed with isotherms of Pd-modified materials resembles the monolayer formation. On an average, the uncoated alloys absorbed the lowest maximum nitrogen quantity of 0.6 cm<sup>3</sup> g<sup>−1</sup> (figure <xref rid="Fig5" ref-type="fig">5</xref>). They were followed by Pd-coated LaNi<sub>4.8</sub>Sn<sub>0.2</sub> alloy, which absorbed 2.558 cm<sup>3</sup> g<sup>−1</sup> of nitrogen gas. Pd-coated LaNi<sub>5</sub> alloy absorbed the largest nitrogen gas (11.39 cm<sup>3</sup> g<sup>−1</sup>).<fig id="Fig5"><label>Figure 5</label><caption xml:lang="en"><p>Adsorption–desorption isotherm of BET for (<bold>a</bold>) LaNi<sub>5</sub>, (<bold>b</bold>) LaNi<sub>4.8</sub>Sn<sub>0.2</sub>, (<bold>c</bold>) Pd-LaNi<sub>5</sub> and (<bold>d</bold>) Pd-LaNi<sub>4.8</sub>Sn<sub>0.2</sub>.</p></caption><p><graphic specific-use="HTML" mime-subtype="PNG" xlink:href="MediaObjects/12034_2021_2591_Fig5_HTML.png" id="MO5" xmlns:xlink="http://www.w3.org/1999/xlink"/></p></fig></p><p id="Par15">In figure <xref rid="Fig5" ref-type="fig">5</xref>, it is observed that the BET surface area of LaNi<sub>5</sub> is 0.1889 m<sup>2</sup> g<sup>−1</sup>, which is close to the reported one of 0.25 m<sup>2</sup> g<sup>−1</sup> by Forde <italic>et al</italic> [<xref ref-type="bibr" rid="CR27">27</xref>]. The surface area of the alloy was reduced to 0.1770 m<sup>2</sup> g<sup>−1</sup> after Sn-substitution. The figure further indicates that the surface areas of the two unmodified materials were further decreased by autocatalytic deposition of palladium. The observed decrease in surface area after palladium deposition could be attributed to an increase in the metal loading on the surface of the materials [<xref ref-type="bibr" rid="CR15">15</xref>].</p></sec><sec id="Sec11"><title>Hydrogen absorption kinetics</title><p id="Par17">The equilibrium hydrogen absorption/desorption performances, pressure-composition temperature (PCT diagrams) play an important role in determining the thermodynamic properties of metal hydride alloys as well as to understand the hydrogen absorption kinetics [<xref ref-type="bibr" rid="CR4">4</xref>,<xref ref-type="bibr" rid="CR8">8</xref>]. The PCT data of the LaNi<sub>5</sub> and LaNi<sub>4.8</sub>Sn<sub>0.2</sub> materials were reported by Kodama [<xref ref-type="bibr" rid="CR28">28</xref>] and Dehouche <italic>et al</italic> [<xref ref-type="bibr" rid="CR29">29</xref>] to reveal the thermodynamic properties. The values of entropy (∆<italic>S</italic><sup>0</sup>) and enthalpy (∆<italic>H</italic><sup>0</sup>) for LaNi<sub>5</sub> material were reported to be −110.0 J (mol H<sub>2</sub> K)<sup>−1</sup> and −31.80 kJ mol<sup>−1</sup> H<sub>2</sub> [<xref ref-type="bibr" rid="CR28">28</xref>], whereas LaNi<sub>4.8</sub>Sn<sub>0.2</sub> material has the ∆<italic>S</italic><sup>0</sup> and ∆<italic>H</italic><sup>0</sup> values of −104.3 J (mol H<sub>2</sub> K)<sup>−1</sup> and −32.83 kJ mol<sup>−1</sup> H<sub>2</sub> [<xref ref-type="bibr" rid="CR29">29</xref>]. Hydrogen absorption kinetics of non-activated and of activated samples were studied using hydrogen absorption experiments on a Sieverts-type volumetric setup, which were tested at 30 bar initial hydrogen pressure and constant temperature of 20°C. The materials were divided into two groups. The first group included the non-activated unmodified and modified materials and is presented in figure <xref rid="Fig6" ref-type="fig">6</xref>. As depicted by the figure, both unmodified alloys exhibited very long incubation periods before hydrogen absorption can take place. This observation can be attributed to the fact that during exposure to air, the materials allowed surface oxidations to take place, readily forming oxides film that prevents hydrogen dissociation and penetration into the interstitial sites [<xref ref-type="bibr" rid="CR26">26</xref>,<xref ref-type="bibr" rid="CR27">27</xref>]. The partial substitution of Sn for Ni resulted in an increase in maximum hydrogen storage capacity. The presence of protective surface oxide layers on the surfaces of the alloys is further suggested by sigmoid-shaped kinetic curves of these alloys [<xref ref-type="bibr" rid="CR26">26</xref>]. Leon [<xref ref-type="bibr" rid="CR26">26</xref>] further advised that the shape of these kinetic curves is a characteristic of a nucleation process. The index of power <italic>n</italic> (obtained using equation (<xref rid="Equ1" ref-type="disp-formula">1</xref>)) for unmodified LaNi<sub>5</sub> and LaNi<sub>4.8</sub>Sn<sub>0.2</sub> alloys were found to be 0.99 and 0.50, respectively (table <xref rid="Tab3" ref-type="table">3</xref>). This indicates that the hydrogen absorption reaction for LaNi<sub>5</sub> alloy is controlled by nucleation and diffusion, while for LaNi4<sub>.8</sub>Sn<sub>0.2</sub> alloy only the diffusion mechanism is involved according to Forde <italic>et al</italic> [<xref ref-type="bibr" rid="CR27">27</xref>]. Therefore, the rate limiting steps for the unmodified alloys are surface processes together with nucleation and diffusion mechanisms.<fig id="Fig6"><label>Figure 6</label><caption xml:lang="en"><p>Dynamics of hydrogen absorption (<italic>T</italic> = 20°C, <italic>P</italic><sub>H2</sub> = 30 bar) by uncoated and Pd-coated AB<sub>5</sub> alloys after pre-exposure to air and no preliminary activation (no vacuum heating, solid and dash lines are experimental and fitted data, respectively).</p></caption><p><graphic specific-use="HTML" mime-subtype="PNG" xlink:href="MediaObjects/12034_2021_2591_Fig6_HTML.png" id="MO6" xmlns:xlink="http://www.w3.org/1999/xlink"/></p></fig><table-wrap id="Tab3"><label>Table 3</label><caption xml:lang="en"><p>Fit of the experimental data for hydrogen absorption by non-activated and activated materials using the Avrami–Erofeev equation.</p></caption><table frame="hsides" rules="groups"><thead><tr><th align="left" rowspan="2"><p>Sample</p></th><th align="left" colspan="2"><p><inline-formula id="IEq2"><alternatives><mml:math xmlns:mml="http://www.w3.org/1998/Math/MathML"><mml:msub><mml:mfenced close=")" open="("><mml:mfrac><mml:mi>H</mml:mi><mml:mrow><mml:mi>A</mml:mi><mml:mi>B</mml:mi><mml:mn>5</mml:mn></mml:mrow></mml:mfrac></mml:mfenced><mml:mtext>max</mml:mtext></mml:msub></mml:math><tex-math id="IEq2_TeX">\documentclass[12pt]{minimal}
				\usepackage{amsmath}
				\usepackage{wasysym}
				\usepackage{amsfonts}
				\usepackage{amssymb}
				\usepackage{amsbsy}
				\usepackage{mathrsfs}
				\usepackage{upgreek}
				\setlength{\oddsidemargin}{-69pt}
				\begin{document}$$\left( \frac{H}{AB5} \right)_{{{\text{max}}}}$$\end{document}</tex-math><inline-graphic xlink:href="12034_2021_2591_Article_IEq2.gif" xmlns:xlink="http://www.w3.org/1999/xlink"/></alternatives></inline-formula>(wt%)</p></th><th align="left" colspan="2"><p>Rate constant, k (min<sup>−1</sup>)</p></th><th align="left" colspan="2"><p>Index of power</p></th></tr><tr><th align="left"><p>Non-activated</p></th><th align="left"><p>Activated</p></th><th align="left"><p>Non-activated</p></th><th align="left"><p>Activated</p></th><th align="left"><p>Non-activated</p></th><th align="left"><p>Activated</p></th></tr></thead><tbody><tr><td align="left"><p>LaNi<sub>5</sub></p></td><td char="." align="char"><p>1.29</p></td><td char="." align="char"><p>1.45</p></td><td char="." align="char"><p>0.06</p></td><td char="." align="char"><p>0.21</p></td><td char="." align="char"><p>0.99</p></td><td char="." align="char"><p>0.98</p></td></tr><tr><td align="left"><p>LaNi<sub>4.8</sub>Sn<sub>0.2</sub></p></td><td char="." align="char"><p>1.40</p></td><td char="." align="char"><p>1.37</p></td><td char="." align="char"><p>0.24</p></td><td char="." align="char"><p>19.21</p></td><td char="." align="char"><p>0.50</p></td><td char="." align="char"><p>0.58</p></td></tr><tr><td align="left"><p>Pd-LaNi<sub>5</sub></p></td><td char="." align="char"><p>1.36</p></td><td char="." align="char"><p>1.47</p></td><td char="." align="char"><p>0.16</p></td><td char="." align="char"><p>7.04</p></td><td char="." align="char"><p>0.62</p></td><td char="." align="char"><p>0.68</p></td></tr><tr><td align="left"><p>Pd-LaNi<sub>4.8</sub>Sn<sub>0.2</sub></p></td><td char="." align="char"><p>1.37</p></td><td char="." align="char"><p>1.35</p></td><td char="." align="char"><p>1.32</p></td><td char="." align="char"><p>68.03</p></td><td char="." align="char"><p>0.97</p></td><td char="." align="char"><p>0.50</p></td></tr></tbody></table></table-wrap></p><p id="Par18">On the other hand, Pd-coated LaNi<sub>5</sub> alloy exhibited an incubation period of less than 2 min before hydrogen absorption could take place, but a sigmoidal curve was still maintained by this alloy. Pd-coated LaNi<sub>4.8</sub>Sn<sub>0.2</sub> alloy showed superiority over the other three alloys in terms of hydrogen absorption rate, with its kinetic curve revealing no presence of incubation period. This observation shows the importance of combining partial substitution of Sn for Ni and autocatalytic Pd deposition methods. It is well documented that Pd acts as a catalyst for hydrogen molecules splitting and transfer into the bulk alloy, consequently, and improving initial activation [<xref ref-type="bibr" rid="CR30">30</xref>]. Moreover, Liu [<xref ref-type="bibr" rid="CR31">31</xref>] reported that alloys with amorphous surfaces absorb hydrogen faster compared to their crystalline counterparts. It was seen that amorphous phosphorus particles from the electroless plating bath facilitated the creation of an interfacial channel between the bulk alloy and the palladium surface [<xref ref-type="bibr" rid="CR20">20</xref>]. This may have increased the rate of transport of the hydrogen atoms, after dissociation of the hydrogen molecules on the palladium particles, and towards the bulk material. Hydrogen absorption reactions for both Pd-coated alloys are controlled by nucleation and diffusion mechanisms as suggested by their index of power (table <xref rid="Tab3" ref-type="table">3</xref>).</p><p id="Par19">The second group included unmodified and modified materials, which were activated prior to measurement of hydrogen absorption for 1 h under vacuum heating at 300°C), the materials were then cooled to ambient temperature (20°C), followed by H<sub>2</sub> absorption. The H<sub>2</sub> absorption kinetic curves are presented in figure <xref rid="Fig7" ref-type="fig">7</xref>. The kinetic curve of LaNi<sub>5</sub> material shows improvement in both the absorption kinetics and maximum hydrogen uptake capacity with a reduced incubation period, suggesting that the oxide film was removed through vacuum heating. However, the sigmoid shape is still present; suggesting that the oxide film was not completely removed or initial activation of the alloy is generally poor. The index of power for this particular alloy slightly dropped from 0.99 to 0.98, signifying that nucleation and diffusion mechanisms are still the dominant rate determining steps during hydrogen absorption reaction. The maximum hydrogen absorbed and rate constant of LaNi<sub>5</sub> alloy were enhanced from 1.29 to 1.45 wt% and from 0.06 to 0.21 min<sup>−1</sup>, respectively (table <xref rid="Tab3" ref-type="table">3</xref>). There was noticeably a small decrease in hydrogen capacity upon Sn substitution. This was attributed to the formation of slightly amorphous phase, as it can be seen when comparing X-ray pattern of LaNi<sub>5</sub> with that of LaNi<sub>4.8</sub>Sn<sub>0.2</sub> in figure <xref rid="Fig1" ref-type="fig">1</xref>a and b. Furthermore, the substitution of nickel by Sn changes some properties of the LaNi<sub>5</sub> alloy, the substitution leads to a significant decrease in the degradation of the alloy [<xref ref-type="bibr" rid="CR32">32</xref>]. This improves its cycling stability in thermal cycling in hydrogen and in an electrochemical cell [<xref ref-type="bibr" rid="CR33">33</xref>]. However, the cell parameters increase with Sn substitution in LaNi5, due to the replacement of nickel (RNi = 1.24 Å) by a larger atom (RSn = 1.62 Å). Due to the difference in size, the substitution leads to an increase in the cell volume, which in turn leads to a marginal decrease in hydrogen storage capacity [<xref ref-type="bibr" rid="CR34">34</xref>]. The kinetic curves of LaNi<sub>4.8</sub>Sn<sub>0.2</sub>, Pd-LaNi<sub>5</sub> and Pd-LaNi<sub>4.8</sub>Sn<sub>0.2</sub> alloys exhibited similar trend with no or little incubation period, in comparison with the first non-activated group due to a complete removal of oxide film, leading to an oxide-free metal surface as observed by Shan and co-workers [<xref ref-type="bibr" rid="CR35">35</xref>]. Table <xref rid="Tab3" ref-type="table">3</xref> depicts that the power index of Pd-coated LaNi<sub>4.8</sub>Sn<sub>0.2</sub> alloy is the only one that changed significantly after activation from 0.97 to 0.50. This observation implicates that once the alloy is activated, nucleation mechanism is no longer playing a role as rate determining step during hydrogen absorption process. The supremacy of Pd-coated LaNi<sub>4.8</sub>Sn<sub>0.2</sub> alloy over the other alloys is still depicted by its kinetic curve, reaching maximum hydrogen capacity within 0.2 min with a highest rate constant of 68.03 min<sup>−1</sup> (table <xref rid="Tab3" ref-type="table">3</xref>).<fig id="Fig7"><label>Figure 7</label><caption xml:lang="en"><p>Dynamics of hydrogen absorption (<italic>T</italic> = 20°C, <italic>P</italic><sub>H2</sub> = 30 bar) by uncoated and Pd-coated AB<sub>5</sub> alloys after preliminary activation (vacuum heating at 300°C, solid and dash lines are experimental and fitted data, respectively).</p></caption><p><graphic specific-use="HTML" mime-subtype="PNG" xlink:href="MediaObjects/12034_2021_2591_Fig7_HTML.png" id="MO7" xmlns:xlink="http://www.w3.org/1999/xlink"/></p></fig></p></sec></sec></sec><sec id="Sec10" sec-type="conclusions"><title>Conclusion</title><p id="Par20">The experimental study herein presented the effect of combining Sn-substitution and electroless Pd deposition on the hydrogen absorption kinetics of LaNi<sub>5</sub> alloy. The study shows that Sn-substitution alone does not significantly improve the poisoning tolerance of the parent material, as shown by sigmoid-shaped kinetic curve of the non-activated LaNi<sub>4.8</sub>Sn<sub>0.2</sub> alloy and long incubation period. Interestingly, the alloy benefited from Sn-substitution since a slight enhancement of maximum hydrogen storage capacity by 0.11 wt% after exposure to air was observed. This small change in hydrogen storage capacity can be attributed to an increase in the unit cell volume observed from XRD results. All materials (non-activated and activated) that underwent autocatalytic deposition of palladium showed excellent H<sub>2</sub> absorption kinetics. It is therefore deduced that Pd layer on the surface of the materials is able to prevent the formation of oxides, promoting fast absorption of hydrogen by reducing the incubation period. Furthermore, the impregnation of phosphorus-containing electroless plating bath, which is amorphous in nature, may have also played a role in enhancing the hydriding kinetics by creating an interfacial channel between the bulk alloy and the palladium surface. We also noticed that Sn-substitution materials have hydrogen uptake capacity of ca. 10% lower than those of non-substituted materials.</p></sec></body><back><ack><title>Acknowledgement</title><p>KDM and MJH would like to thank the National Research Foundation (Grant nos. 118113 and 117984), University of Limpopo (Research Development Grants R202 and R232), South Africa, for financial support. We are also grateful to the Sasol Inzalo Foundation of South Africa for procurement of the STA instrument.</p></ack><ref-list id="Bib1"><title>References</title><ref-list><ref id="CR1"><label>1</label><mixed-citation publication-type="journal"><person-group person-group-type="author"><name><surname>Kato</surname><given-names>S</given-names></name><name><surname>Matam</surname><given-names>SK</given-names></name><name><surname>Rohwerder</surname><given-names>M</given-names></name></person-group><source>Angew. Chem. Int. Ed.</source><year>2016</year><volume>55</volume><fpage>6028</fpage><pub-id pub-id-type="coi">1:CAS:528:DC%2BC28XlvVaguro%3D</pub-id><pub-id pub-id-type="doi">10.1002/anie.201601402</pub-id></mixed-citation></ref><ref id="CR2"><label>2</label><mixed-citation publication-type="journal"><person-group person-group-type="author"><name><surname>Gahleitner</surname><given-names>G</given-names></name></person-group><source>Int. J. Hydrog. Energy</source><year>2012</year><volume>38</volume><fpage>2039</fpage><pub-id pub-id-type="doi">10.1016/j.ijhydene.2012.12.010</pub-id></mixed-citation></ref><ref id="CR3"><label>3</label><mixed-citation publication-type="journal"><person-group person-group-type="author"><name><surname>Somo</surname><given-names>TR</given-names></name><name><surname>Mabokela</surname><given-names>TE</given-names></name><name><surname>Teffu</surname><given-names>DM</given-names></name><name><surname>Sekgobela</surname><given-names>TK</given-names></name><name><surname>Hato</surname><given-names>MJ</given-names></name><name><surname>Modibane</surname><given-names>KD</given-names></name></person-group><source>Chem. Pap.</source><year>2021</year><volume>15</volume><fpage>1</fpage></mixed-citation></ref><ref id="CR4"><label>4</label><mixed-citation publication-type="journal"><person-group person-group-type="author"><name><surname>Williams</surname><given-names>M</given-names></name><name><surname>Lototsky</surname><given-names>M</given-names></name><name><surname>Nechaev</surname><given-names>A</given-names></name><name><surname>Yartys</surname><given-names>V</given-names></name><name><surname>Solberg</surname><given-names>JK</given-names></name><name><surname>Denys</surname><given-names>RV</given-names></name><etal/></person-group><article-title xml:lang="en">S.</article-title><source>Afr. J. Anim. Sci.</source><year>2010</year><volume>106</volume><fpage>1</fpage></mixed-citation></ref><ref id="CR5"><label>5</label><mixed-citation publication-type="journal"><person-group person-group-type="author"><name><surname>Chen</surname><given-names>Y</given-names></name><name><surname>Sequeira</surname><given-names>CAC</given-names></name><name><surname>Song</surname><given-names>X</given-names></name><name><surname>Neto</surname><given-names>R</given-names></name><name><surname>Wang</surname><given-names>Q</given-names></name></person-group><source>Int. J. Hydrog. Energy</source><year>2002</year><volume>27</volume><fpage>63</fpage><pub-id pub-id-type="doi">10.1016/S0360-3199(01)00088-X</pub-id></mixed-citation></ref><ref id="CR6"><label>6</label><mixed-citation publication-type="other">Schlapbach L and Züttel A 2011 in V Dusastre (ed) <italic>Materials for sustainable energy</italic> (Singapore:  Springer Nature Publishing Group) p 265</mixed-citation></ref><ref id="CR7"><label>7</label><mixed-citation publication-type="journal"><person-group person-group-type="author"><name><surname>Zhang</surname><given-names>DZY</given-names></name><name><surname>Li</surname><given-names>B</given-names></name><name><surname>Ren</surname><given-names>H</given-names></name><name><surname>Li</surname><given-names>X</given-names></name><name><surname>Qi</surname><given-names>T</given-names></name></person-group><source>Materials</source><year>2011</year><volume>4</volume><fpage>274</fpage><pub-id pub-id-type="doi">10.3390/ma4010274</pub-id></mixed-citation></ref><ref id="CR8"><label>8</label><mixed-citation publication-type="journal"><person-group person-group-type="author"><name><surname>Modibane</surname><given-names>KD</given-names></name><name><surname>Williams</surname><given-names>M</given-names></name><name><surname>Lototskyy</surname><given-names>MV</given-names></name><name><surname>Davids</surname><given-names>MW</given-names></name><name><surname>Klochko</surname><given-names>Y</given-names></name><name><surname>Pollet</surname><given-names>BG</given-names></name></person-group><source>Int. J. Hydrog. Energy</source><year>2013</year><volume>38</volume><fpage>9800</fpage><pub-id pub-id-type="coi">1:CAS:528:DC%2BC3sXpvVelurs%3D</pub-id><pub-id pub-id-type="doi">10.1016/j.ijhydene.2013.05.102</pub-id></mixed-citation></ref><ref id="CR9"><label>9</label><mixed-citation publication-type="journal"><person-group person-group-type="author"><name><surname>Liu</surname><given-names>J</given-names></name><name><surname>Song</surname><given-names>XP</given-names></name><name><surname>Chen</surname><given-names>GL</given-names></name></person-group><source>J. Alloys Compd.</source><year>2009</year><volume>486</volume><fpage>338</fpage><pub-id pub-id-type="coi">1:CAS:528:DC%2BD1MXhtlWiu7rN</pub-id><pub-id pub-id-type="doi">10.1016/j.jallcom.2009.06.144</pub-id></mixed-citation></ref><ref id="CR10"><label>10</label><mixed-citation publication-type="journal"><person-group person-group-type="author"><name><surname>Somo</surname><given-names>TR</given-names></name><name><surname>Maponya</surname><given-names>TC</given-names></name><name><surname>Davids</surname><given-names>MW</given-names></name><name><surname>Hato</surname><given-names>MJ</given-names></name><name><surname>Lototskyy</surname><given-names>MV</given-names></name><name><surname>Modibane</surname><given-names>KD</given-names></name></person-group><source>Metals</source><year>2020</year><volume>10</volume><fpage>562</fpage><pub-id pub-id-type="coi">1:CAS:528:DC%2BB3cXhvFOksLjI</pub-id><pub-id pub-id-type="doi">10.3390/met10050562</pub-id></mixed-citation></ref><ref id="CR11"><label>11</label><mixed-citation publication-type="journal"><person-group person-group-type="author"><name><surname>Zhang</surname><given-names>Y</given-names></name><name><surname>Zhang</surname><given-names>W</given-names></name><name><surname>Qi</surname><given-names>WBY</given-names></name></person-group><source>Acta Metall. Sin.</source><year>2017</year><volume>30</volume><fpage>1040</fpage><pub-id pub-id-type="coi">1:CAS:528:DC%2BC2sXhtlCqurfN</pub-id><pub-id pub-id-type="doi">10.1007/s40195-017-0638-8</pub-id></mixed-citation></ref><ref id="CR12"><label>12</label><mixed-citation publication-type="journal"><person-group person-group-type="author"><name><surname>Kyoi</surname><given-names>D</given-names></name><name><surname>Sakai</surname><given-names>T</given-names></name><name><surname>Kitamura</surname><given-names>N</given-names></name><name><surname>Ueda</surname><given-names>A</given-names></name><name><surname>Tanase</surname><given-names>S</given-names></name></person-group><source>J. Alloys Compd.</source><year>2008</year><volume>463</volume><fpage>306</fpage><pub-id pub-id-type="coi">1:CAS:528:DC%2BD1cXptVelsrw%3D</pub-id><pub-id pub-id-type="doi">10.1016/j.jallcom.2007.09.003</pub-id></mixed-citation></ref><ref id="CR13"><label>13</label><mixed-citation publication-type="journal"><person-group person-group-type="author"><name><surname>Souza</surname><given-names>EC</given-names></name><name><surname>Ticianelli</surname><given-names>EA</given-names></name></person-group><source>J. Braz. Chem. Soc.</source><year>2003</year><volume>14</volume><fpage>544</fpage><pub-id pub-id-type="coi">1:CAS:528:DC%2BD3sXntlagt7k%3D</pub-id><pub-id pub-id-type="doi">10.1590/S0103-50532003000400009</pub-id></mixed-citation></ref><ref id="CR14"><label>14</label><mixed-citation publication-type="journal"><person-group person-group-type="author"><name><surname>Cuevas</surname><given-names>F</given-names></name><name><surname>Hirscher</surname><given-names>M</given-names></name></person-group><source>J. Alloys Compd.</source><year>2000</year><volume>313</volume><fpage>269</fpage><pub-id pub-id-type="coi">1:CAS:528:DC%2BD3MXovF2quw%3D%3D</pub-id><pub-id pub-id-type="doi">10.1016/S0925-8388(00)01217-2</pub-id></mixed-citation></ref><ref id="CR15"><label>15</label><mixed-citation publication-type="journal"><person-group person-group-type="author"><name><surname>Alshaibani</surname><given-names>A</given-names></name></person-group><source>Arab. J. Chem.</source><year>2017</year><volume>10</volume><fpage>1188</fpage><pub-id pub-id-type="doi">10.1016/j.arabjc.2013.02.014</pub-id></mixed-citation></ref><ref id="CR16"><label>16</label><mixed-citation publication-type="journal"><person-group person-group-type="author"><name><surname>Zhang</surname><given-names>Y</given-names></name><name><surname>Xu</surname><given-names>S</given-names></name><name><surname>Zhao</surname><given-names>D</given-names></name></person-group><source>Trans. Nonferrous Met. Soc. China</source><year>2014</year><volume>24</volume><fpage>3524</fpage><pub-id pub-id-type="coi">1:CAS:528:DC%2BC2MXkvFOjug%3D%3D</pub-id><pub-id pub-id-type="doi">10.1016/S1003-6326(14)63497-X</pub-id></mixed-citation></ref><ref id="CR17"><label>17</label><mixed-citation publication-type="journal"><person-group person-group-type="author"><name><surname>Modibane</surname><given-names>KD</given-names></name><name><surname>Lototskyy</surname><given-names>MV</given-names></name><name><surname>Davids</surname><given-names>MW</given-names></name><name><surname>Williams</surname><given-names>M</given-names></name><name><surname>Hato</surname><given-names>MJ</given-names></name><name><surname>Molapo</surname><given-names>KM</given-names></name></person-group><source>J. Alloys Compd.</source><year>2018</year><volume>750</volume><fpage>523</fpage><pub-id pub-id-type="coi">1:CAS:528:DC%2BC1cXntlequ7g%3D</pub-id><pub-id pub-id-type="doi">10.1016/j.jallcom.2018.04.003</pub-id></mixed-citation></ref><ref id="CR18"><label>18</label><mixed-citation publication-type="journal"><person-group person-group-type="author"><name><surname>Yeung</surname><given-names>KL</given-names></name><name><surname>Christiansen</surname><given-names>SC</given-names></name><name><surname>Varma</surname><given-names>A</given-names></name></person-group><source>J. Memb. Sci.</source><year>1999</year><volume>159</volume><fpage>107</fpage><pub-id pub-id-type="coi">1:CAS:528:DyaK1MXjtF2jtbs%3D</pub-id><pub-id pub-id-type="doi">10.1016/S0376-7388(99)00041-1</pub-id></mixed-citation></ref><ref id="CR19"><label>19</label><mixed-citation publication-type="journal"><person-group person-group-type="author"><name><surname>Hubkowska</surname><given-names>K</given-names></name><name><surname>Soszko</surname><given-names>M</given-names></name><name><surname>Czerwiński</surname><given-names>A</given-names></name></person-group><source>Electrochem. Commun.</source><year>2019</year><volume>100</volume><fpage>100</fpage><pub-id pub-id-type="coi">1:CAS:528:DC%2BC1MXivFSrsrY%3D</pub-id><pub-id pub-id-type="doi">10.1016/j.elecom.2019.02.007</pub-id></mixed-citation></ref><ref id="CR20"><label>20</label><mixed-citation publication-type="journal"><person-group person-group-type="author"><name><surname>Denys</surname><given-names>RV</given-names></name><name><surname>Lototskyy</surname><given-names>MV</given-names></name><name><surname>Linkov</surname><given-names>VM</given-names></name><name><surname>Williams</surname><given-names>M</given-names></name></person-group><source>S. Afr. J. Sci.</source><year>2010</year><volume>106</volume><fpage>9</fpage></mixed-citation></ref><ref id="CR21"><label>21</label><mixed-citation publication-type="journal"><person-group person-group-type="author"><name><surname>Lototskyy</surname><given-names>MV</given-names></name><name><surname>Modibane</surname><given-names>KD</given-names></name><name><surname>Williams</surname><given-names>M</given-names></name><name><surname>Klochko</surname><given-names>Y</given-names></name><name><surname>Linkov</surname><given-names>VM</given-names></name><name><surname>Pollet</surname><given-names>BG</given-names></name></person-group><source>J. Alloys Compd.</source><year>2013</year><volume>580</volume><fpage>382</fpage><pub-id pub-id-type="doi">10.1016/j.jallcom.2013.02.096</pub-id></mixed-citation></ref><ref id="CR22"><label>22</label><mixed-citation publication-type="journal"><person-group person-group-type="author"><name><surname>Willey</surname><given-names>DB</given-names></name><name><surname>Pederzolli</surname><given-names>D</given-names></name><name><surname>Harris</surname><given-names>IR</given-names></name></person-group><source>J. Alloys Compd.</source><year>2002</year><volume>332</volume><fpage>806</fpage><pub-id pub-id-type="doi">10.1016/S0925-8388(01)01475-X</pub-id></mixed-citation></ref><ref id="CR23"><label>23</label><mixed-citation publication-type="journal"><person-group person-group-type="author"><name><surname>Ishibashi</surname><given-names>Y</given-names></name><name><surname>Terashima</surname><given-names>M</given-names></name><name><surname>Yamakawa</surname><given-names>R</given-names></name></person-group><source>J. Alloys Compd.</source><year>2005</year><volume>402</volume><fpage>219</fpage><pub-id pub-id-type="doi">10.1016/j.jallcom.2005.02.066</pub-id></mixed-citation></ref><ref id="CR24"><label>24</label><mixed-citation publication-type="journal"><person-group person-group-type="author"><name><surname>Anthuvan</surname><given-names>J</given-names></name><name><surname>Pandurangan</surname><given-names>A</given-names></name><name><surname>Senthil</surname><given-names>C</given-names></name></person-group><source>Mater. Res. Bull.</source><year>2014</year><volume>60</volume><fpage>621</fpage><pub-id pub-id-type="doi">10.1016/j.materresbull.2014.09.033</pub-id></mixed-citation></ref><ref id="CR25"><label>25</label><mixed-citation publication-type="journal"><person-group person-group-type="author"><name><surname>Kumar</surname><given-names>R</given-names></name><name><surname>Joardar</surname><given-names>J</given-names></name><name><surname>Raman</surname><given-names>S</given-names></name></person-group><source>Materials</source><year>2017</year><volume>10</volume><fpage>272</fpage><pub-id pub-id-type="doi">10.3390/ma10030272</pub-id></mixed-citation></ref><ref id="CR26"><label>26</label><mixed-citation publication-type="journal"><person-group person-group-type="author"><name><surname>Leon</surname><given-names>A</given-names></name></person-group><source>J. Alloys Compd.</source><year>2002</year><volume>345</volume><fpage>158</fpage><pub-id pub-id-type="coi">1:CAS:528:DC%2BD38XnvVyktrY%3D</pub-id><pub-id pub-id-type="doi">10.1016/S0925-8388(02)00394-8</pub-id></mixed-citation></ref><ref id="CR27"><label>27</label><mixed-citation publication-type="journal"><person-group person-group-type="author"><name><surname>Forde</surname><given-names>T</given-names></name><name><surname>Maehlen</surname><given-names>JP</given-names></name><name><surname>Yartys</surname><given-names>VA</given-names></name><name><surname>Lototsky</surname><given-names>MV</given-names></name><name><surname>Uchida</surname><given-names>H</given-names></name></person-group><source>Int. J. Hydrog. Energy</source><year>2007</year><volume>32</volume><fpage>1041</fpage><pub-id pub-id-type="coi">1:CAS:528:DC%2BD2sXlvVals78%3D</pub-id><pub-id pub-id-type="doi">10.1016/j.ijhydene.2006.07.015</pub-id></mixed-citation></ref><ref id="CR28"><label>28</label><mixed-citation publication-type="journal"><person-group person-group-type="author"><name><surname>Kodama</surname><given-names>T</given-names></name></person-group><source>J. Alloys Compd.</source><year>1999</year><volume>289</volume><fpage>207</fpage><pub-id pub-id-type="coi">1:CAS:528:DyaK1MXlsFemurw%3D</pub-id><pub-id pub-id-type="doi">10.1016/S0925-8388(99)00173-5</pub-id></mixed-citation></ref><ref id="CR29"><label>29</label><mixed-citation publication-type="journal"><person-group person-group-type="author"><name><surname>Dehouche</surname><given-names>Z</given-names></name><name><surname>Grimard</surname><given-names>N</given-names></name><name><surname>Laurencelle</surname><given-names>F</given-names></name><name><surname>Goyette</surname><given-names>J</given-names></name><name><surname>Bose</surname><given-names>TK</given-names></name></person-group><source>J. Alloys Compd.</source><year>2005</year><volume>399</volume><fpage>224</fpage><pub-id pub-id-type="coi">1:CAS:528:DC%2BD2MXlvVCmsrg%3D</pub-id><pub-id pub-id-type="doi">10.1016/j.jallcom.2005.01.029</pub-id></mixed-citation></ref><ref id="CR30"><label>30</label><mixed-citation publication-type="journal"><person-group person-group-type="author"><name><surname>Parambhath</surname><given-names>VB</given-names></name><name><surname>Nagar</surname><given-names>R</given-names></name><name><surname>Ramaprabhu</surname><given-names>S</given-names></name></person-group><source>Langmuir</source><year>2012</year><volume>28</volume><fpage>7826</fpage><pub-id pub-id-type="coi">1:CAS:528:DC%2BC38XmtlCrsr4%3D</pub-id><pub-id pub-id-type="doi">10.1021/la301232r</pub-id></mixed-citation></ref><ref id="CR31"><label>31</label><mixed-citation publication-type="journal"><person-group person-group-type="author"><name><surname>Liu</surname><given-names>FJ</given-names></name></person-group><source>J. Alloys Compd.</source><year>1995</year><volume>231</volume><fpage>696</fpage><pub-id pub-id-type="coi">1:CAS:528:DyaK28XksVansg%3D%3D</pub-id><pub-id pub-id-type="doi">10.1016/0925-8388(95)01755-0</pub-id></mixed-citation></ref><ref id="CR32"><label>32</label><mixed-citation publication-type="journal"><person-group person-group-type="author"><name><surname>Beeri</surname><given-names>O</given-names></name><name><surname>Cohen</surname><given-names>D</given-names></name><name><surname>Gavra</surname><given-names>Z</given-names></name><name><surname>Johnson</surname><given-names>JR</given-names></name><name><surname>Mintz</surname><given-names>MH</given-names></name></person-group><source>J. Alloys Compd.</source><year>1992</year><volume>113</volume><fpage>187</fpage></mixed-citation></ref><ref id="CR33"><label>33</label><mixed-citation publication-type="journal"><person-group person-group-type="author"><name><surname>Khyzhun</surname><given-names>O</given-names></name><name><surname>Lototsky</surname><given-names>MV</given-names></name><name><surname>Riabov</surname><given-names>AB</given-names></name><name><surname>Rosenkilde</surname><given-names>C</given-names></name><name><surname>Yartys</surname><given-names>VA</given-names></name><name><surname>Jørgensen</surname><given-names>S</given-names></name><etal/></person-group><source>J. Alloys Compd.</source><year>2003</year><volume>356</volume><fpage>773</fpage><pub-id pub-id-type="doi">10.1016/S0925-8388(03)00352-9</pub-id></mixed-citation></ref><ref id="CR34"><label>34</label><mixed-citation publication-type="journal"><person-group person-group-type="author"><name><surname>Joubert</surname><given-names>JM</given-names></name><name><surname>Latroche</surname><given-names>M</given-names></name><name><surname>Cerny</surname><given-names>R</given-names></name><name><surname>Bowman</surname><given-names>RC</given-names><suffix>Jr</suffix></name><name><surname>Percheron-Guegan</surname><given-names>A</given-names></name><name><surname>Yvon</surname><given-names>K</given-names></name></person-group><source>J. Alloys Compd.</source><year>1999</year><volume>124</volume><fpage>293</fpage></mixed-citation></ref><ref id="CR35"><label>35</label><mixed-citation publication-type="journal"><person-group person-group-type="author"><name><surname>Al</surname><given-names>L</given-names></name><name><surname>Ni</surname><given-names>M</given-names></name><name><surname>Shan</surname><given-names>X</given-names></name><name><surname>Payer</surname><given-names>JH</given-names></name><name><surname>Wainright</surname><given-names>JS</given-names></name></person-group><source>J. Alloys Compd.</source><year>2006</year><volume>426</volume><fpage>400</fpage><pub-id pub-id-type="doi">10.1016/j.jallcom.2006.02.025</pub-id></mixed-citation></ref></ref-list></ref-list></back></article></records></response>
